# Supplementary material for: Investigating the Relationship between CRISPR-Cas Content and Growth Rate in Bacteria
Source: Microbiol Spectr. 2023 Apr 6;11(3):e03409-22. doi: 10.1128/spectrum.03409-22 (PMC10269591; doi:10.1128/spectrum.03409-22)
Supplement: Supplemental file 1 — Supplemental material. Download spectrum.03409-22-s0001.xlsx, XLSX file, 0.6 MB [file spectrum.03409-22-s0001.xlsx]

## Sheet: Table S1
Supplemental Table S1. The first dataset.
species_taxid	superkingdom	phylum	class	order	family	genus	species	Strain numbers	empirical_minimal_doubling_times	log_empirical_minimal_doubling_times	mean_CRISPR_array	min_CRISPR_array	max_CRISPR_array	mean_CRISPR_spacer	min_CRISPR_spacer	max_CRISPR_spacer	mean_Cas_gene_cluster	min_Cas_gene_cluster	max_Cas_gene_cluster	mean_Cas_gene	min_Cas_gene	max_Cas_gene	mean_optimal_growth_temperature	min_optimal_growth_temperature	max_optimal_growth_temperature	mean_prophage_num	min_prophage_num	max_prophage_num	prophage_existence	Average_spacer	Average_Cas_gene_num	CRISPR_existence
103690	Bacteria	Cyanobacteria	Cyanobacteriia	Cyanobacteriales	Nostocaceae	Trichormus	Trichormus sp000009705	1	16	2.77259	9	9	9	97	97	97	4	4	4	19	19	19	22.78	22.78	22.78	1	1	1	1	10.7778	4.75	1
1063	Bacteria	Proteobacteria	Alphaproteobacteria	Rhodobacterales	Rhodobacteraceae	Rhodobacter	Rhodobacter sphaeroides	1	3.4	1.22378	0	0	0	0	0	0	0	0	0	0	0	0	28.67	28.67	28.67	10	10	10	1	NA	NA	0
1076	Bacteria	Proteobacteria	Alphaproteobacteria	Rhizobiales	Xanthobacteraceae	Rhodopseudomonas	Rhodopseudomonas palustris	3	10.7	2.37024	0	0	0	0	0	0	0	0	0	0	0	0	27.57	26.59	28.12	0.6667	0	2	1	NA	NA	0
1085	Bacteria	Proteobacteria	Alphaproteobacteria	Rhodospirillales	Rhodospirillaceae	Rhodospirillum	Rhodospirillum rubrum	1	3.8	1.335	11	11	11	203	203	203	5	5	5	29	29	29	26.11	26.11	26.11	1	1	1	1	18.4545	5.8	1
1097	Bacteria	Bacteroidota	Chlorobia	Chlorobiales	Chlorobiaceae	Chlorobaculum	Chlorobaculum tepidum	1	1.92	0.652325	2	2	2	62	62	62	2	2	2	15	15	15	34.25	34.25	34.25	0	0	0	0	31	7.5	1
110500	Bacteria	Firmicutes	Desulfotomaculia	Desulfotomaculales	Pelotomaculaceae	Pelotomaculum	Pelotomaculum thermopropionicum	1	10.05	2.30757	5	5	5	423	423	423	4	4	4	25	25	25	54.06	54.06	54.06	1	1	1	1	84.6	6.25	1
1108	Bacteria	Chloroflexota	Chloroflexia	Chloroflexales	Chloroflexaceae	Chloroflexus	Chloroflexus aurantiacus	1	4.155	1.42431	3	3	3	539	539	539	4	4	4	26	26	26	50.22	50.22	50.22	0	0	0	0	179.667	6.5	1
1126	Bacteria	Cyanobacteria	Cyanobacteriia	Cyanobacteriales	Microcystaceae	Microcystis	Microcystis aeruginosa	3	13.729	2.61951	3.3333	3	4	117.667	63	172	2	1	3	9.3333	7	11	18.36	18.03	18.74	0.6667	0	1	1	35.3004	4.66665	1
1131703	Bacteria	Spirochaetota	Spirochaetia	Sphaerochaetales	Sphaerochaetaceae	Sphaerochaeta	Sphaerochaeta globosa	1	21	3.04452	1	1	1	42	42	42	1	1	1	3	3	3	25.91	25.91	25.91	1	1	1	1	42	3	1
1131707	Bacteria	Spirochaetota	Spirochaetia	Sphaerochaetales	Sphaerochaetaceae	Sphaerochaeta	Sphaerochaeta pleomorpha	1	15	2.70805	1	1	1	48	48	48	1	1	1	7	7	7	25.83	25.83	25.83	1	1	1	1	48	7	1
1148	Bacteria	Cyanobacteria	Cyanobacteriia	Cyanobacteriales	Microcystaceae	Synechocystis	Synechocystis sp000284455	1	14.307	2.66075	0	0	0	0	0	0	0	0	0	0	0	0	22.56	22.56	22.56	0	0	0	0	NA	NA	0
1160	Bacteria	Cyanobacteria	Cyanobacteriia	Cyanobacteriales	Phormidiaceae	Planktothrix	Planktothrix rubescens	1	19.322	2.96124	5	5	5	62	62	62	3	3	3	19	19	19	21.22	21.22	21.22	1	1	1	1	12.4	6.33333	1
1165	Bacteria	Cyanobacteria	Cyanobacteriia	Cyanobacteriales	Nostocaceae	Anabaena	Anabaena cylindrica	1	36.944	3.6094	12	12	12	364	364	364	10	10	10	49	49	49	21.68	21.68	21.68	2	2	2	1	30.3333	4.9	1
117207	Bacteria	Proteobacteria	Alphaproteobacteria	Sphingomonadales	Sphingomonadaceae	Sphingopyxis	Sphingopyxis alaskensis	1	3.3	1.19392	0	0	0	0	0	0	0	0	0	0	0	0	30.05	30.05	30.05	0	0	0	0	NA	NA	0
1184387	Bacteria	Thermotogota	Thermotogae	Petrotogales	Kosmotogaceae	Mesotoga	Mesotoga prima	1	16.5	2.80336	7	7	7	317	317	317	4	4	4	27	27	27	43.19	43.19	43.19	0	0	0	0	45.2857	6.75	1
1219	Bacteria	Cyanobacteria	Cyanobacteriia	Synechococcales	Cyanobiaceae	Prochlorococcus	Prochlorococcus marinus	10	24.916	3.21551	0	0	0	0	0	0	0	0	0	0	0	0	26.108	21.93	29.21	0	0	0	0	NA	NA	0
122	Bacteria	Planctomycetota	Planctomycetes	Planctomycetales	Planctomycetaceae	Gimesia	Gimesia maris	1	13	2.56495	0	0	0	0	0	0	0	0	0	0	0	0	29.2	29.2	29.2	1	1	1	1	NA	NA	0
128	Bacteria	Planctomycetota	Planctomycetes	Isosphaerales	Isosphaeraceae	Isosphaera	Isosphaera pallida	1	17.35	2.85359	2	2	2	388	388	388	3	3	3	12	12	12	43.96	43.96	43.96	1	1	1	1	194	4	1
1280	Bacteria	Firmicutes	Bacilli	Staphylococcales	Staphylococcaceae	Staphylococcus	Staphylococcus aureus	1	0.73	-0.314711	0	0	0	0	0	0	0	0	0	0	0	0	36.69	36.69	36.69	1	1	1	1	NA	NA	0
1282	Bacteria	Firmicutes	Bacilli	Staphylococcales	Staphylococcaceae	Staphylococcus	Staphylococcus epidermidis	1	0.369	-0.996959	0	0	0	0	0	0	0	0	0	0	0	0	35.36	35.36	35.36	0	0	0	0	NA	NA	0
1299	Bacteria	Deinococcota	Deinococci	Deinococcales	Deinococcaceae	Deinococcus	Deinococcus radiodurans	1	2.297	0.831604	0	0	0	0	0	0	0	0	0	0	0	0	29.76	29.76	29.76	1	1	1	1	NA	NA	0
1308	Bacteria	Firmicutes	Bacilli	Lactobacillales	Streptococcaceae	Streptococcus	Streptococcus thermophilus	1	0.361	-1.01888	2	2	2	57	57	57	2	2	2	8	8	8	37	37	37	1	1	1	1	28.5	4	1
1309	Bacteria	Firmicutes	Bacilli	Lactobacillales	Streptococcaceae	Streptococcus	Streptococcus mutans	1	1.1	0.0953102	1	1	1	6	6	6	2	2	2	11	11	11	36.81	36.81	36.81	0	0	0	0	6	5.5	1
1313	Bacteria	Firmicutes	Bacilli	Lactobacillales	Streptococcaceae	Streptococcus	Streptococcus pneumoniae	1	0.701	-0.355247	0	0	0	0	0	0	0	0	0	0	0	0	37.14	37.14	37.14	1	1	1	1	NA	NA	0
1314	Bacteria	Firmicutes	Bacilli	Lactobacillales	Streptococcaceae	Streptococcus	Streptococcus pyogenes	1	0.427	-0.850971	1	1	1	4	4	4	2	2	2	12	12	12	37.66	37.66	37.66	5	5	5	1	4	6	1
132132	Bacteria	Desulfobacterota	Desulfovibrionia	Desulfovibrionales	Desulfomicrobiaceae	Desulfomicrobium	Desulfomicrobium orale	1	11	2.3979	2	2	2	46	46	46	2	2	2	12	12	12	36.01	36.01	36.01	0	0	0	0	23	6	1
132919	Bacteria	Actinobacteriota	Actinobacteria	Mycobacteriales	Mycobacteriaceae	Rhodococcus	Rhodococcus jostii	1	5.3	1.66771	0	0	0	0	0	0	2	2	2	8	8	8	27.87	27.87	27.87	1	1	1	1	NA	4	0
1330330	Bacteria	Thermotogota	Thermotogae	Petrotogales	Kosmotogaceae	Kosmotoga	Kosmotoga pacifica	1	1.58	0.457425	0	0	0	0	0	0	0	0	0	0	0	0	57.33	57.33	57.33	1	1	1	1	NA	NA	0
133453	Bacteria	Chloroflexota	Anaerolineae	Caldilineales	Caldilineaceae	Caldilinea	Caldilinea aerophila	1	5	1.60944	4	4	4	665	665	665	3	3	3	21	21	21	53.7	53.7	53.7	1	1	1	1	166.25	7	1
13373	Bacteria	Proteobacteria	Gammaproteobacteria	Burkholderiales	Burkholderiaceae	Burkholderia	Burkholderia mallei	1	0.7	-0.356675	0	0	0	0	0	0	0	0	0	0	0	0	34.6	34.6	34.6	0	0	0	0	NA	NA	0
1355477	Bacteria	Proteobacteria	Alphaproteobacteria	Rhizobiales	Xanthobacteraceae	Bradyrhizobium	Bradyrhizobium diazoefficiens	5	20	2.99573	0	0	0	0	0	0	0	0	0	0	0	0	28.384	28.07	28.88	0.8	0	2	1	NA	NA	0
139	Bacteria	Spirochaetota	Spirochaetia	Borreliales	Borreliaceae	Borreliella	Borreliella burgdorferi	1	4	1.38629	0	0	0	0	0	0	0	0	0	0	0	0	34.1	34.1	34.1	0	0	0	0	NA	NA	0
1390	Bacteria	Firmicutes	Bacilli	Bacillales	Bacillaceae	Bacillus	Bacillus velezensis	1	0.924	-0.0790432	0	0	0	0	0	0	0	0	0	0	0	0	29.65	29.65	29.65	4	4	4	1	NA	NA	0
1392	Bacteria	Firmicutes	Bacilli	Bacillales	Bacillaceae	Bacillus	Bacillus anthracis	1	1.51	0.41211	0	0	0	0	0	0	0	0	0	0	0	0	30.79	30.79	30.79	4	4	4	1	NA	NA	0
1396	Bacteria	Firmicutes	Bacilli	Bacillales	Bacillaceae	Bacillus	Bacillus sp001884105	3	0.288	-1.24479	0	0	0	0	0	0	0	0	0	0	0	0	30.6433	30.35	30.83	4.3333	3	5	1	NA	NA	0
1397	Bacteria	Firmicutes	Bacilli	Bacillales	Bacillaceae	Bacillus	Bacillus circulans	1	1.29	0.254642	0	0	0	0	0	0	0	0	0	0	0	0	31.13	31.13	31.13	2	2	2	1	NA	NA	0
1398	Bacteria	Firmicutes	Bacilli	Bacillales	Bacillaceae	Bacillus	Bacillus coagulans	1	0.72	-0.328504	4	4	4	117	117	117	1	1	1	7	7	7	37.46	37.46	37.46	0	0	0	0	29.25	7	1
14	Bacteria	Dictyoglomota	Dictyoglomia	Dictyoglomales	Dictyoglomaceae	Dictyoglomus	Dictyoglomus thermophilum	1	2.47	0.904218	3	3	3	160	160	160	3	3	3	21	21	21	74.05	74.05	74.05	0	0	0	0	53.3333	7	1
1402	Bacteria	Firmicutes	Bacilli	Bacillales	Bacillaceae	Bacillus	Bacillus haynesii	1	0.58	-0.544727	0	0	0	0	0	0	0	0	0	0	0	0	32	32	32	3	3	3	1	NA	NA	0
1404	Bacteria	Firmicutes	Bacilli	Bacillales	Bacillaceae	Bacillus	Bacillus megaterium	2	0.478	-0.738145	0	0	0	0	0	0	0	0	0	0	0	0	29.425	28.82	30.03	1	0	2	1	NA	NA	0
1405	Bacteria	Firmicutes	Bacilli	Bacillales	Bacillaceae	Bacillus	Bacillus mycoides	2	0.467	-0.761426	0	0	0	0	0	0	0	0	0	0	0	0	30.155	30.11	30.2	2	2	2	1	NA	NA	0
1423	Bacteria	Firmicutes	Bacilli	Bacillales	Bacillaceae	Bacillus	Bacillus cereus	1	0.431	-0.841647	0	0	0	0	0	0	0	0	0	0	0	0	29.28	29.28	29.28	3	3	3	1	NA	NA	0
1428	Bacteria	Firmicutes	Bacilli	Bacillales	Bacillaceae	Bacillus	Bacillus thuringiensis	3	0.43	-0.84397	0	0	0	0	0	0	0.6667	0	2	3.3333	0	10	30.55	30.41	30.82	6	2	8	1	NA	4.9997	0
1465	Bacteria	Firmicutes	Bacilli	Brevibacillales	Brevibacillaceae	Brevibacillus	Brevibacillus laterosporus	3	1.93	0.65752	0	0	0	0	0	0	0.3333	0	1	1.3333	0	4	29.39	28.65	29.99	6.6667	4	10	1	NA	4.0003	0
146786	Bacteria	Cyanobacteria	Cyanobacteriia	Thermosynechococcales	Thermosynechococcaceae	Thermosynechococcus	Thermosynechococcus elongatus	2	5.4	1.6864	2.5	0	5	40	0	80	1	0	2	6	0	12	47.54	46	49.08	0	0	0	0	16	6	1
146919	Bacteria	Bacteroidota	Rhodothermia	Rhodothermales	Salinibacteraceae	Salinibacter	Salinibacter ruber	1	14	2.63906	0	0	0	0	0	0	0	0	0	0	0	0	36.45	36.45	36.45	0	0	0	0	NA	NA	0
1488	Bacteria	Firmicutes	Clostridia	Clostridiales	Clostridiaceae	Clostridium	Clostridium acetobutylicum	1	1.968	0.677018	0	0	0	0	0	0	0	0	0	0	0	0	38.13	38.13	38.13	3	3	3	1	NA	NA	0
1491	Bacteria	Firmicutes	Clostridia	Clostridiales	Clostridiaceae	Clostridium	Clostridium haemolyticum	3	0.512	-0.669431	4.3333	2	6	58.6667	15	81	1.6667	0	3	6.6667	0	12	35.2133	33.77	36.87	2.6667	2	4	1	13.5386	3.99994	1
1492	Bacteria	Firmicutes	Clostridia	Clostridiales	Clostridiaceae	Clostridium	Clostridium butyricum	1	0.85	-0.162519	0	0	0	0	0	0	0	0	0	0	0	0	34.65	34.65	34.65	5	5	5	1	NA	NA	0
1496	Bacteria	Firmicutes	Clostridia	Peptostreptococcales	Peptostreptococcaceae	Clostridioides	Clostridioides difficile	1	0.38	-0.967584	7	7	7	67	67	67	2	2	2	12	12	12	33.94	33.94	33.94	4	4	4	1	9.57143	6	1
149715	Bacteria	Thermotogota	Thermotogae	Petrotogales	Petrotogaceae	Marinitoga	Marinitoga piezophila	1	0.37	-0.994252	5	5	5	65	65	65	2	2	2	16	16	16	62.3	62.3	62.3	1	1	1	1	13	8	1
1502	Bacteria	Firmicutes	Clostridia	Clostridiales	Clostridiaceae	Clostridium	Clostridium perfringens	1	0.271	-1.30564	0	0	0	0	0	0	0	0	0	0	0	0	37.31	37.31	37.31	2	2	2	1	NA	NA	0
1508419	Bacteria	Thermotogota	Thermotogae	Thermotogales	Thermotogaceae	Pseudothermotoga	Pseudothermotoga caldifontis	1	8.02	2.08194	2	2	2	38	38	38	1	1	1	6	6	6	68.84	68.84	68.84	0	0	0	0	19	6	1
1508420	Bacteria	Thermotogota	Thermotogae	Thermotogales	Thermotogaceae	Pseudothermotoga	Pseudothermotoga profunda	1	8.22	2.10657	3	3	3	161	161	161	4	4	4	34	34	34	60.32	60.32	60.32	0	0	0	0	53.6667	8.5	1
1510	Bacteria	Firmicutes	Clostridia	Acetivibrionales	Ruminiclostridiaceae	Ruminiclostridium	Ruminiclostridium stercorarium	1	8.6	2.15176	7	7	7	130	130	130	3	3	3	18	18	18	59.17	59.17	59.17	1	1	1	1	18.5714	6	1
1515	Bacteria	Firmicutes	Clostridia	Acetivibrionales	Acetivibrionaceae	Ruminiclostridium	Ruminiclostridium thermocellum	1	2.5	0.916291	5	5	5	432	432	432	4	4	4	25	25	25	55.22	55.22	55.22	3	3	3	1	86.4	6.25	1
1520	Bacteria	Firmicutes	Clostridia	Clostridiales	Clostridiaceae	Clostridium	Clostridium beijerinckii	2	3.13	1.14103	0.5	0	1	21	0	42	0.5	0	1	3.5	0	7	32.985	30.81	35.16	6.5	6	7	1	42	7	1
1525	Bacteria	Firmicutes	Moorellia	Moorellales	Moorellaceae	Moorella	Moorella thermoacetica	1	20.5	3.02042	2	2	2	63	63	63	2	2	2	14	14	14	57.76	57.76	57.76	0	0	0	0	31.5	7	1
153151	Bacteria	Firmicutes	Bacilli	Bacillales	Anoxybacillaceae	Parageobacillus	Parageobacillus galactosidasius	1	2	0.693147	1	1	1	8	8	8	0	0	0	0	0	0	56.4	56.4	56.4	1	1	1	1	8	NA	0
1538	Bacteria	Firmicutes	Clostridia	Clostridiales	Clostridiaceae	Clostridium	Clostridium ljungdahlii	1	0.26	-1.34707	0	0	0	0	0	0	0	0	0	0	0	0	35.7	35.7	35.7	6	6	6	1	NA	NA	0
1548	Bacteria	Firmicutes	Clostridia	Clostridiales	Clostridiaceae	Clostridium	Clostridium scatologenes	1	5.3	1.66771	5	5	5	102	102	102	2	2	2	14	14	14	33.64	33.64	33.64	8	8	8	1	20.4	7	1
155892	Bacteria	Proteobacteria	Alphaproteobacteria	Caulobacterales	Caulobacteraceae	Caulobacter	Caulobacter vibrioides	1	1.42	0.350657	0	0	0	0	0	0	0	0	0	0	0	0	30.19	30.19	30.19	1	1	1	1	NA	NA	0
155978	Bacteria	Cyanobacteria	Cyanobacteriia	Thermosynechococcales	Thermosynechococcaceae	Acaryochloris	Acaryochloris marina	2	38.175	3.64218	0	0	0	0	0	0	0.5	0	1	0.5	0	1	21.075	20.79	21.36	2.5	1	4	1	NA	1	0
1575	Bacteria	Actinobacteriota	Actinobacteria	Actinomycetales	Microbacteriaceae	Curtobacterium	Curtobacterium xyli	3	5.5	1.70475	0	0	0	0	0	0	0	0	0	0	0	0	29.9133	29.41	30.2	2.3333	0	5	1	NA	NA	0
158	Bacteria	Spirochaetota	Spirochaetia	Treponematales	Treponemataceae	Treponema	Treponema denticola	1	4.95	1.59939	1	1	1	57	57	57	1	1	1	4	4	4	35.59	35.59	35.59	1	1	1	1	57	4	1
1582	Bacteria	Firmicutes	Bacilli	Lactobacillales	Lactobacillaceae	Lactobacillus	Lactobacillus paracasei	1	0.633	-0.457285	0	0	0	0	0	0	0	0	0	0	0	0	33.37	33.37	33.37	2	2	2	1	NA	NA	0
1590	Bacteria	Firmicutes	Bacilli	Lactobacillales	Lactobacillaceae	Lactobacillus	Lactobacillus plantarum	1	1.138	0.129272	0	0	0	0	0	0	0	0	0	0	0	0	33.83	33.83	33.83	2	2	2	1	NA	NA	0
159743	Bacteria	Firmicutes	Bacilli	Paenibacillales	Paenibacillaceae	Paenibacillus	Paenibacillus terrae	1	2.7	0.993252	10	10	10	118	118	118	2	2	2	13	13	13	29.81	29.81	29.81	4	4	4	1	11.8	6.5	1
160	Bacteria	Spirochaetota	Spirochaetia	Treponematales	Treponemataceae	Treponema	Treponema pallidum	1	25.5	3.23868	0	0	0	0	0	0	0	0	0	0	0	0	38.12	38.12	38.12	0	0	0	0	NA	NA	0
161154	Bacteria	Firmicutes	Moorellia	Moorellales	Moorellaceae	Thermanaeromonas	Thermanaeromonas toyohensis	1	9.61	2.2628	2	2	2	81	81	81	1	1	1	7	7	7	69.33	69.33	69.33	3	3	3	1	40.5	7	1
161493	Bacteria	Myxococcota	Myxococcia	Myxococcales	Anaeromyxobacteraceae	Anaeromyxobacter	Anaeromyxobacter dehalogenans	2	10.6	2.36085	1	0	2	54	0	108	0.5	0	1	4	0	8	30.295	30.22	30.37	1	1	1	1	54	8	1
1639	Bacteria	Firmicutes	Bacilli	Lactobacillales	Listeriaceae	Listeria	Listeria monocytogenes	3	0.965	-0.0356272	1.3333	0	2	23	0	40	0.6667	0	1	2.6667	0	4	36.1033	36.06	36.15	1	1	1	1	17.2504	3.99985	1
166501	Bacteria	Chloroflexota	Chloroflexia	Thermobaculales	Thermobaculaceae	Thermobaculum	Thermobaculum terrenum	1	4.09	1.40854	5	5	5	206	206	206	3	3	3	21	21	21	55.71	55.71	55.71	0	0	0	0	41.2	7	1
171695	Bacteria	Desulfobacterota	Thermodesulfobacteria	Thermodesulfobacteriales	Thermodesulfatatoraceae	Thermodesulfatator	Thermodesulfatator indicus	1	2	0.693147	3	3	3	126	126	126	3	3	3	22	22	22	70.25	70.25	70.25	0	0	0	0	42	7.33333	1
1717	Bacteria	Actinobacteriota	Actinobacteria	Mycobacteriales	Mycobacteriaceae	Corynebacterium	Corynebacterium diphtheriae	1	0.567	-0.567396	1	1	1	6	6	6	1	1	1	3	3	3	36.39	36.39	36.39	2	2	2	1	6	3	1
1718	Bacteria	Actinobacteriota	Actinobacteria	Mycobacteriales	Mycobacteriaceae	Corynebacterium	Corynebacterium glutamicum	1	1.548	0.436964	0	0	0	0	0	0	0	0	0	0	0	0	31.91	31.91	31.91	0	0	0	0	NA	NA	0
1731	Bacteria	Firmicutes	Clostridia	Peptostreptococcales	Peptoclostridiaceae	Peptoclostridium	Peptoclostridium acidaminophilum	1	1	0	1	1	1	69	69	69	0	0	0	0	0	0	32.53	32.53	32.53	3	3	3	1	69	NA	0
173480	Bacteria	Gemmatimonadota	Gemmatimonadetes	Gemmatimonadales	Gemmatimonadaceae	Gemmatimonas	Gemmatimonas aurantiaca	1	12	2.48491	0	0	0	0	0	0	0	0	0	0	0	0	28.88	28.88	28.88	3	3	3	1	NA	NA	0
1741	Bacteria	Desulfobacterota	Thermodesulfobacteria	Thermodesulfobacteriales	Thermodesulfobacteriaceae	Thermodesulfobacterium	Thermodesulfobacterium commune	1	2.31	0.837248	2	2	2	33	33	33	1	1	1	9	9	9	68.62	68.62	68.62	1	1	1	1	16.5	9	1
1747	Bacteria	Actinobacteriota	Actinobacteria	Propionibacteriales	Propionibacteriaceae	Cutibacterium	Cutibacterium acnes	1	5.1	1.62924	0	0	0	0	0	0	0	0	0	0	0	0	38.03	38.03	38.03	0	0	0	0	NA	NA	0
1764	Bacteria	Actinobacteriota	Actinobacteria	Mycobacteriales	Mycobacteriaceae	Mycobacterium	Mycobacterium avium	1	10	2.30259	0	0	0	0	0	0	0	0	0	0	0	0	38.99	38.99	38.99	1	1	1	1	NA	NA	0
178606	Bacteria	Nitrospirota	Leptospirillia	Leptospirillales	Leptospirillaceae	Leptospirillum	Leptospirillum ferriphilum	1	4.64	1.53471	0	0	0	0	0	0	0	0	0	0	0	0	36.64	36.64	36.64	1	1	1	1	NA	NA	0
180	Bacteria	Nitrospirota	Leptospirillia	Leptospirillales	Leptospirillaceae	Leptospirillum	Leptospirillum ferrooxidans	1	7.69	2.03992	0	0	0	0	0	0	0	0	0	0	0	0	31.09	31.09	31.09	0	0	0	0	NA	NA	0
184064	Bacteria	Thermodesulfobiota	Thermodesulfobiia	Thermodesulfobiales	Thermodesulfobiaceae	Thermodesulfobium	Thermodesulfobium acidiphilum	1	14	2.63906	2	2	2	178	178	178	3	3	3	15	15	15	50.65	50.65	50.65	0	0	0	0	89	5	1
186192	Bacteria	Deinococcota	Deinococci	Deinococcales	Marinithermaceae	Marinithermus	Marinithermus hydrothermalis	1	0.38	-0.967584	5	5	5	161	161	161	5	5	5	32	32	32	70.62	70.62	70.62	0	0	0	0	32.2	6.4	1
192843	Bacteria	Proteobacteria	Gammaproteobacteria	Burkholderiales	Burkholderiaceae	Rhodoferax	Rhodoferax ferrireducens	1	22.7	3.12236	2	2	2	103	103	103	2	2	2	12	12	12	23.58	23.58	23.58	2	2	2	1	51.5	6	1
197	Bacteria	Campylobacterota	Campylobacteria	Campylobacterales	Campylobacteraceae	Campylobacter	Campylobacter jejuni	2	1.145	0.135405	0.5	0	1	16.5	0	33	1	1	1	3	3	3	36.24	36.08	36.4	1	0	2	1	33	3	1
198252	Bacteria	Proteobacteria	Alphaproteobacteria	Pelagibacterales	Pelagibacteraceae	Pelagibacter	Pelagibacter ubique	1	34.617	3.54434	0	0	0	0	0	0	0	0	0	0	0	0	18.97	18.97	18.97	0	0	0	0	NA	NA	0
2039	Bacteria	Actinobacteriota	Actinobacteria	Actinomycetales	Microbacteriaceae	Tropheryma	Tropheryma whipplei	1	28	3.3322	0	0	0	0	0	0	0	0	0	0	0	0	33.61	33.61	33.61	0	0	0	0	NA	NA	0
2095	Bacteria	Firmicutes	Bacilli	Mycoplasmatales	Mycoplasmataceae	Mycoplasma	Mycoplasma capricolum	1	3.03	1.10856	0	0	0	0	0	0	0	0	0	0	0	0	37.82	37.82	37.82	0	0	0	0	NA	NA	0
2096	Bacteria	Firmicutes	Bacilli	Mycoplasmatales	Mycoplasmoidaceae	Mycoplasmoides	Mycoplasmoides gallisepticum	1	2.45	0.896088	1	1	1	30	30	30	0	0	0	0	0	0	36.04	36.04	36.04	0	0	0	0	30	NA	0
2097	Bacteria	Firmicutes	Bacilli	Mycoplasmatales	Mycoplasmoidaceae	Mycoplasmoides	Mycoplasmoides genitalium	1	11.9	2.47654	0	0	0	0	0	0	0	0	0	0	0	0	35.49	35.49	35.49	0	0	0	0	NA	NA	0
2099	Bacteria	Firmicutes	Bacilli	Mycoplasmatales	Metamycoplasmataceae	Mesomycoplasma	Mesomycoplasma hyopneumoniae	1	6.4	1.8563	0	0	0	0	0	0	0	0	0	0	0	0	37.32	37.32	37.32	0	0	0	0	NA	NA	0
210	Bacteria	Campylobacterota	Campylobacteria	Campylobacterales	Helicobacteraceae	Helicobacter	Helicobacter pylori	5	2.39	0.871293	0	0	0	0	0	0	0	0	0	0	0	0	36.624	36.4	36.84	0.2	0	1	1	NA	NA	0
2102	Bacteria	Firmicutes	Bacilli	Mycoplasmatales	Mycoplasmataceae	Mycoplasma	Mycoplasma mycoides	2	1.7	0.530628	0	0	0	0	0	0	0	0	0	0	0	0	38.06	37.89	38.23	0	0	0	0	NA	NA	0
2104	Bacteria	Firmicutes	Bacilli	Mycoplasmatales	Mycoplasmoidaceae	Mycoplasmoides	Mycoplasmoides pneumoniae	1	4.22	1.43984	0	0	0	0	0	0	0	0	0	0	0	0	37.12	37.12	37.12	0	0	0	0	NA	NA	0
2107	Bacteria	Firmicutes	Bacilli	Mycoplasmatales	Metamycoplasmataceae	Mycoplasmopsis	Mycoplasmopsis pulmonis	1	1	0	0	0	0	0	0	0	0	0	0	0	0	0	37.68	37.68	37.68	0	0	0	0	NA	NA	0
2118	Bacteria	Firmicutes	Bacilli	Mycoplasmatales	Metamycoplasmataceae	Mycoplasma	Mycoplasma mobile	1	3.2	1.16315	1	1	1	62	62	62	0	0	0	0	0	0	33.32	33.32	33.32	0	0	0	0	62	NA	0
215591	Bacteria	Spirochaetota	Spirochaetia	Treponematales	Treponemataceae	Treponema	Treponema caldarium	1	4	1.38629	2	2	2	89	89	89	1	1	1	7	7	7	40.03	40.03	40.03	0	0	0	0	44.5	7	1
215813	Bacteria	Proteobacteria	Alphaproteobacteria	Rhodobacterales	Rhodobacteraceae	Dinoroseobacter	Dinoroseobacter shibae	1	4.08	1.4061	2	2	2	51	51	51	2	2	2	11	11	11	28.93	28.93	28.93	2	2	2	1	25.5	5.5	1
216816	Bacteria	Actinobacteriota	Actinobacteria	Actinomycetales	Bifidobacteriaceae	Bifidobacterium	Bifidobacterium longum	2	1.51	0.41211	0	0	0	0	0	0	0	0	0	0	0	0	36.47	35.98	36.96	2	1	3	1	NA	NA	0
228745	Bacteria	Aquificota	Desulfurobacteriia	Desulfurobacteriales	Desulfurobacteriaceae	Thermovibrio	Thermovibrio ammonificans	1	1.57	0.451076	7	7	7	76	76	76	5	5	5	25	25	25	74.01	74.01	74.01	1	1	1	1	10.8571	5	1
2291	Bacteria	Desulfobacterota	Desulfobacteria	Desulfobacterales	Desulfobacteraceae	Desulfobacter	Desulfobacter hydrogenophilus	1	18	2.89037	5	5	5	54	54	54	3	3	3	22	22	22	28.64	28.64	28.64	3	3	3	1	10.8	7.33333	1
2296	Bacteria	Desulfobacterota	Desulfobacteria	Desulfobacterales	Desulfobacteraceae	Desulfobacterium	Desulfobacterium autotrophicum	1	1.96	0.672944	1	1	1	87	87	87	1	1	1	6	6	6	26.71	26.71	26.71	1	1	1	1	87	6	1
2325	Bacteria	Firmicutes	Thermoanaerobacteria	Thermoanaerobacterales	Thermoanaerobacteraceae	Thermoanaerobacter	Thermoanaerobacter kivui	1	2.32	0.841567	3	3	3	189	189	189	5	5	5	30	30	30	64.54	64.54	64.54	0	0	0	0	63	6	1
2331	Bacteria	Firmicutes	Halanaerobiia	Halanaerobiales	Halanaerobiaceae	Halanaerobium	Halanaerobium praevalens	1	4	1.38629	1	1	1	4	4	4	0	0	0	0	0	0	37	37	37	0	0	0	0	4	NA	0
2336	Bacteria	Thermotogota	Thermotogae	Thermotogales	Thermotogaceae	Thermotoga	Thermotoga maritima	1	1.233	0.20945	6	6	6	101	101	101	3	3	3	19	19	19	75.88	75.88	75.88	0	0	0	0	16.8333	6.33333	1
2352	Bacteria	Deferribacterota	Deferribacteres	Deferribacterales	Flexistipitaceae	Flexistipes	Flexistipes sinusarabici	1	8.42	2.13061	6	6	6	122	122	122	3	3	3	25	25	25	44.26	44.26	44.26	0	0	0	0	20.3333	8.33333	1
2371	Bacteria	Proteobacteria	Gammaproteobacteria	Xanthomonadales	Xanthomonadaceae	Xylella	Xylella fastidiosa	1	5.1	1.62924	0	0	0	0	0	0	0	0	0	0	0	0	27.69	27.69	27.69	7	7	7	1	NA	NA	0
238834	Bacteria	Firmicutes	Clostridia	Clostridiales	Clostridiaceae	Clostridium	Clostridium estertheticum	1	3.19	1.16002	0	0	0	0	0	0	0	0	0	0	0	0	26.4	26.4	26.4	3	3	3	1	NA	NA	0
2424	Bacteria	Thermotogota	Thermotogae	Thermotogales	Fervidobacteriaceae	Fervidobacterium	Fervidobacterium nodosum	1	1.75	0.559616	2	2	2	190	190	190	2	2	2	17	17	17	67.52	67.52	67.52	0	0	0	0	95	8.5	1
244787	Bacteria	Campylobacterota	Campylobacteria	Nautiliales	Nautiliaceae	Nautilia	Nautilia profundicola	1	10.47	2.34851	0	0	0	0	0	0	0	0	0	0	0	0	47.67	47.67	47.67	0	0	0	0	NA	NA	0
252966	Bacteria	Firmicutes	Mahellia	Mahellales	Mahellaceae	Mahella	Mahella australiensis	1	11	2.3979	2	2	2	89	89	89	2	2	2	11	11	11	48.98	48.98	48.98	3	3	3	1	44.5	5.5	1
263	Bacteria	Proteobacteria	Gammaproteobacteria	Francisellales	Francisellaceae	Francisella	Francisella tularensis	1	3	1.09861	0	0	0	0	0	0	1	1	1	3	3	3	34.3	34.3	34.3	0	0	0	0	NA	3	0
264691	Bacteria	Cyanobacteria	Cyanobacteriia	Cyanobacteriales	Nostocaceae	Trichormus	Trichormus variabilis	1	12.335	2.51244	5	5	5	173	173	173	5	5	5	15	15	15	22.66	22.66	22.66	2	2	2	1	34.6	3	1
265606	Bacteria	Planctomycetota	Planctomycetes	Pirellulales	Pirellulaceae	Rhodopirellula	Rhodopirellula baltica	1	10	2.30259	0	0	0	0	0	0	0	0	0	0	0	0	29.22	29.22	29.22	0	0	0	0	NA	NA	0
269261	Bacteria	Campylobacterota	Campylobacteria	Campylobacterales	Sulfurovaceae	Nitratifractor	Nitratifractor salsuginis	1	1.84	0.609766	2	2	2	70	70	70	2	2	2	11	11	11	58.04	58.04	58.04	2	2	2	1	35	5.5	1
273376	Bacteria	Spirochaetota	Spirochaetia	Sphaerochaetales	Sphaerochaetaceae	Sphaerochaeta	Sphaerochaeta coccoides	1	21.4	3.06339	2	2	2	106	106	106	2	2	2	14	14	14	29.81	29.81	29.81	1	1	1	1	53	7	1
2734	Bacteria	Firmicutes	Symbiobacteriia	Symbiobacteriales	Symbiobacteriaceae	Symbiobacterium	Symbiobacterium thermophilum	1	2.41	0.879627	3	3	3	113	113	113	2	2	2	10	10	10	59.36	59.36	59.36	0	0	0	0	37.6667	5	1
274	Bacteria	Deinococcota	Deinococci	Deinococcales	Thermaceae	Thermus	Thermus thermophilus	2	0.845	-0.168419	7	6	8	111.5	106	117	4	4	4	25	24	26	69.155	68.72	69.59	0	0	0	0	15.9286	6.25	1
2746	Bacteria	Proteobacteria	Gammaproteobacteria	Pseudomonadales	Halomonadaceae	Halomonas	Halomonas elongata	1	0.39	-0.941609	1	1	1	7	7	7	1	1	1	6	6	6	29.14	29.14	29.14	3	3	3	1	7	6	1
277	Bacteria	Deinococcota	Deinococci	Deinococcales	Thermaceae	Meiothermus	Meiothermus ruber	1	1.67	0.512824	5	5	5	137	137	137	4	4	4	25	25	25	54.39	54.39	54.39	4	4	4	1	27.4	6.25	1
28049	Bacteria	Actinobacteriota	Actinobacteria	Acidothermales	Acidothermaceae	Acidothermus	Acidothermus cellulolyticus	1	4.6	1.52606	2	2	2	28	28	28	1	1	1	3	3	3	45.05	45.05	45.05	0	0	0	0	14	3	1
28077	Bacteria	Proteobacteria	Alphaproteobacteria	Azospirillales	Azospirillaceae	Nitrospirillum	Nitrospirillum amazonense	1	10	2.30259	0	0	0	0	0	0	0	0	0	0	0	0	27.87	27.87	27.87	1	1	1	1	NA	NA	0
28141	Bacteria	Proteobacteria	Gammaproteobacteria	Enterobacterales	Enterobacteriaceae	Cronobacter	Cronobacter sakazakii	1	0.23	-1.46968	2	2	2	11	11	11	0	0	0	0	0	0	35.15	35.15	35.15	5	5	5	1	5.5	NA	0
28197	Bacteria	Campylobacterota	Campylobacteria	Campylobacterales	Arcobacteraceae	Aliarcobacter	Aliarcobacter butzleri	1	1.22	0.198851	0	0	0	0	0	0	0	0	0	0	0	0	31.14	31.14	31.14	1	1	1	1	NA	NA	0
28229	Bacteria	Proteobacteria	Gammaproteobacteria	Enterobacterales	Alteromonadaceae	Colwellia	Colwellia psychrerythraea	1	5.05	1.61939	0	0	0	0	0	0	0	0	0	0	0	0	17.76	17.76	17.76	0	0	0	0	NA	NA	0
28262	Bacteria	Nitrospirota	Thermodesulfovibrionia	Thermodesulfovibrionales	Thermodesulfovibrionaceae	Thermodesulfovibrio	Thermodesulfovibrio yellowstonii	1	17.13	2.84083	3	3	3	177	177	177	5	5	5	38	38	38	60.84	60.84	60.84	0	0	0	0	59	7.6	1
287	Bacteria	Proteobacteria	Gammaproteobacteria	Pseudomonadales	Pseudomonadaceae	Pseudomonas	Pseudomonas aeruginosa	2	0.47	-0.755023	2.5	2	3	27	9	45	0.5	0	1	3	0	6	33.255	32.89	33.62	3	2	4	1	10.8	6	1
28901	Bacteria	Proteobacteria	Gammaproteobacteria	Enterobacterales	Enterobacteriaceae	Salmonella	Salmonella enterica	2	0.437	-0.827822	1.5	0	3	27.5	0	55	0.5	0	1	4	0	8	34.395	34.35	34.44	3	3	3	1	18.3333	8	1
291048	Bacteria	Campylobacterota	Campylobacteria	Nautiliales	Nautiliaceae	Caminibacter	Caminibacter mediatlanticus	1	0.83	-0.18633	6	6	6	47	47	47	3	3	3	22	22	22	53.44	53.44	53.44	0	0	0	0	7.83333	7.33333	1
294	Bacteria	Proteobacteria	Gammaproteobacteria	Pseudomonadales	Pseudomonadaceae	Pseudomonas	Pseudomonas fluorescens	19	0.531	-0.632993	0	0	0	0	0	0	0	0	0	0	0	0	28.4295	27.36	29.08	2.7368	1	6	1	NA	NA	0
29405	Bacteria	Actinobacteriota	Actinobacteria	Propionibacteriales	Propionibacteriaceae	Microlunatus	Microlunatus phosphovorus	1	13	2.56495	2	2	2	68	68	68	1	1	1	9	9	9	29.97	29.97	29.97	0	0	0	0	34	9	1
29471	Bacteria	Proteobacteria	Gammaproteobacteria	Enterobacterales	Enterobacteriaceae	Pectobacterium	Pectobacterium atrosepticum	1	2.31	0.837248	2	2	2	47	47	47	1	1	1	6	6	6	27.57	27.57	27.57	2	2	2	1	23.5	6	1
29549	Bacteria	Bacteroidota	Rhodothermia	Rhodothermales	Rhodothermaceae	Rhodothermus	Rhodothermus marinus	1	1.5	0.405465	9	9	9	235	235	235	5	5	5	23	23	23	68.25	68.25	68.25	0	0	0	0	26.1111	4.6	1
303	Bacteria	Proteobacteria	Gammaproteobacteria	Pseudomonadales	Pseudomonadaceae	Pseudomonas	Pseudomonas hunanensis	11	0.831	-0.185125	0.0909	0	1	0.7273	0	8	0.0909	0	1	0.4545	0	5	29.03	28.08	29.48	3.0909	1	5	1	8.0011	5	1
305	Bacteria	Proteobacteria	Gammaproteobacteria	Burkholderiales	Burkholderiaceae	Ralstonia	Ralstonia solanacearum	1	1	0	0	0	0	0	0	0	0	0	0	0	0	0	30	30	30	5	5	5	1	NA	NA	0
309805	Bacteria	Aquificota	Aquificae	Hydrogenothermales	Hydrogenothermaceae	Persephonella	Persephonella marina	1	3.35	1.20896	4	4	4	36	36	36	2	2	2	9	9	9	69.19	69.19	69.19	1	1	1	1	9	4.5	1
309806	Bacteria	Aquificota	Aquificae	Hydrogenothermales	Hydrogenothermaceae	Sulfurihydrogenibium	Sulfurihydrogenibium azorense	1	2.5	0.916291	11	11	11	135	135	135	4	4	4	26	26	26	66.64	66.64	66.64	0	0	0	0	12.2727	6.5	1
316277	Bacteria	Desulfobacterota	Syntrophia	Syntrophales	Syntrophaceae	Syntrophus	Syntrophus aciditrophicus	1	27	3.29584	2	2	2	163	163	163	2	2	2	17	17	17	39.24	39.24	39.24	1	1	1	1	81.5	8.5	1
317	Bacteria	Proteobacteria	Gammaproteobacteria	Pseudomonadales	Pseudomonadaceae	Pseudomonas	Pseudomonas syringae	2	1.308	0.268499	0	0	0	0	0	0	0	0	0	0	0	0	27.77	27.04	28.5	2	1	3	1	NA	NA	0
31899	Bacteria	Firmicutes	Thermoanaerobacteria	Caldicellulosiruptorales	Caldicellulosiruptoraceae	Caldicellulosiruptor	Caldicellulosiruptor bescii	1	1.18	0.165514	7	7	7	295	295	295	4	4	4	25	25	25	70.27	70.27	70.27	1	1	1	1	42.1429	6.25	1
32025	Bacteria	Campylobacterota	Campylobacteria	Campylobacterales	Helicobacteraceae	Helicobacter	Helicobacter hepaticus	1	4.2	1.43508	0	0	0	0	0	0	0	0	0	0	0	0	43.06	43.06	43.06	0	0	0	0	NA	NA	0
32046	Bacteria	Cyanobacteria	Cyanobacteriia	Synechococcales	Synechococcaceae	Synechococcus	Synechococcus elongatus	2	7.216	1.9763	0	0	0	0	0	0	0	0	0	0	0	0	25.105	24.94	25.27	0.5	0	1	1	NA	NA	0
32051	Bacteria	Cyanobacteria	Cyanobacteriia	Synechococcales	Cyanobiaceae	Synechococcus	Synechococcus sp000063505	1	14.46	2.67139	0	0	0	0	0	0	0	0	0	0	0	0	29.47	29.47	29.47	0	0	0	0	NA	NA	0
33059	Bacteria	Proteobacteria	Gammaproteobacteria	Acidithiobacillales	Acidithiobacillaceae	Acidithiobacillus	Acidithiobacillus caldus	1	2.48	0.908259	1	1	1	16	16	16	1	1	1	1	1	1	42.16	42.16	42.16	2	2	2	1	16	1	1
33070	Bacteria	Cyanobacteria	Cyanobacteriia	Thermosynechococcales	Thermosynechococcaceae	Synechococcus	Synechococcus lividus	1	8.91	2.18717	1	1	1	8	8	8	0	0	0	0	0	0	43.74	43.74	43.74	0	0	0	0	8	NA	0
330922	Bacteria	Proteobacteria	Gammaproteobacteria	Pseudomonadales	Moraxellaceae	Psychrobacter	Psychrobacter cryohalolentis	1	2.62	0.963174	0	0	0	0	0	0	0	0	0	0	0	0	22.66	22.66	22.66	0	0	0	0	NA	NA	0
339	Bacteria	Proteobacteria	Gammaproteobacteria	Xanthomonadales	Xanthomonadaceae	Xanthomonas	Xanthomonas vasicola	2	3.273	1.18571	1	0	2	121	0	242	1	0	2	6.5	0	13	27.66	27.56	27.76	1	1	1	1	121	6.5	1
33943	Bacteria	Firmicutes	Alicyclobacillia	Kyrpidiales	Kyrpidiaceae	Kyrpidia	Kyrpidia tusciae	1	6.5	1.8718	4	4	4	418	418	418	6	6	6	28	28	28	50.79	50.79	50.79	0	0	0	0	104.5	4.66667	1
34	Bacteria	Myxococcota	Myxococcia	Myxococcales	Myxococcaceae	Myxococcus	Myxococcus xanthus	1	4	1.38629	3	3	3	217	217	217	3	3	3	20	20	20	28.28	28.28	28.28	3	3	3	1	72.3333	6.66667	1
347	Bacteria	Proteobacteria	Gammaproteobacteria	Xanthomonadales	Xanthomonadaceae	Xanthomonas	Xanthomonas oryzae	1	4.5	1.50408	1	1	1	68	68	68	1	1	1	6	6	6	25.48	25.48	25.48	0	0	0	0	68	6	1
35554	Bacteria	Desulfuromonadota	Desulfuromonadia	Geobacterales	Geobacteraceae	Geobacter	Geobacter sulfurreducens	1	8.776	2.17202	2	2	2	179	179	179	2	2	2	14	14	14	29.23	29.23	29.23	0	0	0	0	89.5	7	1
35701	Bacteria	Firmicutes	Desulfitobacteriia	Heliobacteriales	Heliobacteriaceae	Heliobacterium	Heliobacterium modesticaldum	1	1.92	0.652325	2	2	2	34	34	34	2	2	2	15	15	15	49.4	49.4	49.4	3	3	3	1	17	7.5	1
357794	Bacteria	Proteobacteria	Gammaproteobacteria	Enterobacterales	Psychromonadaceae	Psychromonas	Psychromonas ingrahamii	1	12	2.48491	1	1	1	45	45	45	2	2	2	11	11	11	11.63	11.63	11.63	0	0	0	0	45	5.5	1
358	Bacteria	Proteobacteria	Alphaproteobacteria	Rhizobiales	Rhizobiaceae	Agrobacterium	Agrobacterium sp900013535	4	2.1	0.741937	0	0	0	0	0	0	0	0	0	0	0	0	29.3175	28.61	29.95	4.75	3	6	1	NA	NA	0
362787	Bacteria	Verrucomicrobiota	Chlamydiia	Parachlamydiales	Parachlamydiaceae	Protochlamydia	Protochlamydia amoebophila	1	48	3.8712	0	0	0	0	0	0	0	0	0	0	0	0	24.12	24.12	24.12	0	0	0	0	NA	NA	0
364317	Bacteria	Proteobacteria	Gammaproteobacteria	Burkholderiales	Burkholderiaceae	Verminephrobacter	Verminephrobacter eiseniae	1	6.5	1.8718	3	3	3	302	302	302	2	2	2	9	9	9	27.16	27.16	27.16	0	0	0	0	100.667	4.5	1
36854	Bacteria	Firmicutes	Desulfitobacteriia	Desulfitobacteriales	Desulfitobacteriaceae	Desulfitobacterium	Desulfitobacterium dehalogenans	1	3.33	1.20297	0	0	0	0	0	0	0	0	0	0	0	0	34.05	34.05	34.05	5	5	5	1	NA	NA	0
375	Bacteria	Proteobacteria	Alphaproteobacteria	Rhizobiales	Xanthobacteraceae	Bradyrhizobium	Bradyrhizobium japonicum	1	11.992	2.48424	0	0	0	0	0	0	0	0	0	0	0	0	28.09	28.09	28.09	3	3	3	1	NA	NA	0
375929	Bacteria	Firmicutes	Natranaerobiia	Natranaerobiales	Natranaerobiaceae	Natranaerobius	Natranaerobius thermophilus	1	3.5	1.25276	0	0	0	0	0	0	0	0	0	0	0	0	40	40	40	1	1	1	1	NA	NA	0
381	Bacteria	Proteobacteria	Alphaproteobacteria	Rhizobiales	Rhizobiaceae	Mesorhizobium	Mesorhizobium huakuii	4	2.4	0.875469	0	0	0	0	0	0	0	0	0	0	0	0	27.51	26.78	27.92	1.5	0	3	1	NA	NA	0
38322	Bacteria	Thermotogota	Thermotogae	Thermotogales	Thermotogaceae	Pseudothermotoga	Pseudothermotoga lettingae	1	2.97	1.08856	3	3	3	225	225	225	2	2	2	19	19	19	64.11	64.11	64.11	0	0	0	0	75	9.5	1
38323	Bacteria	Proteobacteria	Alphaproteobacteria	Rhizobiales	Rhizobiaceae	Bartonella	Bartonella henselae	1	3	1.09861	0	0	0	0	0	0	0	0	0	0	0	0	36.57	36.57	36.57	4	4	4	1	NA	NA	0
384	Bacteria	Proteobacteria	Alphaproteobacteria	Rhizobiales	Rhizobiaceae	Rhizobium	Rhizobium laguerreae	4	1.683	0.520578	0	0	0	0	0	0	0	0	0	0	0	0	28.6275	28.4	29.04	0.5	0	1	1	NA	NA	0
39765	Bacteria	Proteobacteria	Gammaproteobacteria	Thiomicrospirales	Thiomicrospiraceae	Hydrogenovibrio	Hydrogenovibrio crunogenus	1	0.87	-0.139262	1	1	1	21	21	21	1	1	1	3	3	3	25.47	25.47	25.47	0	0	0	0	21	3	1
398	Bacteria	Proteobacteria	Alphaproteobacteria	Rhizobiales	Rhizobiaceae	Rhizobium	Rhizobium sp900467885	1	1.6	0.470004	0	0	0	0	0	0	0	0	0	0	0	0	28.9	28.9	28.9	2	2	2	1	NA	NA	0
402384	Bacteria	Firmicutes	Bacilli	Bacillales	Halobacillaceae	Halobacillus	Halobacillus mangrovi	1	0.52	-0.653926	0	0	0	0	0	0	0	0	0	0	0	0	32.92	32.92	32.92	0	0	0	0	NA	NA	0
405	Bacteria	Proteobacteria	Gammaproteobacteria	Burkholderiales	Methylophilaceae	Methylobacillus	Methylobacillus flagellatus	1	0.85	-0.162519	1	1	1	92	92	92	1	1	1	7	7	7	32.17	32.17	32.17	1	1	1	1	92	7	1
405212	Bacteria	Firmicutes	Alicyclobacillia	Alicyclobacillales	Alicyclobacillaceae	Alicyclobacillus	Alicyclobacillus acidocaldarius	2	0.38	-0.967584	3.5	3	4	52	46	58	3	3	3	13	12	14	56.295	56.1	56.49	2.5	2	3	1	14.8571	4.33333	1
408	Bacteria	Proteobacteria	Alphaproteobacteria	Rhizobiales	Beijerinckiaceae	Methylobacterium	Methylobacterium extorquens	1	4.2	1.43508	0	0	0	0	0	0	0	0	0	0	0	0	28.37	28.37	28.37	5	5	5	1	NA	NA	0
411153	Bacteria	Bacteroidota	Bacteroidia	Flavobacteriales	Flavobacteriaceae	Gramella	Gramella forsetii	1	4.17	1.42792	0	0	0	0	0	0	0	0	0	0	0	0	25.48	25.48	25.48	1	1	1	1	NA	NA	0
412593	Bacteria	Thermosulfidibacterota	Thermosulfidibacteria	Thermosulfidibacterales	Thermosulfidibacteraceae	Thermosulfidibacter	Thermosulfidibacter takaii	1	4.95	1.59939	1	1	1	71	71	71	1	1	1	7	7	7	73.08	73.08	73.08	0	0	0	0	71	7	1
413888	Bacteria	Firmicutes	Thermoanaerobacteria	Caldicellulosiruptorales	Caldicellulosiruptoraceae	Caldicellulosiruptor	Caldicellulosiruptor hydrothermalis	1	2	0.693147	5	5	5	162	162	162	4	4	4	25	25	25	69.56	69.56	69.56	2	2	2	1	32.4	6.25	1
413889	Bacteria	Firmicutes	Thermoanaerobacteria	Caldicellulosiruptorales	Caldicellulosiruptoraceae	Caldicellulosiruptor	Caldicellulosiruptor kronotskyensis	1	2.5	0.916291	7	7	7	251	251	251	4	4	4	25	25	25	68.91	68.91	68.91	1	1	1	1	35.8571	6.25	1
42253	Bacteria	Nitrospirota	Nitrospiria	Nitrospirales	Nitrospiraceae	Nitrospira	Nitrospira moscoviensis	1	12	2.48491	2	2	2	42	42	42	1	1	1	7	7	7	36.82	36.82	36.82	0	0	0	0	21	7	1
42422	Bacteria	Firmicutes	Halanaerobiia	Halobacteroidales	Halobacteroidaceae	Halobacteroides	Halobacteroides halobius	1	0.92	-0.0833816	2	2	2	49	49	49	1	1	1	7	7	7	33.97	33.97	33.97	0	0	0	0	24.5	7	1
42838	Bacteria	Firmicutes	Desulfotomaculia	Ammonifexales	Ammonificaceae	Ammonifex	Ammonifex degensii	1	1.9	0.641854	8	8	8	150	150	150	4	4	4	25	25	25	70.09	70.09	70.09	0	0	0	0	18.75	6.25	1
43663	Bacteria	Actinobacteriota	Actinobacteria	Actinomycetales	Micrococcaceae	Paenarthrobacter	Paenarthrobacter aurescens	1	2	0.693147	0	0	0	0	0	0	0	0	0	0	0	0	29.09	29.09	29.09	0	0	0	0	NA	NA	0
446	Bacteria	Proteobacteria	Gammaproteobacteria	Legionellales	Legionellaceae	Legionella	Legionella pneumophila	2	2.4	0.875469	0	0	0	0	0	0	0	0	0	0	0	0	35.875	35.67	36.08	0	0	0	0	NA	NA	0
46354	Bacteria	Firmicutes	Thermoanaerobacteria	Thermoanaerobacterales	Thermoanaerobacteraceae	Thermoanaerobacter	Thermoanaerobacter wiegelii	1	1.2	0.182322	2	2	2	127	127	127	1	1	1	8	8	8	63.52	63.52	63.52	0	0	0	0	63.5	8	1
46355	Bacteria	Spirochaetota	Spirochaetia	Spirochaetales	Alkalispirochaetaceae	Spirochaeta	Spirochaeta africana	1	14.8	2.69463	1	1	1	48	48	48	1	1	1	6	6	6	35.95	35.95	35.95	1	1	1	1	48	6	1
46541	Bacteria	Thermotogota	Thermotogae	Thermotogales	Fervidobacteriaceae	Thermosipho	Thermosipho melanesiensis	1	1.93	0.65752	5	5	5	94	94	94	3	3	3	22	22	22	70.17	70.17	70.17	1	1	1	1	18.8	7.33333	1
470	Bacteria	Proteobacteria	Gammaproteobacteria	Pseudomonadales	Moraxellaceae	Acinetobacter	Acinetobacter baumannii	1	1.365	0.311154	1	1	1	45	45	45	1	1	1	5	5	5	32.26	32.26	32.26	2	2	2	1	45	5	1
471	Bacteria	Proteobacteria	Gammaproteobacteria	Pseudomonadales	Moraxellaceae	Acinetobacter	Acinetobacter calcoaceticus	1	0.59	-0.527633	0	0	0	0	0	0	0	0	0	0	0	0	31.08	31.08	31.08	3	3	3	1	NA	NA	0
487	Bacteria	Proteobacteria	Gammaproteobacteria	Burkholderiales	Neisseriaceae	Neisseria	Neisseria meningitidis	1	0.72	-0.328504	1	1	1	18	18	18	1	1	1	3	3	3	36.59	36.59	36.59	3	3	3	1	18	3	1
488	Bacteria	Proteobacteria	Gammaproteobacteria	Burkholderiales	Neisseriaceae	Neisseria	Neisseria mucosa	2	0.533	-0.629234	1	1	1	94.5	15	174	1	1	1	7	7	7	35.73	35.48	35.98	0.5	0	1	1	94.5	7	1
49319	Bacteria	Actinobacteriota	Rubrobacteria	Rubrobacterales	Rubrobacteraceae	Rubrobacter	Rubrobacter xylanophilus	2	3.38	1.21788	2	2	2	121.5	45	198	2.5	2	3	16	14	18	52.31	52.27	52.35	0	0	0	0	60.75	6.4	1
52022	Bacteria	Deinococcota	Deinococci	Deinococcales	Thermaceae	Meiothermus	Meiothermus silvanus	1	1.97	0.678034	8	8	8	71	71	71	6	6	6	32	32	32	50.57	50.57	50.57	4	4	4	1	8.875	5.33333	1
53461	Bacteria	Actinobacteriota	Actinobacteria	Mycobacteriales	Nakamurellaceae	Nakamurella	Nakamurella multipartita	1	11	2.3979	7	7	7	252	252	252	1	1	1	8	8	8	27.82	27.82	27.82	1	1	1	1	36	8	1
536	Bacteria	Proteobacteria	Gammaproteobacteria	Burkholderiales	Chromobacteriaceae	Chromobacterium	Chromobacterium violaceum	1	0.83	-0.18633	4	4	4	92	92	92	2	2	2	13	13	13	28.95	28.95	28.95	2	2	2	1	23	6.5	1
53635	Bacteria	Actinobacteriota	Acidimicrobiia	Acidimicrobiales	Acidimicrobiaceae	Acidimicrobium	Acidimicrobium ferrooxidans	1	2.2	0.788457	2	2	2	67	67	67	1	1	1	8	8	8	44.21	44.21	44.21	0	0	0	0	33.5	8	1
542	Bacteria	Proteobacteria	Alphaproteobacteria	Sphingomonadales	Sphingomonadaceae	Zymomonas	Zymomonas mobilis	2	1.762	0.56645	2.5	2	3	29	14	44	2	1	3	10	5	15	30.845	29.92	31.77	1	1	1	1	11.6	5	1
548	Bacteria	Proteobacteria	Gammaproteobacteria	Enterobacterales	Enterobacteriaceae	Klebsiella	Klebsiella aerogenes	1	0.287	-1.24827	0	0	0	0	0	0	0	0	0	0	0	0	32.93	32.93	32.93	3	3	3	1	NA	NA	0
551760	Bacteria	Proteobacteria	Gammaproteobacteria	Burkholderiales	Rhodocyclaceae	Aromatoleum	Aromatoleum aromaticum	1	8	2.07944	5	5	5	137	137	137	2	2	2	12	12	12	29.09	29.09	29.09	2	2	2	1	27.4	6	1
552	Bacteria	Proteobacteria	Gammaproteobacteria	Enterobacterales	Enterobacteriaceae	Erwinia	Erwinia amylovora	1	1.24	0.215111	3	3	3	75	75	75	1	1	1	8	8	8	26.89	26.89	26.89	0	0	0	0	25	8	1
55205	Bacteria	Firmicutes	Thermoanaerobacteria	Caldicellulosiruptorales	Caldicellulosiruptoraceae	Caldicellulosiruptor	Caldicellulosiruptor owensensis	1	5.41	1.68825	3	3	3	96	96	96	2	2	2	12	12	12	69.27	69.27	69.27	1	1	1	1	32	6	1
55779	Bacteria	Firmicutes	Moorellia	Moorellales	Moorellaceae	Moorella	Moorella stamsii	1	52.8	3.96651	5	5	5	235	235	235	1	1	1	7	7	7	59.44	59.44	59.44	1	1	1	1	47	7	1
56	Bacteria	Myxococcota	Polyangia	Polyangiales	Polyangiaceae	Sorangium	Sorangium cellulosum	4	6	1.79176	4.25	2	7	117.5	25	178	1.75	0	3	9.75	0	17	29.3975	28.94	29.84	0.5	0	1	1	27.6471	5.57143	1
562	Bacteria	Proteobacteria	Gammaproteobacteria	Enterobacterales	Enterobacteriaceae	Escherichia	Escherichia dysenteriae	1	0.347	-1.05843	2	2	2	11	11	11	1	1	1	6	6	6	34.6	34.6	34.6	5	5	5	1	5.5	6	1
56956	Bacteria	Deinococcota	Deinococci	Deinococcales	Thermaceae	Thermus	Thermus brockianus	1	1.07	0.0676586	8	8	8	112	112	112	4	4	4	36	36	36	67.72	67.72	67.72	2	2	2	1	14	9	1
57029	Bacteria	Bacteroidota	Bacteroidia	Flavobacteriales	Flavobacteriaceae	Psychroflexus	Psychroflexus torquis	1	23.31	3.14888	3	3	3	40	40	40	2	2	2	4	4	4	22.91	22.91	22.91	1	1	1	1	13.3333	2	1
571	Bacteria	Proteobacteria	Gammaproteobacteria	Enterobacterales	Enterobacteriaceae	Klebsiella	Klebsiella michiganensis	1	11.71	2.46044	2	2	2	12	12	12	0	0	0	0	0	0	32.93	32.93	32.93	2	2	2	1	6	NA	0
57487	Bacteria	Thermotogota	Thermotogae	Thermotogales	Thermotogaceae	Pseudothermotoga	Pseudothermotoga hypogea	1	3.45	1.23837	4	4	4	131	131	131	4	4	4	31	31	31	66.74	66.74	66.74	0	0	0	0	32.75	7.75	1
585	Bacteria	Proteobacteria	Gammaproteobacteria	Enterobacterales	Enterobacteriaceae	Proteus	Proteus vulgaris	3	0.358	-1.02722	0.6667	0	2	15	0	45	0.3333	0	1	2	0	6	34.86	34.7	35.12	4	3	6	1	22.4989	6.0006	1
585455	Bacteria	Proteobacteria	Gammaproteobacteria	Thiohalobacterales	Thiohalobacteraceae	Thiohalobacter	Thiohalobacter thiocyanaticus	1	15.4	2.73437	2	2	2	179	179	179	2	2	2	12	12	12	31.22	31.22	31.22	0	0	0	0	89.5	6	1
59610	Bacteria	Firmicutes	Desulfotomaculia	Desulfotomaculales	Desulfotomaculaceae	Desulfotomaculum	Desulfotomaculum reducens	1	20	2.99573	4	4	4	94	94	94	3	3	3	21	21	21	38.69	38.69	38.69	3	3	3	1	23.5	7	1
59754	Bacteria	Proteobacteria	Gammaproteobacteria	Pseudomonadales	Alcanivoracaceae	Alcanivorax	Alcanivorax borkumensis	1	2.01	0.698135	0	0	0	0	0	0	0	0	0	0	0	0	28.9	28.9	28.9	0	0	0	0	NA	NA	0
61435	Bacteria	Chloroflexota	Dehalococcoidia	Dehalococcoidales	Dehalococcoidaceae	Dehalococcoides	Dehalococcoides mccartyi	3	19.2	2.95491	0.3333	0	1	3.3333	0	10	0.3333	0	1	2.3333	0	7	31.2567	30.96	31.85	0.6667	0	1	1	10.0009	7.0006	1
615	Bacteria	Proteobacteria	Gammaproteobacteria	Enterobacterales	Enterobacteriaceae	Serratia	Serratia marcescens	3	0.568	-0.565634	0	0	0	0	0	0	0	0	0	0	0	0	30.3333	30.22	30.5	3.6667	1	7	1	NA	NA	0
632773	Bacteria	Firmicutes	Bacilli	Bacillales	Salisediminibacteriaceae	Salisediminibacterium	Salisediminibacterium beveridgei	1	4.73	1.55393	0	0	0	0	0	0	0	0	0	0	0	0	28.49	28.49	28.49	0	0	0	0	NA	NA	0
63363	Bacteria	Aquificota	Aquificae	Aquificales	Aquificaceae	Aquifex	Aquifex aeolicus	1	1.4	0.336472	3	3	3	12	12	12	2	2	2	15	15	15	79.91	79.91	79.91	0	0	0	0	4	7.5	1
63612	Bacteria	Proteobacteria	Gammaproteobacteria	Enterobacterales	Enterobacteriaceae	Sodalis	Sodalis glossinidius	1	26	3.2581	0	0	0	0	0	0	0	0	0	0	0	0	29.34	29.34	29.34	17	17	17	1	NA	NA	0
64160	Bacteria	Aquificota	Desulfurobacteriia	Desulfurobacteriales	Desulfurobacteriaceae	Desulfurobacterium	Desulfurobacterium thermolithotrophum	1	1.56	0.444686	1	1	1	5	5	5	0	0	0	0	0	0	70.55	70.55	70.55	0	0	0	0	5	NA	0
644	Bacteria	Proteobacteria	Gammaproteobacteria	Enterobacterales	Aeromonadaceae	Aeromonas	Aeromonas hydrophila	1	0.355	-1.03564	0	0	0	0	0	0	0	0	0	0	0	0	29.56	29.56	29.56	2	2	2	1	NA	NA	0
65	Bacteria	Chloroflexota	Chloroflexia	Chloroflexales	Herpetosiphonaceae	Herpetosiphon	Herpetosiphon aurantiacus	1	20	2.99573	8	8	8	281	281	281	6	6	6	39	39	39	26.9	26.9	26.9	4	4	4	1	35.125	6.5	1
651457	Bacteria	Thermotogota	Thermotogae	Petrotogales	Kosmotogaceae	Kosmotoga	Kosmotoga olearia	1	1.72	0.542324	4	4	4	132	132	132	3	3	3	19	19	19	64.04	64.04	64.04	0	0	0	0	33	6.33333	1
663	Bacteria	Proteobacteria	Gammaproteobacteria	Enterobacterales	Vibrionaceae	Vibrio	Vibrio diabolicus	1	0.315	-1.15518	0	0	0	0	0	0	0	0	0	0	0	0	28.93	28.93	28.93	3	3	3	1	NA	NA	0
672	Bacteria	Proteobacteria	Gammaproteobacteria	Enterobacterales	Vibrionaceae	Vibrio	Vibrio vulnificus	1	0.501	-0.691149	0	0	0	0	0	0	0	0	0	0	0	0	30.39	30.39	30.39	0	0	0	0	NA	NA	0
68909	Bacteria	Deinococcota	Deinococci	Deinococcales	Deinococcaceae	Deinococcus	Deinococcus geothermalis	1	0.92	-0.0833816	5	5	5	116	116	116	3	3	3	21	21	21	38.7	38.7	38.7	2	2	2	1	23.2	7	1
693075	Bacteria	Caldisericota	Caldisericia	Caldisericales	Caldisericaceae	Caldisericum	Caldisericum exile	1	13.52	2.60417	1	1	1	22	22	22	1	1	1	10	10	10	63.97	63.97	63.97	0	0	0	0	22	10	1
69499	Bacteria	Thermotogota	Thermotogae	Petrotogales	Petrotogaceae	Petrotoga	Petrotoga olearia	1	8.443	2.13334	2	2	2	47	47	47	1	1	1	8	8	8	53.99	53.99	53.99	0	0	0	0	23.5	8	1
703	Bacteria	Proteobacteria	Gammaproteobacteria	Enterobacterales	Enterobacteriaceae	Plesiomonas	Plesiomonas shigelloides	1	8.23	2.10779	0	0	0	0	0	0	0	0	0	0	0	0	32	32	32	2	2	2	1	NA	NA	0
70863	Bacteria	Proteobacteria	Gammaproteobacteria	Enterobacterales	Shewanellaceae	Shewanella	Shewanella xiamenensis	1	0.833	-0.182722	0	0	0	0	0	0	0	0	0	0	0	0	28.89	28.89	28.89	3	3	3	1	NA	NA	0
717609	Bacteria	Firmicutes	Thermoanaerobacteria	Caldicellulosiruptorales	Caldicellulosiruptoraceae	Caldicellulosiruptor	Caldicellulosiruptor obsidiansis	1	0.92	-0.0833816	8	8	8	305	305	305	4	4	4	26	26	26	69.54	69.54	69.54	0	0	0	0	38.125	6.5	1
727	Bacteria	Proteobacteria	Gammaproteobacteria	Enterobacterales	Pasteurellaceae	Haemophilus	Haemophilus influenzae	2	0.512	-0.669431	0	0	0	0	0	0	0	0	0	0	0	0	38.21	38.04	38.38	3	2	4	1	NA	NA	0
73919	Bacteria	Firmicutes	Thermaerobacteria	Thermaerobacterales	Thermaerobacteraceae	Thermaerobacter	Thermaerobacter marianensis	1	36.04	3.58463	2	2	2	35	35	35	1	1	1	3	3	3	62.31	62.31	62.31	1	1	1	1	17.5	3	1
74109	Bacteria	Proteobacteria	Gammaproteobacteria	Enterobacterales	Vibrionaceae	Photobacterium	Photobacterium profundum	1	1.7	0.530628	2	2	2	90	90	90	3	3	3	11	11	11	20.41	20.41	20.41	4	4	4	1	45	3.66667	1
747	Bacteria	Proteobacteria	Gammaproteobacteria	Enterobacterales	Pasteurellaceae	Pasteurella	Pasteurella multocida	2	1	0	2	2	2	35.5	32	39	1	1	1	5.5	5	6	35.84	35.53	36.15	2.5	1	4	1	17.75	5.5	1
75385	Bacteria	Actinobacteriota	Actinobacteria	Propionibacteriales	Propionibacteriaceae	Micropruina	Micropruina glycogenica	1	12.6	2.5337	0	0	0	0	0	0	0	0	0	0	0	0	27.12	27.12	27.12	0	0	0	0	NA	NA	0
75906	Bacteria	Aquificota	Aquificae	Aquificales	Aquificaceae	Thermocrinis	Thermocrinis ruber	1	1.18	0.165514	6	6	6	76	76	76	2	2	2	11	11	11	79.46	79.46	79.46	0	0	0	0	12.6667	5.5	1
77022	Bacteria	Cyanobacteria	Cyanobacteriia	Cyanobacteriales	Nostocaceae	Raphidiopsis	Raphidiopsis raciborskii	1	9.914	2.29395	6	6	6	153	153	153	3	3	3	11	11	11	22.64	22.64	22.64	0	0	0	0	25.5	3.66667	1
777	Bacteria	Proteobacteria	Gammaproteobacteria	Coxiellales	Coxiellaceae	Coxiella	Coxiella burnetii	1	9.6	2.26176	0	0	0	0	0	0	1	1	1	6	6	6	40.12	40.12	40.12	0	0	0	0	NA	6	0
782	Bacteria	Proteobacteria	Alphaproteobacteria	Rickettsiales	Rickettsiaceae	Rickettsia	Rickettsia prowazekii	1	8.8	2.17475	0	0	0	0	0	0	0	0	0	0	0	0	29.21	29.21	29.21	0	0	0	0	NA	NA	0
785	Bacteria	Proteobacteria	Alphaproteobacteria	Rickettsiales	Rickettsiaceae	Rickettsia	Rickettsia typhi	1	17.6	2.8679	0	0	0	0	0	0	0	0	0	0	0	0	29.92	29.92	29.92	0	0	0	0	NA	NA	0
803	Bacteria	Proteobacteria	Alphaproteobacteria	Rhizobiales	Rhizobiaceae	Bartonella	Bartonella quintana	1	6	1.79176	0	0	0	0	0	0	0	0	0	0	0	0	36.71	36.71	36.71	0	0	0	0	NA	NA	0
80849	Bacteria	Proteobacteria	Alphaproteobacteria	Rickettsiales	Anaplasmataceae	Wolbachia	Wolbachia sp000008385	1	14	2.63906	0	0	0	0	0	0	0	0	0	0	0	0	32.59	32.59	32.59	0	0	0	0	NA	NA	0
80867	Bacteria	Proteobacteria	Gammaproteobacteria	Burkholderiales	Burkholderiaceae	Acidovorax	Acidovorax avenae	1	11	2.3979	4	4	4	130	130	130	2	2	2	10	10	10	26.57	26.57	26.57	1	1	1	1	32.5	5	1
813	Bacteria	Verrucomicrobiota	Chlamydiia	Chlamydiales	Chlamydiaceae	Chlamydia	Chlamydia trachomatis	1	2.2	0.788457	0	0	0	0	0	0	0	0	0	0	0	0	35.25	35.25	35.25	0	0	0	0	NA	NA	0
817	Bacteria	Bacteroidota	Bacteroidia	Bacteroidales	Bacteroidaceae	Bacteroides	Bacteroides fragilis	2	0.44	-0.820981	1	0	2	17	0	34	0.5	0	1	1.5	0	3	37.91	37.62	38.2	3.5	3	4	1	17	3	1
818	Bacteria	Bacteroidota	Bacteroidia	Bacteroidales	Bacteroidaceae	Bacteroides	Bacteroides thetaiotaomicron	1	1.47	0.385262	0	0	0	0	0	0	0	0	0	0	0	0	36.7	36.7	36.7	0	0	0	0	NA	NA	0
83557	Bacteria	Verrucomicrobiota	Chlamydiia	Chlamydiales	Chlamydiaceae	Chlamydophila	Chlamydophila caviae	1	2	0.693147	0	0	0	0	0	0	0	0	0	0	0	0	35.21	35.21	35.21	0	0	0	0	NA	NA	0
83558	Bacteria	Verrucomicrobiota	Chlamydiia	Chlamydiales	Chlamydiaceae	Chlamydophila	Chlamydophila pneumoniae	1	2	0.693147	0	0	0	0	0	0	0	0	0	0	0	0	32.48	32.48	32.48	0	0	0	0	NA	NA	0
837	Bacteria	Bacteroidota	Bacteroidia	Bacteroidales	Porphyromonadaceae	Porphyromonas	Porphyromonas gingivalis	1	6.453	1.86455	3	3	3	135	135	135	4	4	4	13	13	13	36.36	36.36	36.36	0	0	0	0	45	3.25	1
84032	Bacteria	Firmicutes	Clostridia	Acetivibrionales	Acetivibrionaceae	Ruminiclostridium	Ruminiclostridium thermosuccinogenes	1	0.87	-0.139262	2	2	2	14	14	14	2	2	2	14	14	14	47.96	47.96	47.96	3	3	3	1	7	7	1
844	Bacteria	Campylobacterota	Campylobacteria	Campylobacterales	Helicobacteraceae	Wolinella	Wolinella succinogenes	1	1	0	2	2	2	30	30	30	2	2	2	6	6	6	37.65	37.65	37.65	0	0	0	0	15	3	1
84980	Bacteria	Desulfobacterota	Desulfobulbia	Desulfobulbales	Desulfocapsaceae	Desulfotalea	Desulfotalea psychrophila	1	27.83	3.32611	1	1	1	13	13	13	1	1	1	3	3	3	18.57	18.57	18.57	2	2	2	1	13	3	1
851	Bacteria	Fusobacteriota	Fusobacteriia	Fusobacteriales	Fusobacteriaceae	Fusobacterium	Fusobacterium vincentii	3	0.47	-0.755023	1	1	1	21	15	29	0.6667	0	1	5	0	8	36.5267	36.09	37.03	1.6667	0	3	1	21	7.49963	1
85874	Bacteria	Firmicutes	Syntrophomonadia	Thermacetogeniales	Thermacetogeniaceae	Thermacetogenium	Thermacetogenium phaeum	1	22.79	3.12632	10	10	10	408	408	408	2	2	2	15	15	15	54.02	54.02	54.02	2	2	2	1	40.8	7.5	1
86170	Bacteria	Firmicutes	Syntrophomonadia	Syntrophomonadales	Syntrophothermaceae	Syntrophothermus	Syntrophothermus lipocalidus	1	17.86	2.88256	2	2	2	271	271	271	3	3	3	18	18	18	56.15	56.15	56.15	1	1	1	1	135.5	6	1
879567	Bacteria	Desulfobacterota	Desulfovibrionia	Desulfovibrionales	Desulfovibrionaceae	Pseudodesulfovibrio	Pseudodesulfovibrio piezophilus	1	0.4	-0.916291	0	0	0	0	0	0	0	0	0	0	0	0	27.1	27.1	27.1	0	0	0	0	NA	NA	0
881	Bacteria	Desulfobacterota	Desulfovibrionia	Desulfovibrionales	Desulfovibrionaceae	Desulfovibrio	Desulfovibrio vulgaris	1	13.9	2.63189	1	1	1	27	27	27	1	1	1	7	7	7	31.79	31.79	31.79	8	8	8	1	27	7	1
89184	Bacteria	Proteobacteria	Alphaproteobacteria	Rhodobacterales	Rhodobacteraceae	Ruegeria	Ruegeria pomeroyi	1	1.65	0.500775	0	0	0	0	0	0	0	0	0	0	0	0	28.37	28.37	28.37	2	2	2	1	NA	NA	0
9	Bacteria	Proteobacteria	Gammaproteobacteria	Enterobacterales	Enterobacteriaceae	Buchnera	Buchnera aphidicola	55	35.4	3.56671	0	0	0	0	0	0	0	0	0	0	0	0	31.3631	27.87	36.68	0	0	0	0	NA	NA	0
90736	Bacteria	Proteobacteria	Gammaproteobacteria	Enterobacterales	Psychromonadaceae	Moritella	Moritella marina	1	1.36	0.307485	0	0	0	0	0	0	0	0	0	0	0	0	14.93	14.93	14.93	1	1	1	1	NA	NA	0
913	Bacteria	Proteobacteria	Alphaproteobacteria	Rhizobiales	Xanthobacteraceae	Nitrobacter	Nitrobacter winogradskyi	1	16.08	2.77758	1	1	1	17	17	17	1	1	1	7	7	7	29.96	29.96	29.96	5	5	5	1	17	7	1
93466	Bacteria	Thermotogota	Thermotogae	Thermotogales	Fervidobacteriaceae	Fervidobacterium	Fervidobacterium pennivorans	2	2.98	1.09192	3.5	3	4	185	152	218	2	2	2	15	15	15	65.74	65.61	65.87	0	0	0	0	52.8571	7.5	1
93929	Bacteria	Thermotogota	Thermotogae	Thermotogales	Thermotogaceae	Thermotoga	Thermotoga petrophila	1	0.92	-0.0833816	7	7	7	98	98	98	2	2	2	13	13	13	75.52	75.52	75.52	0	0	0	0	14	6.5	1
940	Bacteria	Aquificota	Aquificae	Aquificales	Aquificaceae	Hydrogenobacter	Hydrogenobacter thermophilus	1	1.913	0.648673	1	1	1	35	35	35	1	1	1	8	8	8	71.31	71.31	71.31	2	2	2	1	35	8	1
944	Bacteria	Proteobacteria	Alphaproteobacteria	Rickettsiales	Anaplasmataceae	Ehrlichia	Ehrlichia canis	1	28	3.3322	0	0	0	0	0	0	0	0	0	0	0	0	35.62	35.62	35.62	0	0	0	0	NA	NA	0
945	Bacteria	Proteobacteria	Alphaproteobacteria	Rickettsiales	Anaplasmataceae	Ehrlichia	Ehrlichia chaffeensis	1	19	2.94444	0	0	0	0	0	0	0	0	0	0	0	0	35.73	35.73	35.73	0	0	0	0	NA	NA	0
959	Bacteria	Bdellovibrionota	Bdellovibrionia	Bdellovibrionales	Bdellovibrionaceae	Bdellovibrio	Bdellovibrio bacteriovorus	4	1.4	0.336472	0	0	0	0	0	0	0	0	0	0	0	0	27.81	26.89	28.34	0.5	0	1	1	NA	NA	0
The CRISPR-Cas contents and optimal growth temperature of each species were averaged from those of the sequenced strains.
The CRISPR-Cas contents and optimal growth temperature of each strains were deposited in Table S4.

## Sheet: Table S2
Supplemental Table S2. The second dataset.
assembly_accession	tree.tip.label	species_taxid	organism_name	assembly_level	predicted_minimal_doubling_times	log_predicted_minimal_doubling_times	prophage_num	prophage_existence	optimum_tmp_simulation	CRISPR_array	CRISPR_spacer	Cas_gene_cluster	Cas_gene	Average_spacer	Average_Cas_gene_num	CRISPR_existence
GCA_000005825.2	RS_GCF_000005825.2	79885	Alkalihalophilus pseudofirmus OF4	Complete Genome	0.6119	-0.491186	0	0	30.41	0	0	0	0	NA	NA	0
GCA_000007705.1	RS_GCF_000007705.1	536	Chromobacterium violaceum ATCC 12472	Complete Genome	0.4641	-0.767655	2	1	28.95	4	92	2	13	23	6.5	1
GCA_000007825.1	RS_GCF_000007825.1	1396	Bacillus cereus ATCC 14579	Complete Genome	0.4862	-0.721135	3	1	30.83	0	0	0	0	NA	NA	0
GCA_000009045.1	RS_GCF_000009045.1	1423	Bacillus subtilis subsp. subtilis str. 168	Complete Genome	0.7398	-0.301375	3	1	29.28	0	0	0	0	NA	NA	0
GCA_000010165.1	RS_GCF_000010165.1	1393	Brevibacillus brevis NBRC 100599	Complete Genome	0.6213	-0.475941	5	1	30.32	0	0	0	0	NA	NA	0
GCA_000010425.1	RS_GCF_000010425.1	1680	Bifidobacterium adolescentis ATCC 15703	Complete Genome	0.9779	-0.0223479	0	0	36.32	1	85	1	6	85	6	1
GCA_000011305.1	RS_GCF_000011305.1	152794	Corynebacterium efficiens YS-314	Complete Genome	0.463	-0.770028	1	1	32.82	1	21	0	0	21	NA	0
GCA_000011325.1	RS_GCF_000011325.1	1718	Corynebacterium glutamicum ATCC 13032	Complete Genome	0.4095	-0.892818	0	0	31.91	0	0	0	0	NA	NA	0
GCA_000011645.1	RS_GCF_000011645.1	1402	Bacillus licheniformis DSM 13 = ATCC 14580	Complete Genome	0.4204	-0.866549	3	1	32	0	0	0	0	NA	NA	0
GCA_000012945.1	RS_GCF_000012945.1	482957	Burkholderia lata	Complete Genome	0.8865	-0.120474	1	1	29.32	0	0	0	0	NA	NA	0
GCA_000014065.1	RS_GCF_000014065.1	292414	Ruegeria sp. TM1040	Complete Genome	0.8217	-0.19638	4	1	28.11	0	0	0	0	NA	NA	0
GCA_000014445.1	RS_GCF_000014445.1	1245	Leuconostoc mesenteroides subsp. mesenteroides ATCC 8293	Complete Genome	0.7761	-0.253474	1	1	28	0	0	0	0	NA	NA	0
GCA_000014805.1	RS_GCF_000014805.1	644	Aeromonas hydrophila subsp. hydrophila ATCC 7966	Complete Genome	0.3114	-1.16668	2	1	29.56	0	0	0	0	NA	NA	0
GCA_000014925.1	RS_GCF_000014925.1	43663	Paenarthrobacter aurescens TC1	Complete Genome	0.6185	-0.480458	0	0	29.09	0	0	0	0	NA	NA	0
GCA_000015245.1	RS_GCF_000015245.1	60478	Shewanella amazonensis SB2B	Complete Genome	0.7931	-0.231806	0	0	30.06	0	0	0	0	NA	NA	0
GCA_000016065.1	RS_GCF_000016065.1	359303	Shewanella loihica PV-4	Complete Genome	0.1339	-2.01066	0	0	27.19	0	0	0	0	NA	NA	0
GCA_000016825.1	RS_GCF_000016825.1	1598	Limosilactobacillus reuteri subsp. reuteri	Complete Genome	0.5707	-0.560892	3	1	38.19	0	0	0	0	NA	NA	0
GCA_000017205.1	RS_GCF_000017205.1	287	Pseudomonas aeruginosa PA7	Complete Genome	0.8323	-0.183562	4	1	32.89	2	9	0	0	4.5	NA	0
GCA_000017425.1	RS_GCF_000017425.1	580165	Bacillus cytotoxicus NVH 391-98	Complete Genome	0.3587	-1.02527	3	1	34.37	2	13	1	8	6.5	8	0
GCA_000018025.1	RS_GCF_000018025.1	271097	Shewanella sediminis HAW-EB3	Complete Genome	0.6516	-0.428324	1	1	21.13	0	0	0	0	NA	NA	0
GCA_000019525.1	RS_GCF_000019525.1	60961	Shewanella woodyi ATCC 51908	Complete Genome	0.9683	-0.0322133	0	0	21.87	0	0	0	0	NA	NA	0
GCA_000019905.1	RS_GCF_000019905.1	332410	Exiguobacterium sibiricum 255-15	Complete Genome	0.1504	-1.89446	1	1	27.8	1	15	1	7	15	7	0
GCA_000020605.1	GB_GCA_000020605.1	39491	[Eubacterium] rectale ATCC 33656	Complete Genome	0.8529	-0.159113	2	1	36.68	2	68	2	11	34	5.5	1
GCA_000020685.1	RS_GCF_000020685.1	310783	Deinococcus deserti VCD115	Complete Genome	0.8888	-0.117883	0	0	27.37	0	0	0	0	NA	NA	0
GCA_000021305.1	RS_GCF_000021305.1	1396	Bacillus cereus G9842	Complete Genome	0.4517	-0.794737	5	1	30.35	0	0	0	0	NA	NA	0
GCA_000022025.1	RS_GCF_000022025.1	85085	Pseudarthrobacter chlorophenolicus A6	Complete Genome	0.8216	-0.196502	1	1	28.85	0	0	0	0	NA	NA	0
GCA_000022905.1	RS_GCF_000022905.1	169292	Corynebacterium aurimucosum ATCC 700975	Complete Genome	0.5058	-0.681614	0	0	35.02	1	97	1	8	97	8	0
GCA_000023905.1	RS_GCF_000023905.1	40542	Leptotrichia buccalis C-1013-b	Complete Genome	0.9872	-0.0128826	0	0	38.07	3	103	4	17	34.3333	4.25	1
GCA_000024105.1	RS_GCF_000024105.1	33034	Anaerococcus prevotii DSM 20548	Complete Genome	0.7587	-0.276149	1	1	37.02	0	0	0	0	NA	NA	0
GCA_000024225.1	RS_GCF_000024225.1	1382	Lancefieldella parvulum DSM 20469	Complete Genome	0.8619	-0.148616	1	1	37.4	0	0	0	0	NA	NA	0
GCA_000025905.1	RS_GCF_000025905.1	395922	Coraliomargarita akajimensis DSM 45221	Complete Genome	0.8709	-0.138228	0	0	28.3	0	0	0	0	NA	NA	0
GCA_000026105.1	RS_GCF_000026105.1	312306	Pseudomonas entomophila L48	Complete Genome	0.5999	-0.510992	1	1	28.8	0	0	0	0	NA	NA	0
GCA_000027065.2	GB_GCA_000027065.2	413502	Cronobacter turicensis z3032	Complete Genome	0.4945	-0.704208	4	1	35.91	2	70	1	8	35	8	0
GCA_000027165.1	RS_GCF_000027165.1	28037	Streptococcus mitis B6	Complete Genome	0.2318	-1.46188	1	1	38.1	0	0	0	0	NA	NA	0
GCA_000069945.1	RS_GCF_000069945.1	43771	Corynebacterium urealyticum DSM 7109	Complete Genome	0.6901	-0.370919	1	1	36.15	1	69	1	7	69	7	1
GCA_000091305.1	RS_GCF_000091305.1	1930	Streptomyces scabiei 87.22	Complete Genome	0.9551	-0.0459392	3	1	27.31	0	0	0	0	NA	NA	0
GCA_000091325.1	RS_GCF_000091325.1	60217	Shewanella violacea DSS12	Complete Genome	0.7631	-0.270366	1	1	19.21	0	0	0	0	NA	NA	0
GCA_000092025.1	RS_GCF_000092025.1	1176649	Agrobacterium fabrum str. C58	Complete Genome	0.7832	-0.244367	2	1	28.49	0	0	0	0	NA	NA	0
GCA_000092365.1	RS_GCF_000092365.1	28264	Arcanobacterium haemolyticum DSM 20595	Complete Genome	0.6567	-0.420528	2	1	33.94	1	71	1	7	71	7	1
GCA_000146185.1	RS_GCF_000146185.1	39485	[Eubacterium] eligens ATCC 27750	Complete Genome	0.9515	-0.0497156	1	1	37.5	1	8	2	2	8	1	0
GCA_000146505.1	RS_GCF_000146505.1	833	Fibrobacter succinogenes subsp. succinogenes S85	Complete Genome	0.8365	-0.178529	0	0	35.94	4	54	2	7	13.5	3.5	1
GCA_000147355.1	RS_GCF_000147355.1	202747	Sulfurimonas autotrophica DSM 16294	Complete Genome	0.9083	-0.0961806	0	0	23.96	0	0	0	0	NA	NA	0
GCA_000148585.3	RS_GCF_000148585.2	28037	Streptococcus mitis NCTC 12261	Complete Genome	0.2237	-1.49745	0	0	38.75	0	0	0	0	NA	NA	0
GCA_000148645.1	RS_GCF_000148645.1	44012	Ferrimonas balearica DSM 9799	Complete Genome	0.8348	-0.180563	0	0	29.03	0	0	0	0	NA	NA	0
GCA_000161455.1	RS_GCF_000161455.1	64104	Bacillus pseudomycoides DSM 12442	Chromosome	0.6939	-0.365427	3	1	30.81	1	19	1	7	19	7	1
GCA_000164675.2	RS_GCF_000164675.2	1318	Streptococcus parasanguinis ATCC 15912	Complete Genome	0.1583	-1.84326	0	0	38.22	1	19	1	7	19	7	1
GCA_000164695.2	RS_GCF_000164695.2	2047	Rothia dentocariosa ATCC 17931	Complete Genome	0.5656	-0.569868	0	0	35.44	2	20	1	4	10	4	1
GCA_000164865.1	RS_GCF_000164865.1	1334193	[Enterobacter] lignolyticus SCF1	Complete Genome	0.5077	-0.677865	2	1	33.76	0	0	0	0	NA	NA	0
GCA_000177535.2	RS_GCF_000177535.2	258224	Corynebacterium resistens DSM 45100	Complete Genome	0.2368	-1.44054	2	1	38.59	2	71	1	8	35.5	8	1
GCA_000178835.2	RS_GCF_000178835.2	29360	Cellulosilyticum lentocellum DSM 5427	Complete Genome	0.6617	-0.412943	4	1	27.17	0	0	0	0	NA	NA	0
GCA_000179635.2	RS_GCF_000179635.2	1264	Ruminococcus albus 7 = DSM 20455	Complete Genome	0.7448	-0.29464	4	1	35.93	3	75	1	7	25	7	0
GCA_000183725.1	RS_GCF_000183725.1	148813	Sulfuricurvum kujiense DSM 16994	Complete Genome	0.8631	-0.147225	0	0	25.89	0	0	0	0	NA	NA	0
GCA_000187935.2	RS_GCF_000187935.1	1348	Streptococcus parauberis NCFD 2020	Chromosome	0.4216	-0.863698	1	1	34.68	0	0	0	0	NA	NA	0
GCA_000189535.1	RS_GCF_000189535.1	361575	Pseudarthrobacter phenanthrenivorans Sphe3	Complete Genome	0.8525	-0.159582	1	1	28.06	0	0	0	0	NA	NA	0
GCA_000190575.1	RS_GCF_000190575.1	376805	Phocaeicola salanitronis DSM 18170	Complete Genome	0.9181	-0.085449	3	1	37.77	0	0	0	0	NA	NA	0
GCA_000192865.1	RS_GCF_000192865.1	119864	Marinomonas mediterranea MMB-1	Complete Genome	0.8102	-0.210474	2	1	24.46	4	155	2	14	38.75	7	1
GCA_000193205.1	RS_GCF_000193205.1	1376	Aerococcus urinae ACS-120-V-Col10a	Complete Genome	0.499	-0.695149	0	0	34.91	0	0	0	0	NA	NA	0
GCA_000196175.1	RS_GCF_000196175.1	959	Bdellovibrio bacteriovorus HD100	Complete Genome	0.3483	-1.05469	0	0	28.34	0	0	0	0	NA	NA	0
GCA_000196235.1	RS_GCF_000196235.1	290399	Arthrobacter sp. FB24	Complete Genome	0.6944	-0.364707	0	0	28.26	0	0	0	0	NA	NA	0
GCA_000196495.1	RS_GCF_000196495.1	40269	Aliivibrio salmonicida LFI1238	Complete Genome	0.6543	-0.424189	2	1	17.63	0	0	0	0	NA	NA	0
GCA_000196615.1	RS_GCF_000196615.1	182337	Erwinia billingiae Eb661	Complete Genome	0.8977	-0.107919	5	1	26.94	0	0	0	0	NA	NA	0
GCA_000196735.1	RS_GCF_000196735.1	1390	Bacillus amyloliquefaciens DSM 7 = ATCC 23350	Complete Genome	0.3375	-1.08619	4	1	29.65	0	0	0	0	NA	NA	0
GCA_000197735.1	RS_GCF_000197735.1	256701	Glutamicibacter arilaitensis Re117	Complete Genome	0.3755	-0.979497	0	0	28.27	0	0	0	0	NA	NA	0
GCA_000203935.1	RS_GCF_000203935.1	94122	Shewanella sp. ANA-3	Complete Genome	0.6517	-0.428171	0	0	27.33	1	5	0	0	5	NA	0
GCA_000214215.1	RS_GCF_000214215.1	936476	Marinomonas posidonica IVIA-Po-181	Complete Genome	0.9092	-0.0951902	0	0	24.28	0	0	0	0	NA	NA	0
GCA_000215745.1	RS_GCF_000215745.1	548	Klebsiella aerogenes KCTC 2190	Complete Genome	0.7941	-0.230546	3	1	32.93	0	0	0	0	NA	NA	0
GCA_000219535.3	RS_GCF_000219535.2	1465	Brevibacillus laterosporus LMG 15441	Complete Genome	0.8905	-0.115972	4	1	29.53	0	0	0	0	NA	NA	0
GCA_000223375.1	RS_GCF_000223375.1	92945	Ketogulonicigenium vulgare WSH-001	Complete Genome	0.955	-0.0460439	3	1	28.6	1	10	1	7	10	7	0
GCA_000225345.1	RS_GCF_000225345.1	301301	Roseburia hominis A2-183	Complete Genome	0.6422	-0.442855	1	1	36.79	1	82	1	7	82	7	1
GCA_000227465.1	RS_GCF_000227465.1	96241	Bacillus subtilis subsp. spizizenii TU-B-10	Complete Genome	0.5096	-0.674129	2	1	28.87	0	0	0	0	NA	NA	0
GCA_000236925.1	RS_GCF_000236925.1	985002	Staphylococcus argenteus	Complete Genome	0.655	-0.42312	1	1	36.28	1	6	1	9	6	9	0
GCA_000238255.4	RS_GCF_000238255.3	298657	Pseudoalteromonas spongiae UST010723-006	Complete Genome	0.6641	-0.409323	0	0	29.08	0	0	0	0	NA	NA	0
GCA_000238295.4	RS_GCF_000238295.3	43658	Pseudoalteromonas rubra	Chromosome	0.2937	-1.2252	3	1	24.92	7	84	2	12	12	6	0
GCA_000238315.4	RS_GCF_000238315.3	43662	Pseudoalteromonas piscicida	Chromosome	0.4973	-0.698562	1	1	27.73	0	0	0	0	NA	NA	0
GCA_000238335.4	RS_GCF_000238335.3	267375	Pseudoalteromonas marina	Chromosome	0.8548	-0.156888	0	0	26.09	0	0	0	0	NA	NA	0
GCA_000243075.1	RS_GCF_000243075.1	511062	Oceanimonas sp. GK1	Complete Genome	0.8504	-0.162048	1	1	26.65	0	0	0	0	NA	NA	0
GCA_000243275.1	RS_GCF_000243275.1	256	Myroides odoratus DSM 2801	Chromosome	0.9975	-0.00250313	2	1	29.93	1	33	1	3	33	3	1
GCA_000250655.1	RS_GCF_000250655.1	61624	Paenibacillus mucilaginosus 3016	Complete Genome	0.2151	-1.53665	3	1	35.24	0	0	0	0	NA	NA	0
GCA_000253155.1	RS_GCF_000253155.1	1303	Streptococcus oralis Uo5	Complete Genome	0.2378	-1.43633	0	0	37.57	1	5	0	0	5	NA	0
GCA_000262305.1	RS_GCF_000262305.1	563	Shimwellia blattae DSM 4481 = NBRC 105725	Complete Genome	0.6761	-0.391414	4	1	33.51	1	37	1	8	37	8	1
GCA_000264765.2	RS_GCF_000264765.2	1821960	Edwardsiella anguillarum ET080813	Complete Genome	0.4164	-0.876109	6	1	29.58	2	28	1	8	14	8	0
GCA_000271405.2	GB_GCA_000271405.2	1354	Enterococcus hirae ATCC 9790	Complete Genome	0.8074	-0.213936	3	1	36.11	0	0	1	4	NA	4	0
GCA_000281895.1	RS_GCF_000281895.1	294	Pseudomonas fluorescens Q2-87	Chromosome	0.6721	-0.397348	2	1	28.36	0	0	0	0	NA	NA	0
GCA_000283635.1	GB_GCA_000283635.1	59310	Streptococcus macedonicus ACA-DC 198	Complete Genome	0.5648	-0.571284	0	0	34.56	1	50	1	4	50	4	0
GCA_000284095.1	RS_GCF_000284095.1	971	Selenomonas ruminantium subsp. lactilytica TAM6421	Complete Genome	0.5584	-0.58268	7	1	37.93	1	35	1	6	35	6	0
GCA_000292795.1	RS_GCF_000292795.1	294	Pseudomonas fluorescens R124	Chromosome	0.8741	-0.13456	2	1	28.51	0	0	0	0	NA	NA	0
GCA_000294495.1	RS_GCF_000294495.1	1307	Streptococcus suis S735	Complete Genome	0.3159	-1.15233	0	0	36.76	0	0	0	0	NA	NA	0
GCA_000294775.2	RS_GCF_000294775.2	665099	Cytobacillus oceanisediminis 2691	Complete Genome	0.4304	-0.84304	2	1	29.63	0	0	0	0	NA	NA	0
GCA_000317895.1	RS_GCF_000317895.1	959	Bdellovibrio bacteriovorus str. Tiberius	Complete Genome	0.4893	-0.714779	0	0	27.77	0	0	0	0	NA	NA	0
GCA_000341345.1	RS_GCF_000341345.1	225326	Corynebacterium halotolerans YIM 70093 = DSM 44683	Complete Genome	0.8479	-0.164993	0	0	32.64	0	0	0	0	NA	NA	0
GCA_000344785.1	RS_GCF_000344785.1	1721	Corynebacterium callunae DSM 20147	Complete Genome	0.6775	-0.389346	3	1	30.95	0	0	0	0	NA	NA	0
GCA_000349325.1	RS_GCF_000349325.1	348043	Streptomyces davaonensis JCM 4913	Chromosome	0.9266	-0.0762333	1	1	26.66	2	12	1	5	6	5	0
GCA_000349845.1	RS_GCF_000349845.1	1294143	Pseudomonas sp. ATCC 13867	Complete Genome	0.7882	-0.238003	0	0	30.11	0	0	0	0	NA	NA	0
GCA_000354175.2	RS_GCF_000354175.2	663	Vibrio alginolyticus NBRC 15630 = ATCC 17749	Complete Genome	0.4227	-0.861093	3	1	28.93	0	0	0	0	NA	NA	0
GCA_000385925.1	RS_GCF_000385925.1	45634	Streptococcus cristatus AS 1.3089	Complete Genome	0.1941	-1.63938	1	1	37.54	2	86	2	16	43	8	1
GCA_000397205.1	RS_GCF_000397205.1	380021	Pseudomonas protegens CHA0	Complete Genome	0.3062	-1.18352	3	1	29.06	0	0	0	0	NA	NA	0
GCA_000412675.1	RS_GCF_000412675.1	303	Pseudomonas putida NBRC 14164	Complete Genome	0.7498	-0.287949	1	1	29.29	0	0	0	0	NA	NA	0
GCA_000412695.1	RS_GCF_000412695.1	53412	Pseudomonas resinovorans NBRC 106553	Complete Genome	0.6362	-0.452242	2	1	28.58	0	0	0	0	NA	NA	0
GCA_000418365.1	RS_GCF_000418365.1	89154	Corynebacterium terpenotabidum Y-11	Complete Genome	0.5337	-0.627921	1	1	34.08	2	92	1	7	46	7	1
GCA_000422085.1	RS_GCF_000422085.1	614	Serratia liquefaciens ATCC 27592	Complete Genome	0.9559	-0.045102	3	1	29.36	0	0	0	0	NA	NA	0
GCA_000444995.1	RS_GCF_000444995.1	34003	Paracoccus aminophilus JCM 7686	Complete Genome	0.7258	-0.320481	8	1	29.06	0	0	0	0	NA	NA	0
GCA_000448565.1	RS_GCF_000448565.1	1316408	Streptococcus sp. HSISM1	Chromosome	0.1911	-1.65496	1	1	37.86	0	0	0	0	NA	NA	0
GCA_000469135.2	RS_GCF_000469135.2	1071080	Bacillus sp. SB49	Complete Genome	0.4344	-0.83379	1	1	31.96	0	0	0	0	NA	NA	0
GCA_000473245.1	RS_GCF_000473245.1	324767	Bacillus infantis NRRL B-14911	Complete Genome	0.3692	-0.996417	0	0	31.31	0	0	0	0	NA	NA	0
GCA_000496285.1	RS_GCF_000496285.1	155322	Bacillus toyonensis BCT-7112	Complete Genome	0.551	-0.59602	2	1	30.13	0	0	0	0	NA	NA	0
GCA_000497445.1	RS_GCF_000497445.1	285450	Streptomyces roseochromogenus subsp. oscitans DS 12.976	Chromosome	0.9843	-0.0158245	4	1	27.82	0	0	0	0	NA	NA	0
GCA_000498395.3	RS_GCF_000498395.2	303	Pseudomonas putida S13.1.2	Complete Genome	0.7119	-0.339818	3	1	28.97	0	0	0	0	NA	NA	0
GCA_000513215.1	RS_GCF_000513215.1	615	Serratia marcescens subsp. marcescens Db11	Complete Genome	0.2828	-1.26302	1	1	30.28	0	0	0	0	NA	NA	0
GCA_000550785.1	RS_GCF_000550785.1	160386	Corynebacterium casei LMG S-19264	Complete Genome	0.7884	-0.23775	1	1	31.39	2	98	1	8	49	8	0
GCA_000550805.1	RS_GCF_000550805.1	38305	Corynebacterium vitaeruminis DSM 20294	Complete Genome	0.3902	-0.941096	2	1	33.59	3	253	2	10	84.3333	5	1
GCA_000577275.2	RS_GCF_000577275.2	348824	Rhizobium favelukesii	Chromosome	0.9034	-0.10159	9	1	29.06	0	0	0	0	NA	NA	0
GCA_000583045.1	RS_GCF_000583045.1	106592	Ensifer adhaerens OV14	Chromosome	0.8851	-0.122055	2	1	28.96	0	0	0	0	NA	NA	0
GCA_000585995.1	RS_GCF_000585995.1	930166	Pseudomonas brassicacearum	Complete Genome	0.9345	-0.0677437	2	1	28.51	0	0	0	0	NA	NA	0
GCA_000590555.1	RS_GCF_000590555.1	42817	Corynebacterium argentoratense DSM 44202	Complete Genome	0.9114	-0.0927734	1	1	37.9	0	0	0	0	NA	NA	0
GCA_000626675.1	RS_GCF_000626675.1	1404244	Corynebacterium glyciniphilum AJ 3170	Complete Genome	0.6674	-0.404366	0	0	36.54	0	0	0	0	NA	NA	0
GCA_000689415.1	RS_GCF_000689415.1	65741	Pseudomonas knackmussii B13	Complete Genome	0.8909	-0.115523	4	1	30.65	0	0	0	0	NA	NA	0
GCA_000697965.2	RS_GCF_000697965.2	106592	Ensifer adhaerens	Complete Genome	0.8435	-0.170195	2	1	29.49	0	0	0	0	NA	NA	0
GCA_000699505.1	RS_GCF_000699505.1	529884	Rhodoluna lacicola	Complete Genome	0.3603	-1.02082	0	0	27.45	0	0	0	0	NA	NA	0
GCA_000722765.2	RS_GCF_000722765.2	28037	Streptococcus mitis	Complete Genome	0.2262	-1.48634	1	1	38.36	0	0	0	0	NA	NA	0
GCA_000723165.1	RS_GCF_000723165.1	55508	Janthinobacterium agaricidamnosum NBRC 102515 = DSM 9628	Complete Genome	0.6823	-0.382286	0	0	26.97	3	33	1	8	11	8	1
GCA_000723465.1	RS_GCF_000723465.1	1160721	Ruminococcus bicirculans	Complete Genome	0.9918	-0.00823381	5	1	36.79	1	140	2	8	140	4	1
GCA_000730425.1	RS_GCF_000730425.1	294	Pseudomonas fluorescens	Complete Genome	0.8614	-0.149196	3	1	28.43	0	0	0	0	NA	NA	0
GCA_000739375.1	RS_GCF_000739375.1	285	Comamonas testosteroni TK102	Complete Genome	0.7095	-0.343195	2	1	27.95	0	0	0	0	NA	NA	0
GCA_000739455.1	RS_GCF_000739455.1	156978	Corynebacterium imitans	Complete Genome	0.8087	-0.212327	1	1	36.48	1	27	1	5	27	5	1
GCA_000742895.1	RS_GCF_000742895.1	1392	Bacillus anthracis str. Vollum	Complete Genome	0.4795	-0.735011	4	1	30.79	0	0	0	0	NA	NA	0
GCA_000746525.1	RS_GCF_000746525.1	237609	Pseudomonas alkylphenolica	Complete Genome	0.9665	-0.034074	1	1	28.78	0	0	0	0	NA	NA	0
GCA_000750535.1	RS_GCF_000750535.1	759620	Weissella ceti	Complete Genome	0.6141	-0.487597	1	1	31.54	0	0	0	0	NA	NA	0
GCA_000756715.2	RS_GCF_000756715.1	1461582	Jeotgalicoccus saudimassiliensis	Chromosome	0.8175	-0.201504	0	0	29.79	0	0	0	0	NA	NA	0
GCA_000758605.1	RS_GCF_000758605.1	1536771	Paenibacillus sp. FSL R5-0912	Complete Genome	0.8471	-0.165937	3	1	29.32	0	0	0	0	NA	NA	0
GCA_000758625.1	RS_GCF_000758625.1	1536772	Paenibacillus sp. FSL R7-0273	Complete Genome	0.6238	-0.471925	3	1	29.63	0	0	0	0	NA	NA	0
GCA_000758665.1	RS_GCF_000758665.1	160799	Paenibacillus borealis	Complete Genome	0.8269	-0.190072	3	1	29.73	3	93	1	7	31	7	1
GCA_000759535.1	RS_GCF_000759535.1	157783	Pseudomonas cremoricolorata	Complete Genome	0.7986	-0.224895	2	1	27.72	0	0	0	0	NA	NA	0
GCA_000761215.1	RS_GCF_000761215.1	1907	Streptomyces glaucescens	Complete Genome	0.8963	-0.10948	1	1	27.23	4	127	1	5	31.75	5	1
GCA_000767615.3	RS_GCF_000767615.3	93220	Pandoraea pnomenusa	Complete Genome	0.9495	-0.0518197	3	1	31.86	0	0	0	0	NA	NA	0
GCA_000772105.1	RS_GCF_000772105.1	29498	Vibrio tubiashii ATCC 19109	Complete Genome	0.6216	-0.475458	2	1	28.09	0	0	0	0	NA	NA	0
GCA_000785515.1	RS_GCF_000785515.1	1304	Streptococcus salivarius	Complete Genome	0.2619	-1.33979	1	1	38.25	0	0	0	0	NA	NA	0
GCA_000788395.1	RS_GCF_000788395.1	1348114	Pseudoalteromonas piratica	Complete Genome	0.5467	-0.603855	2	1	28.67	0	0	0	0	NA	NA	0
GCA_000800455.1	RS_GCF_000800455.1	1686	Bifidobacterium kashiwanohense PV20-2	Complete Genome	0.6408	-0.445038	1	1	36.68	1	43	1	7	43	7	1
GCA_000802245.2	RS_GCF_000802245.2	1355015	Streptomyces pluripotens	Complete Genome	0.8362	-0.178887	0	0	28.23	0	0	0	0	NA	NA	0
GCA_000815105.2	RS_GCF_000815105.2	93221	Pandoraea pulmonicola	Complete Genome	0.981	-0.0191828	2	1	31.11	0	0	0	0	NA	NA	0
GCA_000816085.1	RS_GCF_000816085.1	1284	Staphylococcus hyicus	Complete Genome	0.498	-0.697155	1	1	37.4	1	14	1	3	14	3	1
GCA_000819445.1	RS_GCF_000819445.1	1223514	Corynebacterium humireducens NBRC 106098 = DSM 45392	Complete Genome	0.6571	-0.419919	1	1	30.94	2	209	1	8	104.5	8	1
GCA_000828055.2	RS_GCF_000828055.2	244366	Klebsiella variicola	Complete Genome	0.4945	-0.704208	4	1	31.95	0	0	0	0	NA	NA	0
GCA_000829195.1	RS_GCF_000829195.1	98228	Bacillus sp. OxB-1	Complete Genome	0.9196	-0.0838165	0	0	31.8	0	0	0	0	NA	NA	0
GCA_000829375.1	RS_GCF_000829375.1	878220	Chryseobacterium sp. StRB126	Complete Genome	0.4818	-0.730226	1	1	30	1	38	1	3	38	3	1
GCA_000829415.1	RS_GCF_000829415.1	1028989	Pseudomonas sp. StFLB209	Complete Genome	0.9967	-0.00330546	3	1	27.63	0	0	0	0	NA	NA	0
GCA_000832605.1	RS_GCF_000832605.1	1405	Bacillus mycoides	Complete Genome	0.6366	-0.451614	2	1	30.11	0	0	0	0	NA	NA	0
GCA_000832985.1	RS_GCF_000832985.1	1404	Priestia megaterium NBRC 15308 = ATCC 14581	Complete Genome	0.6993	-0.357675	2	1	28.82	0	0	0	0	NA	NA	0
GCA_000833575.1	RS_GCF_000833575.1	161899	Corynebacterium singulare	Complete Genome	0.5785	-0.547317	0	0	36.27	1	65	1	8	65	8	1
GCA_000875755.1	RS_GCF_000875755.1	51365	Mycoplasma yeatsii GM274B	Complete Genome	0.7619	-0.27194	0	0	37.73	0	0	0	0	NA	NA	0
GCA_000931465.1	RS_GCF_000931465.1	1611770	Pseudomonas sp. MRSN12121	Complete Genome	0.4206	-0.866073	12	1	28.49	1	20	1	6	20	6	0
GCA_000934605.2	RS_GCF_000934605.2	656178	Pandoraea vervacti	Complete Genome	0.8322	-0.183682	0	0	30.93	0	0	0	0	NA	NA	0
GCA_000940995.1	RS_GCF_000940995.1	1295392	Photobacterium gaetbulicola Gung47	Complete Genome	0.2906	-1.23581	1	1	28.32	0	0	0	0	NA	NA	0
GCA_000950575.1	RS_GCF_000950575.1	1618207	Psychromicrobium lacuslunae	Complete Genome	0.8403	-0.173996	1	1	21.87	0	0	0	0	NA	NA	0
GCA_000953735.1	GB_GCA_000953735.1	80854	Moritella viscosa	Complete Genome	0.8979	-0.107697	5	1	15.09	1	47	1	6	47	6	0
GCA_000968195.1	RS_GCF_000968195.1	351671	Xenorhabdus doucetiae	Complete Genome	0.8241	-0.193463	6	1	29.22	2	141	1	8	70.5	8	0
GCA_000973125.1	RS_GCF_000973125.1	40576	Xenorhabdus bovienii	Complete Genome	0.9407	-0.061131	11	1	28.43	0	0	1	6	NA	6	0
GCA_000980835.1	RS_GCF_000980835.1	35755	Corynebacterium kutscheri	Complete Genome	0.151	-1.89048	1	1	36.26	2	17	1	8	8.5	8	1
GCA_000982825.1	RS_GCF_000982825.1	28141	Cronobacter sakazakii	Complete Genome	0.7303	-0.3143	5	1	35.15	2	11	0	0	5.5	NA	0
GCA_001013905.1	RS_GCF_001013905.1	1437453	Streptomyces leeuwenhoekii	Complete Genome	0.8389	-0.175664	1	1	27.56	2	19	1	7	9.5	7	0
GCA_001020985.1	RS_GCF_001020985.1	571915	Corynebacterium mustelae	Complete Genome	0.3175	-1.14728	3	1	36.47	2	102	3	15	51	5	1
GCA_001021025.1	RS_GCF_001021025.1	1050174	Corynebacterium epidermidicanis	Complete Genome	0.3713	-0.990745	0	0	36.33	1	5	0	0	5	NA	0
GCA_001021045.1	RS_GCF_001021045.1	136857	Corynebacterium testudinoris	Complete Genome	0.5716	-0.559316	0	0	33.16	0	0	0	0	NA	NA	0
GCA_001021065.1	RS_GCF_001021065.1	1072256	Corynebacterium uterequi	Complete Genome	0.7324	-0.311428	0	0	35.96	3	70	1	6	23.3333	6	1
GCA_001021975.1	RS_GCF_001021975.1	1324352	Chryseobacterium gallinarum	Complete Genome	0.4508	-0.796731	4	1	30.16	1	24	1	3	24	3	1
GCA_001023535.1	RS_GCF_001023535.1	587753	Pseudomonas chlororaphis	Complete Genome	0.5347	-0.626049	1	1	29.12	0	0	0	0	NA	NA	0
GCA_001025155.1	RS_GCF_001025155.1	1683	Bifidobacterium angulatum DSM 20098 = JCM 7096	Complete Genome	0.9669	-0.0336602	0	0	36.72	1	178	1	7	178	7	1
GCA_001025175.1	RS_GCF_001025175.1	1685	Bifidobacterium breve DSM 20213 = JCM 1192	Complete Genome	0.9201	-0.0832729	1	1	37.44	0	0	0	0	NA	NA	0
GCA_001025195.1	RS_GCF_001025195.1	1686	Bifidobacterium catenulatum DSM 16992 = JCM 1194 = LMG 11043	Complete Genome	0.7199	-0.328643	2	1	37.83	1	33	1	7	33	7	1
GCA_001025215.1	RS_GCF_001025215.1	28026	Bifidobacterium pseudocatenulatum DSM 20438 = JCM 1200 = LMG 10505	Complete Genome	0.795	-0.229413	0	0	38.2	1	30	1	8	30	8	1
GCA_001027105.1	RS_GCF_001027105.1	1280	Staphylococcus aureus	Complete Genome	0.8335	-0.182122	1	1	36.69	0	0	0	0	NA	NA	0
GCA_001028665.1	RS_GCF_001028665.1	60550	Burkholderia pyrrocinia	Complete Genome	0.9091	-0.0953002	0	0	29.68	0	0	0	0	NA	NA	0
GCA_001029105.3	RS_GCF_001029105.3	656179	Pandoraea faecigallinarum	Complete Genome	0.983	-0.0171462	3	1	30.75	0	0	0	0	NA	NA	0
GCA_001039275.2	RS_GCF_001039275.2	1393	Brevibacillus brevis	Complete Genome	0.7141	-0.336732	5	1	30.7	0	0	0	0	NA	NA	0
GCA_001042615.1	RS_GCF_001042615.1	1686	Bifidobacterium catenulatum subsp. kashiwanohense JCM 15439 = DSM 21854	Complete Genome	0.9518	-0.0494004	0	0	36.42	0	0	0	0	NA	NA	0
GCA_001042655.1	RS_GCF_001042655.1	2702	Gardnerella vaginalis ATCC 14018 = JCM 11026	Complete Genome	0.5997	-0.511326	0	0	38.98	1	30	1	8	30	8	1
GCA_001078055.1	RS_GCF_001078055.1	1379910	Rufibacter radiotolerans	Complete Genome	0.7863	-0.240417	0	0	28.38	0	0	0	0	NA	NA	0
GCA_001191005.1	RS_GCF_001191005.1	1678028	Massilia sp. NR 4-1	Complete Genome	0.6404	-0.445662	2	1	26.73	0	0	0	0	NA	NA	0
GCA_001267925.1	RS_GCF_001267925.1	341045	Herbaspirillum hiltneri N3	Complete Genome	0.9827	-0.0174514	0	0	29.04	0	0	0	0	NA	NA	0
GCA_001274895.1	RS_GCF_001274895.1	1231000	Corynebacterium lactis RW2-5	Complete Genome	0.5897	-0.528141	3	1	33.84	1	13	1	3	13	3	1
GCA_001277175.1	RS_GCF_001277175.1	535744	Cronobacter universalis NCTC 9529	Complete Genome	0.5185	-0.656815	2	1	35.73	1	7	0	0	7	NA	0
GCA_001277195.1	RS_GCF_001277195.1	413501	Cronobacter muytjensii ATCC 51329	Complete Genome	0.6127	-0.48988	2	1	35.03	3	62	1	6	20.6667	6	1
GCA_001277215.2	RS_GCF_001277215.2	413503	Cronobacter malonaticus LMG 23826	Complete Genome	0.6158	-0.484833	4	1	35.48	2	22	1	8	11	8	0
GCA_001277235.1	RS_GCF_001277235.1	413497	Cronobacter dublinensis subsp. dublinensis LMG 23823	Complete Genome	0.4886	-0.716211	2	1	35.9	2	34	1	8	17	8	0
GCA_001277995.1	RS_GCF_001277995.1	1408191	Corynebacterium deserti GIMN1.010	Complete Genome	0.5984	-0.513496	2	1	31.78	1	80	1	8	80	8	0
GCA_001278755.1	RS_GCF_001278755.1	1581038	Bacillus sp. FJAT-22090	Chromosome	0.6242	-0.471284	0	0	29.94	0	0	0	0	NA	NA	0
GCA_001281025.1	RS_GCF_001281025.1	28037	Streptococcus mitis	Complete Genome	0.1962	-1.62862	0	0	37.34	0	0	0	0	NA	NA	0
GCA_001281315.1	RS_GCF_001281315.1	1704044	Arthrobacter sp. ERGS1:01	Complete Genome	0.756	-0.279714	1	1	27.88	0	0	0	0	NA	NA	0
GCA_001293125.1	RS_GCF_001293125.1	1528099	Lawsonella clevelandensis	Complete Genome	0.9273	-0.0754781	0	0	37.58	1	20	1	7	20	7	1
GCA_001302565.1	RS_GCF_001302565.1	1933880	Glutamicibacter halophytocola	Complete Genome	0.2705	-1.30748	1	1	27.93	0	0	0	0	NA	NA	0
GCA_001307195.1	RS_GCF_001307195.1	1324350	Acinetobacter equi	Complete Genome	0.9045	-0.100373	2	1	30.01	0	0	0	0	NA	NA	0
GCA_001307275.1	RS_GCF_001307275.1	294	Pseudomonas fluorescens	Complete Genome	0.5062	-0.680823	3	1	28.91	0	0	0	0	NA	NA	0
GCA_001411495.1	RS_GCF_001411495.1	292	Burkholderia cepacia ATCC 25416	Complete Genome	0.9764	-0.0238829	3	1	29.67	0	0	0	0	NA	NA	0
GCA_001421015.2	RS_GCF_001421015.2	1616788	Paenibacillus bovis	Complete Genome	0.8958	-0.110038	2	1	30.89	0	0	0	0	NA	NA	0
GCA_001444405.1	RS_GCF_001444405.1	161398	Pseudoalteromonas phenolica	Complete Genome	0.7332	-0.310337	0	0	26.72	0	0	0	0	NA	NA	0
GCA_001445575.1	RS_GCF_001445575.1	656366	Arthrobacter alpinus	Complete Genome	0.8856	-0.12149	1	1	24.99	0	0	0	0	NA	NA	0
GCA_001455345.1	RS_GCF_001455345.1	1428	Bacillus thuringiensis	Complete Genome	0.4803	-0.733344	2	1	30.42	0	0	0	0	NA	NA	0
GCA_001456155.1	RS_GCF_001456155.1	1721091	Chryseobacterium sp. IHB B 17019	Complete Genome	0.7079	-0.345452	2	1	30.63	0	0	0	0	NA	NA	0
GCA_001457455.1	RS_GCF_001457455.1	1717	Corynebacterium diphtheriae	Complete Genome	0.3753	-0.98003	2	1	36.39	1	6	1	3	6	3	1
GCA_001457615.1	RS_GCF_001457615.1	287	Pseudomonas aeruginosa	Complete Genome	0.7604	-0.273911	2	1	33.62	3	45	1	6	15	6	1
GCA_001457635.1	RS_GCF_001457635.1	1313	Streptococcus pneumoniae	Complete Genome	0.2464	-1.4008	1	1	37.14	0	0	0	0	NA	NA	0
GCA_001465295.1	RS_GCF_001465295.1	166935	Pseudoalteromonas translucida KMM 520	Complete Genome	0.6591	-0.41688	2	1	23.43	0	0	0	0	NA	NA	0
GCA_001465795.2	RS_GCF_001465795.2	200991	Planococcus rifietoensis	Complete Genome	0.5944	-0.520203	1	1	28.64	0	0	0	0	NA	NA	0
GCA_001482385.1	RS_GCF_001482385.1	43658	Pseudoalteromonas rubra	Complete Genome	0.3234	-1.12887	2	1	25.11	2	40	1	7	20	7	0
GCA_001484605.1	RS_GCF_001484605.1	121292	Pseudarthrobacter sulfonivorans	Complete Genome	0.8088	-0.212204	2	1	27.26	0	0	0	0	NA	NA	0
GCA_001513675.1	RS_GCF_001513675.1	367477	Microbacterium sp. XT11	Complete Genome	0.921	-0.0822952	5	1	30.02	0	0	0	0	NA	NA	0
GCA_001522585.2	RS_GCF_001522585.2	1637853	Burkholderia sp. NRF60-BP8	Complete Genome	0.7414	-0.299215	2	1	30.45	0	0	0	0	NA	NA	0
GCA_001534745.1	RS_GCF_001534745.1	76759	Pseudomonas monteilii	Complete Genome	0.9274	-0.0753703	2	1	28.89	0	0	0	0	NA	NA	0
GCA_001542775.1	RS_GCF_001542775.1	412690	Microterricola viridarii	Complete Genome	0.6741	-0.394377	1	1	26.68	0	0	0	0	NA	NA	0
GCA_001543145.1	RS_GCF_001543145.1	119206	Aerococcus sanguinicola	Complete Genome	0.2459	-1.40283	1	1	35.11	2	46	1	8	23	8	1
GCA_001543175.1	RS_GCF_001543175.1	1376	Aerococcus urinae	Complete Genome	0.8525	-0.159582	0	0	35.13	2	48	1	8	24	8	1
GCA_001543205.1	RS_GCF_001543205.1	51665	Aerococcus urinaeequi	Complete Genome	0.7624	-0.271284	0	0	31.31	0	0	0	0	NA	NA	0
GCA_001543245.1	RS_GCF_001543245.1	128944	Aerococcus urinaehominis	Complete Genome	0.5939	-0.521044	0	0	36.52	3	37	1	8	12.3333	8	1
GCA_001543285.1	RS_GCF_001543285.1	1377	Aerococcus viridans	Complete Genome	0.549	-0.599657	0	0	31.57	0	0	0	0	NA	NA	0
GCA_001543345.1	RS_GCF_001543345.1	1712675	Turicibacter sp. H121	Complete Genome	0.4396	-0.82189	0	0	38.28	1	19	1	4	19	4	1
GCA_001547525.1	RS_GCF_001547525.1	179879	Burkholderia anthina	Chromosome	0.8743	-0.134332	1	1	30.05	0	0	0	0	NA	NA	0
GCA_001547895.1	RS_GCF_001547895.1	1500686	Pseudomonas sp. Os17	Complete Genome	0.3372	-1.08708	2	1	30.22	0	0	0	0	NA	NA	0
GCA_001547935.1	RS_GCF_001547935.1	1435069	Vibrio tritonius	Complete Genome	0.9082	-0.0962907	1	1	29.4	0	0	0	0	NA	NA	0
GCA_001553195.1	RS_GCF_001553195.1	29555	Mycoplasmopsis canis PG 14	Complete Genome	0.7834	-0.244112	0	0	37.27	1	7	0	0	7	NA	0
GCA_001553685.1	RS_GCF_001553685.1	712633	Streptococcus sp. oral taxon 431	Complete Genome	0.2836	-1.26019	3	1	38.83	0	0	0	0	NA	NA	0
GCA_001553955.1	RS_GCF_001553955.1	34062	Moraxella osloensis	Complete Genome	0.9566	-0.0443699	0	0	32.64	2	267	2	8	133.5	4	0
GCA_001560895.1	RS_GCF_001560895.1	28037	Streptococcus mitis	Complete Genome	0.2054	-1.5828	2	1	38.07	0	0	0	0	NA	NA	0
GCA_001577755.1	RS_GCF_001577755.1	1379909	Rufibacter sp. DG15C	Complete Genome	0.8506	-0.161813	0	0	26.82	0	0	0	0	NA	NA	0
GCA_001578185.1	RS_GCF_001578185.1	1478	Peribacillus simplex	Complete Genome	0.6725	-0.396753	0	0	28.78	0	0	0	0	NA	NA	0
GCA_001579805.1	RS_GCF_001579805.1	47878	Pseudomonas azotoformans	Complete Genome	0.9194	-0.084034	1	1	27.75	0	0	0	0	NA	NA	0
GCA_001583435.1	RS_GCF_001583435.1	1027273	Endozoicomonas montiporae CL-33	Chromosome	0.6786	-0.387723	6	1	25.4	4	83	4	24	20.75	6	1
GCA_001586195.1	GB_GCA_001586195.1	76853	Solibacillus silvestris	Complete Genome	0.2214	-1.50778	0	0	30.97	0	0	0	0	NA	NA	0
GCA_001586215.1	RS_GCF_001586215.1	146827	Corynebacterium simulans	Complete Genome	0.6231	-0.473048	1	1	35.82	1	30	1	7	30	7	1
GCA_001595725.1	RS_GCF_001595725.1	1428	Bacillus thuringiensis	Complete Genome	0.2802	-1.27225	8	1	30.82	0	0	2	10	NA	5	0
GCA_001598035.1	RS_GCF_001598035.1	1814128	Streptococcus halotolerans	Complete Genome	0.4178	-0.872752	2	1	38.59	1	30	1	7	30	7	1
GCA_001605965.1	RS_GCF_001605965.1	198620	Pseudomonas koreensis	Complete Genome	0.9772	-0.0230639	5	1	28.52	0	0	0	0	NA	NA	0
GCA_001611795.1	RS_GCF_001611795.1	1783515	Streptomyces qaidamensis	Complete Genome	0.9802	-0.0199986	2	1	26.9	0	0	0	0	NA	NA	0
GCA_001618885.1	RS_GCF_001618885.1	70255	Staphylococcus condimenti	Complete Genome	0.9701	-0.0303561	2	1	36.82	0	0	0	0	NA	NA	0
GCA_001623525.1	RS_GCF_001623525.1	294	Pseudomonas fluorescens	Chromosome	0.7669	-0.265399	1	1	28.6	0	0	0	0	NA	NA	0
GCA_001623565.1	RS_GCF_001623565.1	1825069	Streptococcus marmotae	Complete Genome	0.202	-1.59949	3	1	37.97	0	0	0	0	NA	NA	0
GCA_001629705.2	RS_GCF_001629705.1	1221500	Fictibacillus phosphorivorans	Complete Genome	0.8027	-0.219774	1	1	27.25	0	0	0	0	NA	NA	0
GCA_001629735.1	RS_GCF_001629735.1	1421	Lysinibacillus sphaericus	Complete Genome	0.4263	-0.852612	3	1	30.35	0	0	0	0	NA	NA	0
GCA_001636015.1	RS_GCF_001636015.1	29433	Moraxella ovis	Complete Genome	0.7276	-0.318004	2	1	35.97	2	21	2	11	10.5	5.5	0
GCA_001636055.1	RS_GCF_001636055.1	303	Pseudomonas putida	Complete Genome	0.8895	-0.117096	4	1	29.48	0	0	0	0	NA	NA	0
GCA_001642805.2	RS_GCF_001642805.2	2741499	Serratia surfactantfaciens	Complete Genome	0.3216	-1.13445	2	1	30.15	0	0	0	0	NA	NA	0
GCA_001642935.2	RS_GCF_001642935.1	255247	Fictibacillus arsenicus	Complete Genome	0.9554	-0.0456252	0	0	29.61	0	0	0	0	NA	NA	0
GCA_001643015.1	RS_GCF_001643015.1	1652495	Corynebacterium crudilactis	Complete Genome	0.5044	-0.684386	0	0	30.45	1	16	0	0	16	NA	0
GCA_001645685.2	RS_GCF_001645685.2	264697	Peribacillus muralis	Complete Genome	0.5306	-0.633747	2	1	28.23	0	0	0	0	NA	NA	0
GCA_001647675.1	RS_GCF_001647675.1	1608473	Acinetobacter sp. NCu2D-2	Complete Genome	0.7978	-0.225897	0	0	29.81	0	0	0	0	NA	NA	0
GCA_001647715.1	RS_GCF_001647715.1	219572	Pseudomonas antarctica	Complete Genome	0.7948	-0.229665	6	1	27.88	0	0	0	0	NA	NA	0
GCA_001677275.1	RS_GCF_001677275.1	553239	Vibrio breoganii	Complete Genome	0.4908	-0.711719	0	0	26.11	0	0	0	0	NA	NA	0
GCA_001679725.1	RS_GCF_001679725.1	670052	Cryobacterium arcticum	Complete Genome	0.9627	-0.0380134	1	1	23.17	0	0	0	0	NA	NA	0
GCA_001685355.1	RS_GCF_001685355.1	1915	Streptomyces lincolnensis	Complete Genome	0.6382	-0.449104	0	0	27.12	0	0	0	0	NA	NA	0
GCA_001685395.1	RS_GCF_001685395.1	1462996	Paenibacillus yonginensis	Complete Genome	0.3776	-0.97392	1	1	31.27	4	174	1	4	43.5	4	1
GCA_001687605.2	RS_GCF_001687605.2	1038856	Planococcus plakortidis	Complete Genome	0.5701	-0.561943	0	0	28.92	0	0	0	0	NA	NA	0
GCA_001687625.2	RS_GCF_001687625.2	192421	Planococcus maritimus	Complete Genome	0.9339	-0.0683859	1	1	28.72	0	0	0	0	NA	NA	0
GCA_001696605.3	RS_GCF_001696605.3	1879050	Acinetobacter wuhouensis	Complete Genome	0.9702	-0.030253	5	1	30.9	2	110	1	6	55	6	0
GCA_001696615.3	RS_GCF_001696615.3	1879049	Acinetobacter sp. WCHAc010034	Complete Genome	0.2485	-1.39231	7	1	29.57	2	60	1	5	30	5	0
GCA_001697145.1	RS_GCF_001697145.1	1328	Streptococcus anginosus	Complete Genome	0.5703	-0.561593	2	1	36.99	1	26	1	4	26	4	1
GCA_001704115.1	RS_GCF_001704115.1	1789224	Acinetobacter larvae	Complete Genome	0.9605	-0.0403013	1	1	31.25	0	0	0	0	NA	NA	0
GCA_001708305.1	RS_GCF_001708305.1	1888195	Streptococcus himalayensis	Complete Genome	0.2444	-1.40895	3	1	39.18	0	0	0	0	NA	NA	0
GCA_001708445.1	RS_GCF_001708445.1	294	Pseudomonas fluorescens	Complete Genome	0.5594	-0.58089	1	1	28.16	0	0	0	0	NA	NA	0
GCA_001718835.1	RS_GCF_001718835.1	292	Burkholderia cepacia	Complete Genome	0.8582	-0.152918	2	1	29.66	0	0	0	0	NA	NA	0
GCA_001721645.1	RS_GCF_001721645.1	430522	Pedobacter steynii	Complete Genome	0.848	-0.164875	1	1	27.4	0	0	0	0	NA	NA	0
GCA_001729805.1	RS_GCF_001729805.1	1812935	Enterobacter roggenkampii	Complete Genome	0.8154	-0.204076	3	1	33.15	3	55	1	6	18.3333	6	0
GCA_001742165.1	RS_GCF_001742165.1	95485	Burkholderia stabilis	Complete Genome	0.9248	-0.0781778	1	1	29.52	0	0	0	0	NA	NA	0
GCA_001742225.1	RS_GCF_001742225.1	158500	Novosphingobium resinovorum	Complete Genome	0.9253	-0.0776373	5	1	27.97	0	0	0	0	NA	NA	0
GCA_001750145.1	RS_GCF_001750145.1	1849032	Arthrobacter sp. U41	Complete Genome	0.7727	-0.257864	1	1	26.43	0	0	0	0	NA	NA	0
GCA_001750165.1	RS_GCF_001750165.1	43657	Pseudoalteromonas luteoviolacea	Complete Genome	0.454	-0.789658	6	1	26.33	4	94	1	6	23.5	6	1
GCA_001761545.1	RS_GCF_001761545.1	155866	Weissella soli	Complete Genome	0.2732	-1.29755	2	1	30.18	0	0	0	0	NA	NA	0
GCA_001767255.1	RS_GCF_001767255.1	702967	Corynebacterium sp. NML98-0116	Complete Genome	0.8803	-0.127493	0	0	37.6	1	65	1	8	65	8	1
GCA_001831495.1	RS_GCF_001831495.1	1763536	Thalassotalea crassostreae	Complete Genome	0.7248	-0.32186	0	0	25.58	0	0	0	0	NA	NA	0
GCA_001854225.1	RS_GCF_001854225.1	535712	Candidatus Rhodoluna planktonica	Complete Genome	0.3231	-1.12979	0	0	24.19	0	0	0	0	NA	NA	0
GCA_001856665.1	RS_GCF_001856665.1	1850250	Rhodobacter sp. LPB0142	Complete Genome	0.6933	-0.366292	4	1	29.91	0	0	0	0	NA	NA	0
GCA_001865675.1	RS_GCF_001865675.1	1644131	Janthinobacterium sp. 1_2014MBL_MicDiv	Complete Genome	0.1573	-1.8496	4	1	25.43	0	0	0	0	NA	NA	0
GCA_001866075.3	RS_GCF_001866075.3	1532552	Anaerobacillus isosaccharinicus	Complete Genome	0.8902	-0.116309	3	1	35.23	0	0	0	0	NA	NA	0
GCA_001889165.1	RS_GCF_001889165.1	1547283	Bacillus weihaiensis	Complete Genome	0.7104	-0.341927	2	1	29.22	0	0	0	0	NA	NA	0
GCA_001889265.1	RS_GCF_001889265.1	1916917	Microbacterium sp. 1.5R	Complete Genome	0.71	-0.34249	1	1	28.01	0	0	0	0	NA	NA	0
GCA_001891125.1	RS_GCF_001891125.1	1511761	Leuconostoc suionicum	Complete Genome	0.9021	-0.10303	1	1	28.66	0	0	0	0	NA	NA	0
GCA_001900245.1	RS_GCF_001900245.1	48003	Mycoplasmopsis pullorum	Complete Genome	0.8651	-0.14491	0	0	37.88	0	0	0	0	NA	NA	0
GCA_001936335.1	RS_GCF_001936335.1	1603	Amylolactobacillus amylophilus DSM 20533 = JCM 1125	Complete Genome	0.9293	-0.0733237	0	0	30.87	1	52	1	7	52	7	1
GCA_001941345.1	RS_GCF_001941345.1	1705	Corynebacterium stationis	Complete Genome	0.6315	-0.459657	0	0	32.87	0	0	0	0	NA	NA	0
GCA_001941425.1	RS_GCF_001941425.1	1697	Corynebacterium ammoniagenes DSM 20306	Complete Genome	0.5855	-0.535289	0	0	32.56	0	0	0	0	NA	NA	0
GCA_001941445.1	RS_GCF_001941445.1	203263	Corynebacterium aquilae DSM 44791	Complete Genome	0.5513	-0.595476	2	1	38.06	0	0	0	0	NA	NA	0
GCA_001941565.1	RS_GCF_001941565.1	161895	Corynebacterium phocae	Complete Genome	0.5332	-0.628859	2	1	36.5	1	80	1	4	80	4	0
GCA_001941825.1	RS_GCF_001941825.1	1141883	Massilia putida	Complete Genome	0.9908	-0.00924258	1	1	30.93	0	0	0	0	NA	NA	0
GCA_001969265.1	RS_GCF_001969265.1	1357915	Arthrobacter sp. QXT-31	Complete Genome	0.611	-0.492658	1	1	27.98	0	0	0	0	NA	NA	0
GCA_001983955.1	RS_GCF_001983955.1	1303	Streptococcus oralis	Complete Genome	0.1353	-2.00026	1	1	36.87	1	9	1	9	9	9	1
GCA_001984825.2	RS_GCF_001984825.2	2494701	Enterobacter chengduensis	Complete Genome	0.7603	-0.274042	5	1	32.59	3	43	1	6	14.3333	6	0
GCA_002000985.1	RS_GCF_002000985.1	315405	Streptococcus gallolyticus subsp. gallolyticus DSM 16831	Complete Genome	0.311	-1.16796	2	1	37.15	0	0	1	4	NA	4	0
GCA_002002885.1	RS_GCF_002002885.1	1938606	Janthinobacterium sp. LM6	Complete Genome	0.2429	-1.41511	2	1	25.35	0	0	0	0	NA	NA	0
GCA_002005205.3	RS_GCF_002005205.3	359	Agrobacterium rhizogenes	Complete Genome	0.5785	-0.547317	1	1	29.48	0	0	0	0	NA	NA	0
GCA_002005225.1	RS_GCF_002005225.1	68249	Streptomyces pactum	Complete Genome	0.987	-0.0130852	1	1	26.21	5	58	3	20	11.6	6.66667	1
GCA_002007785.1	RS_GCF_002007785.1	47878	Pseudomonas azotoformans	Complete Genome	0.8807	-0.127038	3	1	28.61	0	0	0	0	NA	NA	0
GCA_002021815.1	RS_GCF_002021815.1	157782	Pseudomonas parafulva	Complete Genome	0.8198	-0.198695	1	1	30.47	0	0	0	0	NA	NA	0
GCA_002024885.1	RS_GCF_002024885.1	104336	Microbacterium foliorum	Chromosome	0.8309	-0.185246	1	1	28.13	0	0	0	0	NA	NA	0
GCA_002025665.1	RS_GCF_002025665.1	253	Chryseobacterium indologenes	Complete Genome	0.5829	-0.53974	3	1	30.1	0	0	0	0	NA	NA	0
GCA_002025705.1	RS_GCF_002025705.1	303	Pseudomonas putida	Complete Genome	0.8819	-0.125677	2	1	29.33	0	0	0	0	NA	NA	0
GCA_002028425.1	RS_GCF_002028425.1	68223	Streptomyces katrae	Chromosome	0.7806	-0.247692	0	0	27.32	0	0	0	0	NA	NA	0
GCA_002055535.1	RS_GCF_002055535.1	1314	Streptococcus pyogenes	Complete Genome	0.3747	-0.98163	5	1	37.66	1	4	2	12	4	6	1
GCA_002080455.1	RS_GCF_002080455.1	1972846	Streptomyces sp. Sge12	Complete Genome	0.7929	-0.232058	0	0	26.92	0	0	0	0	NA	NA	0
GCA_002082585.1	RS_GCF_002082585.1	68173	Kitasatospora albolonga	Complete Genome	0.9023	-0.102808	2	1	28.09	11	147	1	7	13.3636	7	1
GCA_002097715.1	RS_GCF_002097715.1	101571	Burkholderia ubonensis subsp. mesacidophila	Complete Genome	0.7918	-0.233446	2	1	30.4	0	0	0	0	NA	NA	0
GCA_002109385.1	RS_GCF_002109385.1	199441	Alkalihalobacillus krulwichiae	Complete Genome	0.8991	-0.106361	3	1	32.02	0	0	0	0	NA	NA	0
GCA_002119805.1	RS_GCF_002119805.1	1855823	Macrococcus canis	Complete Genome	0.6304	-0.461401	2	1	34.72	0	0	0	0	NA	NA	0
GCA_002151545.1	GB_GCA_002151545.1	1986952	Sphingobacteriaceae bacterium GW460-11-11-14-LB5	Complete Genome	0.8825	-0.124996	2	1	25.99	0	0	0	0	NA	NA	0
GCA_002155265.1	RS_GCF_002155265.1	1719	Corynebacterium pseudotuberculosis	Complete Genome	0.257	-1.35868	0	0	36.12	0	0	0	0	NA	NA	0
GCA_002157735.2	RS_GCF_002157735.2	1891186	Vibrio aphrogenes	Complete Genome	0.5224	-0.649322	0	0	29.21	1	43	1	6	43	6	1
GCA_002157855.1	RS_GCF_002157855.1	79883	Sutcliffiella horikoshii	Complete Genome	0.5397	-0.616742	0	0	30.99	0	0	0	0	NA	NA	0
GCA_002162355.1	RS_GCF_002162355.1	1903704	Tumebacillus avium	Complete Genome	0.5161	-0.661455	0	0	33.31	5	256	2	17	51.2	8.5	1
GCA_002163755.1	RS_GCF_002163755.1	680	Vibrio campbellii CAIM 519 = NBRC 15631 = ATCC 25920	Complete Genome	0.5559	-0.587167	1	1	28.55	0	0	0	0	NA	NA	0
GCA_002165305.2	RS_GCF_002165305.2	2004646	Acinetobacter sp. WCHA55	Complete Genome	0.6548	-0.423425	2	1	28.99	0	0	0	0	NA	NA	0
GCA_002165375.2	RS_GCF_002165375.2	2004650	Acinetobacter chinensis	Complete Genome	0.7077	-0.345735	5	1	29.37	1	12	1	6	12	6	0
GCA_002196515.1	RS_GCF_002196515.1	687	Vibrio gazogenes	Complete Genome	0.6546	-0.423731	3	1	28.07	4	24	2	16	6	8	0
GCA_002208115.1	RS_GCF_002208115.1	959	Bdellovibrio bacteriovorus	Complete Genome	0.367	-1.00239	1	1	28.24	0	0	0	0	NA	NA	0
GCA_002208135.1	RS_GCF_002208135.1	43662	Pseudoalteromonas piscicida	Complete Genome	0.5433	-0.610094	2	1	27.51	0	0	0	0	NA	NA	0
GCA_002215585.1	RS_GCF_002215585.1	260364	Shewanella marisflavi	Complete Genome	0.3151	-1.15487	0	0	27.51	0	0	0	0	NA	NA	0
GCA_002216065.1	RS_GCF_002216065.1	2015076	Chryseobacterium sp. T16E-39	Complete Genome	0.8729	-0.135934	1	1	29.73	0	0	0	0	NA	NA	0
GCA_002216145.1	RS_GCF_002216145.1	1853278	Neisseria chenwenguii	Complete Genome	0.6303	-0.461559	2	1	35.45	1	37	1	7	37	7	1
GCA_002216875.1	RS_GCF_002216875.1	2018305	Shewanella bicestrii	Complete Genome	0.7548	-0.281302	2	1	28.15	0	0	0	0	NA	NA	0
GCA_002217795.2	RS_GCF_002217795.2	332411	Aquitalea magnusonii	Complete Genome	0.6817	-0.383166	7	1	29.35	2	82	2	14	41	7	1
GCA_002218025.2	RS_GCF_002218025.2	673372	Vibrio casei	Complete Genome	0.7694	-0.262144	3	1	24.83	0	0	1	3	NA	3	0
GCA_002218045.2	RS_GCF_002218045.2	76258	Vibrio rumoiensis	Complete Genome	0.6155	-0.48532	2	1	26.53	0	0	0	0	NA	NA	0
GCA_002220655.1	RS_GCF_002220655.1	615	Serratia marcescens	Complete Genome	0.3054	-1.18613	7	1	30.22	0	0	0	0	NA	NA	0
GCA_002221505.1	RS_GCF_002221505.1	28109	Pseudoalteromonas nigrifaciens	Complete Genome	0.7982	-0.225396	3	1	23.71	0	0	0	0	NA	NA	0
GCA_002221525.1	RS_GCF_002221525.1	28107	Pseudoalteromonas espejiana DSM 9414	Complete Genome	0.6206	-0.477069	2	1	26.48	0	0	0	0	NA	NA	0
GCA_002222595.2	RS_GCF_002222595.2	1322	Blautia hansenii DSM 20583	Complete Genome	0.8026	-0.219899	1	1	36.14	1	34	1	7	34	7	1
GCA_002222655.1	RS_GCF_002222655.1	63	Vitreoscilla filiformis	Complete Genome	0.8839	-0.123411	4	1	29.71	9	408	4	37	45.3333	9.25	0
GCA_002224265.1	RS_GCF_002224265.1	672	Vibrio vulnificus NBRC 15645 = ATCC 27562	Complete Genome	0.2086	-1.56734	0	0	30.39	0	0	0	0	NA	NA	0
GCA_002224285.1	RS_GCF_002224285.1	2020486	Arthrobacter sp. YN	Complete Genome	0.6399	-0.446443	1	1	28.7	0	0	0	0	NA	NA	0
GCA_002240225.1	RS_GCF_002240225.1	1619311	Paenibacillus physcomitrellae	Chromosome	0.6697	-0.400925	0	0	29.97	3	37	1	7	12.3333	7	1
GCA_002243345.3	RS_GCF_002243345.2	2023772	Paenibacillus sp. RUD330	Complete Genome	0.6083	-0.497087	5	1	27.84	2	97	1	7	48.5	7	0
GCA_002243515.1	RS_GCF_002243515.1	1214604	Tumebacillus algifaecis	Complete Genome	0.7233	-0.323931	2	1	32.46	4	26	1	7	6.5	7	1
GCA_002243645.1	RS_GCF_002243645.1	1478	Peribacillus simplex NBRC 15720 = DSM 1321	Complete Genome	0.7227	-0.324761	0	0	27.82	0	0	0	0	NA	NA	0
GCA_002250055.1	RS_GCF_002250055.1	33932	Sutcliffiella cohnii	Complete Genome	0.6812	-0.383899	2	1	32.63	0	0	0	0	NA	NA	0
GCA_002257565.1	RS_GCF_002257565.1	2025949	Herbaspirillum sp. meg3	Complete Genome	0.9937	-0.00631993	0	0	28.53	0	0	0	0	NA	NA	0
GCA_002276165.1	RS_GCF_002276165.1	859143	Cytobacillus kochii	Complete Genome	0.7701	-0.261235	2	1	29.77	0	0	0	0	NA	NA	0
GCA_002285635.2	RS_GCF_002285635.2	558152	Chryseobacterium piperi	Complete Genome	0.7537	-0.282761	0	0	30.4	0	0	0	0	NA	NA	0
GCA_002287505.1	RS_GCF_002287505.1	187491	Corynebacterium glaucum	Complete Genome	0.6897	-0.371499	0	0	34.85	0	0	0	0	NA	NA	0
GCA_002291425.1	RS_GCF_002291425.1	929813	Gibbsiella quercinecans	Complete Genome	0.5575	-0.584293	1	1	29.78	1	17	1	5	17	5	1
GCA_002310495.1	RS_GCF_002310495.1	2576891	Nibricoccus aquaticus	Complete Genome	0.7948	-0.229665	1	1	23.74	0	0	0	0	NA	NA	0
GCA_002310835.1	RS_GCF_002310835.1	43659	Pseudoalteromonas tetraodonis	Complete Genome	0.8088	-0.212204	0	0	25.02	0	0	0	0	NA	NA	0
GCA_002355155.1	RS_GCF_002355155.1	2506452	Corynebacterium suranareeae	Complete Genome	0.2418	-1.41964	1	1	31.77	0	0	0	0	NA	NA	0
GCA_002355215.1	RS_GCF_002355215.1	1111760	Streptococcus troglodytae	Complete Genome	0.89	-0.116534	0	0	35.61	2	53	2	12	26.5	6	1
GCA_002355475.1	RS_GCF_002355475.1	1149133	Pseudomonas furukawaii	Complete Genome	0.7756	-0.254118	4	1	30.09	0	0	0	0	NA	NA	0
GCA_002355535.1	RS_GCF_002355535.1	708131	Aurantimicrobium minutum	Complete Genome	0.705	-0.349557	1	1	30.7	0	0	0	0	NA	NA	0
GCA_002355895.1	RS_GCF_002355895.1	1902136	Streptococcus sp. NPS 308	Complete Genome	0.1826	-1.70046	2	1	37.16	0	0	0	0	NA	NA	0
GCA_002355935.1	GB_GCA_002355935.1	172042	Rothia aeria	Complete Genome	0.5249	-0.644548	0	0	34.66	2	101	1	8	50.5	8	1
GCA_002356095.1	RS_GCF_002356095.1	303	Pseudomonas putida	Complete Genome	0.9339	-0.0683859	5	1	28.85	1	8	1	5	8	5	0
GCA_002356415.1	RS_GCF_002356415.1	1303	Streptococcus oralis subsp. tigurinus	Complete Genome	0.2317	-1.46231	0	0	37.37	0	0	0	0	NA	NA	0
GCA_002356535.2	RS_GCF_002356535.2	143813	Pseudomonas sp. LAB-08	Complete Genome	0.9932	-0.00682322	1	1	28.98	0	0	0	0	NA	NA	0
GCA_002370355.1	RS_GCF_002370355.1	1599	Latilactobacillus sakei subsp. sakei DSM 20017 = JCM 1157	Complete Genome	0.6047	-0.503023	0	0	31.15	0	0	0	0	NA	NA	0
GCA_002386345.1	RS_GCF_002386345.1	1303	Streptococcus oralis	Complete Genome	0.2728	-1.29902	1	1	38.26	1	9	1	4	9	4	1
GCA_002556545.1	RS_GCF_002556545.1	1616117	Streptomyces formicae	Complete Genome	0.8229	-0.194921	0	0	26.77	0	0	0	0	NA	NA	0
GCA_002688565.1	RS_GCF_002688565.1	1808001	Acinetobacter sp. LoGeW2-3	Complete Genome	0.8327	-0.183082	2	1	30.56	1	77	1	6	77	6	1
GCA_002706795.1	RS_GCF_002706795.1	1465	Brevibacillus laterosporus DSM 25	Complete Genome	0.956	-0.0449974	6	1	29.99	0	0	0	0	NA	NA	0
GCA_002736105.1	RS_GCF_002736105.1	2048654	Solibacillus sp. R5-41	Complete Genome	0.3588	-1.02499	2	1	29.4	0	0	0	0	NA	NA	0
GCA_002736125.1	RS_GCF_002736125.1	303	Pseudomonas putida	Complete Genome	0.9371	-0.0649653	2	1	29.28	0	0	0	0	NA	NA	0
GCA_002736145.1	RS_GCF_002736145.1	74426	Collinsella aerofaciens	Complete Genome	0.5067	-0.679836	0	0	35.91	0	0	0	0	NA	NA	0
GCA_002741035.1	RS_GCF_002741035.1	1870819	Paenibacillus sp. BIHB4019	Complete Genome	0.7707	-0.260456	5	1	27.2	9	99	3	15	11	5	1
GCA_002741055.1	RS_GCF_002741055.1	1870820	Paenibacillus ihbetae	Complete Genome	0.5803	-0.54421	2	1	30.6	0	0	0	0	NA	NA	0
GCA_002741075.1	RS_GCF_002741075.1	303	Pseudomonas putida	Complete Genome	0.9007	-0.104583	4	1	29.09	0	0	0	0	NA	NA	0
GCA_002742645.2	RS_GCF_002742645.2	69665	Caulobacter sp. FWC26	Complete Genome	0.9088	-0.0956302	2	1	30.55	0	0	0	0	NA	NA	0
GCA_002752675.1	RS_GCF_002752675.1	2045208	Massilia violaceinigra	Complete Genome	0.4581	-0.780668	6	1	26.58	0	0	0	0	NA	NA	0
GCA_002770595.1	RS_GCF_002770595.1	1265445	Chryseobacterium camelliae	Complete Genome	0.5468	-0.603672	0	0	28.81	0	0	0	0	NA	NA	0
GCA_002812485.1	RS_GCF_002812485.1	1778540	Dickeya fangzhongdai	Complete Genome	0.9082	-0.0962907	5	1	29.97	5	74	2	14	14.8	7	0
GCA_002813755.1	RS_GCF_002813755.1	53346	Enterococcus mundtii	Complete Genome	0.863	-0.147341	3	1	36.44	0	0	0	0	NA	NA	0
GCA_002831545.1	GB_GCA_002831545.1	1307	Streptococcus suis	Complete Genome	0.2617	-1.34056	2	1	37.05	0	0	0	0	NA	NA	0
GCA_002833405.1	RS_GCF_002833405.1	2058136	Planococcus sp. MB-3u-03	Complete Genome	0.9014	-0.103806	2	1	28.2	0	0	0	0	NA	NA	0
GCA_002843565.1	RS_GCF_002843565.1	225999	Mesoplasma syrphidae	Complete Genome	0.8758	-0.132618	0	0	36.97	0	0	0	0	NA	NA	0
GCA_002843605.1	RS_GCF_002843605.1	2054919	Pseudomonas sp. S09G 359	Chromosome	0.8044	-0.217659	3	1	28.19	0	0	0	0	NA	NA	0
GCA_002844375.1	RS_GCF_002844375.1	2048283	Thalassospira marina	Complete Genome	0.6953	-0.363412	2	1	27.03	0	0	0	0	NA	NA	0
GCA_002848265.1	RS_GCF_002848265.1	2058657	Zhihengliuella sp. ISTPL4	Chromosome	0.7934	-0.231428	0	0	31.09	0	0	0	0	NA	NA	0
GCA_002848345.1	RS_GCF_002848345.1	2059672	Chromobacterium sp. ATCC 53434	Complete Genome	0.3401	-1.07852	3	1	28.28	1	6	0	0	6	NA	0
GCA_002849855.1	RS_GCF_002849855.1	512649	Vibrio azureus	Chromosome	0.3258	-1.12147	5	1	27.27	2	19	2	9	9.5	4.5	1
GCA_002850255.1	RS_GCF_002850255.1	1514074	Pseudoalteromonas sp. NC201	Complete Genome	0.4219	-0.862987	1	1	27.48	3	101	1	8	33.6667	8	1
GCA_002850555.1	RS_GCF_002850555.1	2057791	Enterococcus sp. CR-Ec1	Complete Genome	0.7084	-0.344746	4	1	35.89	0	0	0	0	NA	NA	0
GCA_002872415.1	RS_GCF_002872415.1	960	Bacteriovorax stolpii	Complete Genome	0.7046	-0.350125	0	0	26.46	0	0	0	0	NA	NA	0
GCA_002874535.1	RS_GCF_002874535.1	129985	Mesobacillus jeotgali	Chromosome	0.5411	-0.614151	0	0	31.34	1	4	0	0	4	NA	0
GCA_002874965.1	RS_GCF_002874965.1	2067572	Pseudomonas sp. NC02	Complete Genome	0.839	-0.175545	3	1	28.61	0	0	0	0	NA	NA	0
GCA_002902985.1	RS_GCF_002902985.1	1920114	Leclercia sp. LSNIH1	Complete Genome	0.851	-0.161343	4	1	32.59	0	0	0	0	NA	NA	0
GCA_002906655.1	RS_GCF_002906655.1	1534743	Vibrio hyugaensis	Complete Genome	0.5616	-0.576965	0	0	28.59	0	0	0	0	NA	NA	0
GCA_002934065.1	RS_GCF_002934065.1	76758	Pseudomonas orientalis	Complete Genome	0.984	-0.0161294	3	1	28.71	0	0	0	0	NA	NA	0
GCA_002943525.1	RS_GCF_002943525.1	2018025	Kitasatospora sp. MMS16-BH015	Complete Genome	0.8795	-0.128402	1	1	27.31	1	4	0	0	4	NA	0
GCA_002943835.1	RS_GCF_002943835.1	358	Agrobacterium tumefaciens	Complete Genome	0.6939	-0.365427	6	1	29.22	0	0	0	0	NA	NA	0
GCA_002953195.1	RS_GCF_002953195.1	665914	Mixta gaviniae	Complete Genome	0.438	-0.825536	5	1	31.05	0	0	0	0	NA	NA	0
GCA_002953215.1	RS_GCF_002953215.1	665913	Mixta calida	Complete Genome	0.6198	-0.478358	2	1	31.31	0	0	0	0	NA	NA	0
GCA_002953655.1	RS_GCF_002953655.1	1599	Latilactobacillus sakei	Complete Genome	0.5456	-0.605869	1	1	30.9	1	26	1	3	26	3	1
GCA_002953735.1	RS_GCF_002953735.1	82348	Streptococcus pluranimalium	Complete Genome	0.3456	-1.06247	1	1	36.54	0	0	0	0	NA	NA	0
GCA_002953935.1	RS_GCF_002953935.1	2079227	Arthrobacter sp. PGP41	Complete Genome	0.7718	-0.25903	0	0	28.56	0	0	0	0	NA	NA	0
GCA_002966795.1	RS_GCF_002966795.1	217203	Achromobacter spanius	Complete Genome	0.9427	-0.0590072	2	1	31.77	0	0	0	0	NA	NA	0
GCA_002982115.1	RS_GCF_002982115.1	1421	Lysinibacillus sphaericus	Complete Genome	0.4303	-0.843273	4	1	29.9	0	0	0	0	NA	NA	0
GCA_003012915.1	RS_GCF_003012915.1	46127	Staphylococcus felis	Complete Genome	0.6687	-0.40242	1	1	39.04	2	68	1	2	34	2	1
GCA_003019275.1	RS_GCF_003019275.1	1294	Staphylococcus muscae	Complete Genome	0.9671	-0.0334534	1	1	35.96	1	6	0	0	6	NA	0
GCA_003019695.1	RS_GCF_003019695.1	849	Fusobacterium gonidiaformans ATCC 25563	Complete Genome	0.7268	-0.319104	1	1	38.15	1	83	1	8	83	8	1
GCA_003024525.3	RS_GCF_003024525.3	2136182	Acinetobacter cumulans	Complete Genome	0.7598	-0.2747	4	1	29.42	1	15	1	4	15	4	0
GCA_003028855.1	RS_GCF_003028855.1	2072590	Massilia armeniaca	Complete Genome	0.6032	-0.505506	1	1	28.99	0	0	0	0	NA	NA	0
GCA_003032475.1	RS_GCF_003032475.1	2135430	Streptomyces sp. P3	Complete Genome	0.8911	-0.115299	2	1	26.85	0	0	0	0	NA	NA	0
GCA_003033885.1	RS_GCF_003033885.1	2045200	Pseudomonas rhizophila	Chromosome	0.7791	-0.249616	2	1	28.69	0	0	0	0	NA	NA	0
GCA_003060825.1	RS_GCF_003060825.1	1532905	Paenibacillus sp. CAA11	Complete Genome	0.9417	-0.0600685	1	1	32.08	3	78	1	7	26	7	1
GCA_003063625.1	RS_GCF_003063625.1	2172099	Saccharobesus litoralis	Complete Genome	0.7751	-0.254763	0	0	27.48	5	46	2	10	9.2	5	0
GCA_003065425.1	RS_GCF_003065425.1	2079792	Mycetocola zhujimingii	Complete Genome	0.8474	-0.165582	0	0	24.91	0	0	0	0	NA	NA	0
GCA_003072625.1	GB_GCA_003072625.1	1598	Limosilactobacillus reuteri	Complete Genome	0.7072	-0.346442	2	1	39.04	0	0	0	0	NA	NA	0
GCA_003072645.1	RS_GCF_003072645.1	2047966	Dongshaea marina	Complete Genome	0.542	-0.612489	0	0	26.51	0	0	0	0	NA	NA	0
GCA_003073375.1	RS_GCF_003073375.1	2169540	Lysinibacillus sp. 2017	Complete Genome	0.4202	-0.867024	1	1	30.03	0	0	0	0	NA	NA	0
GCA_003076475.1	RS_GCF_003076475.1	1678728	Flavobacterium kingsejongi	Complete Genome	0.5089	-0.675504	2	1	23.34	0	0	0	0	NA	NA	0
GCA_003101015.1	RS_GCF_003101015.1	189834	Actinobacillus porcitonsillarum	Complete Genome	0.7929	-0.232058	1	1	38.21	1	36	1	7	36	7	1
GCA_003194085.1	RS_GCF_003194085.1	1987356	Aurantimicrobium photophilum	Complete Genome	0.9265	-0.0763412	0	0	28.31	0	0	0	0	NA	NA	0
GCA_003228315.1	RS_GCF_003228315.1	303	Pseudomonas putida	Complete Genome	0.8408	-0.173401	4	1	28.46	0	0	0	0	NA	NA	0
GCA_003258605.2	RS_GCF_003258605.2	2126346	Streptacidiphilus bronchialis	Complete Genome	0.9012	-0.104028	1	1	28.29	6	84	2	15	14	7.5	1
GCA_003287895.1	RS_GCF_003287895.1	1912897	Blautia argi	Complete Genome	0.6824	-0.382139	1	1	36.83	0	0	0	0	NA	NA	0
GCA_003287935.1	RS_GCF_003287935.1	2099583	Streptomyces sp. ICC1	Chromosome	0.8584	-0.152685	0	0	25.76	0	0	0	0	NA	NA	0
GCA_003293595.1	RS_GCF_003293595.1	2014534	Microbacterium sp. PM5	Chromosome	0.8948	-0.111155	2	1	30.74	0	0	0	0	NA	NA	0
GCA_003293635.1	RS_GCF_003293635.1	853	Faecalibacterium prausnitzii	Complete Genome	0.937	-0.065072	2	1	36.17	2	57	2	13	28.5	6.5	1
GCA_003293675.1	RS_GCF_003293675.1	2792978	Gardnerella leopoldii	Chromosome	0.4406	-0.819618	1	1	38.46	0	0	1	3	NA	3	0
GCA_003325375.1	RS_GCF_003325375.1	68209	Streptomyces globosus	Complete Genome	0.8086	-0.212451	0	0	28.57	5	84	2	15	16.8	7.5	1
GCA_003325475.1	RS_GCF_003325475.1	2202141	Chromobacterium phragmitis	Complete Genome	0.4609	-0.774574	4	1	27.56	3	141	1	8	47	8	0
GCA_003325955.1	RS_GCF_003325955.1	2079575	Aurantimicrobium sp. MWH-Uga1	Complete Genome	0.802	-0.220647	0	0	30.34	0	0	0	0	NA	NA	0
GCA_003330765.1	RS_GCF_003330765.1	60550	Burkholderia pyrrocinia	Complete Genome	0.9854	-0.0147076	4	1	29.73	0	0	0	0	NA	NA	0
GCA_003330845.1	RS_GCF_003330845.1	2072505	Streptomyces sp. Go-475	Complete Genome	0.8693	-0.140067	0	0	27.66	0	0	0	0	NA	NA	0
GCA_003352185.1	RS_GCF_003352185.1	1628086	Pseudomonas kribbensis	Complete Genome	0.9193	-0.0841428	3	1	28.68	0	0	0	0	NA	NA	0
GCA_003363755.1	RS_GCF_003363755.1	380021	Pseudomonas protegens	Complete Genome	0.5905	-0.526786	2	1	29.19	0	0	0	0	NA	NA	0
GCA_003431975.1	RS_GCF_003431975.1	1408	Bacillus pumilus	Complete Genome	0.6927	-0.367158	4	1	29.87	0	0	0	0	NA	NA	0
GCA_003534205.1	RS_GCF_003534205.1	1006155	Listeria weihenstephanensis	Complete Genome	0.9548	-0.0462534	1	1	30.76	5	75	2	9	15	4.5	0
GCA_003544875.1	RS_GCF_003544875.1	1074311	Vibrio alfacsensis	Complete Genome	0.4902	-0.712942	0	0	27.58	4	25	2	9	6.25	4.5	0
GCA_003573975.1	GB_GCA_003573975.1	2109688	Clostridiales bacterium CCNA10	Complete Genome	0.7321	-0.311838	4	1	35.43	0	0	0	0	NA	NA	0
GCA_003576455.2	RS_GCF_003576455.2	2305508	Mucilaginibacter celer	Complete Genome	0.8375	-0.177334	2	1	25.64	0	0	0	0	NA	NA	0
GCA_003585765.1	RS_GCF_003585765.1	323450	Pontibacter actiniarum	Complete Genome	0.5577	-0.583934	0	0	29.01	1	81	1	8	81	8	0
GCA_003586445.1	RS_GCF_003586445.1	352858	Bacillus sp. Y1	Complete Genome	0.6651	-0.407818	1	1	31.77	0	0	0	0	NA	NA	0
GCA_003595175.1	RS_GCF_003595175.1	2320867	Pseudomonas cavernae	Complete Genome	0.7183	-0.330868	0	0	29.04	0	0	0	0	NA	NA	0
GCA_003595525.1	RS_GCF_003595525.1	2021971	Streptococcus respiraculi	Complete Genome	0.1871	-1.67611	2	1	37.3	1	18	1	4	18	4	0
GCA_003597675.1	RS_GCF_003597675.1	1825976	Neorhizobium sp. NCHU2750	Complete Genome	0.6894	-0.371934	4	1	28.91	0	0	0	0	NA	NA	0
GCA_003609975.1	RS_GCF_003609975.1	1917441	Streptococcus ruminantium	Complete Genome	0.5929	-0.52273	0	0	37.2	1	9	1	4	9	4	1
GCA_003612935.1	RS_GCF_003612935.1	294	Pseudomonas fluorescens	Complete Genome	0.4756	-0.743178	2	1	28.18	0	0	0	0	NA	NA	0
GCA_003626995.1	RS_GCF_003626995.1	294	Pseudomonas fluorescens	Complete Genome	0.7622	-0.271546	5	1	28.17	0	0	0	0	NA	NA	0
GCA_003627055.1	RS_GCF_003627055.1	2419771	Gryllotalpicola protaetiae	Complete Genome	0.8706	-0.138573	2	1	28.93	0	0	0	0	NA	NA	0
GCA_003627095.1	RS_GCF_003627095.1	2419773	Lactococcus allomyrinae	Complete Genome	0.5085	-0.67629	3	1	31.64	1	41	1	5	41	5	0
GCA_003627135.1	RS_GCF_003627135.1	2382163	Streptococcus koreensis	Complete Genome	0.1628	-1.81523	0	0	38.4	0	0	0	0	NA	NA	0
GCA_003627155.1	RS_GCF_003627155.1	1433513	Streptococcus gwangjuense	Complete Genome	0.2125	-1.54881	0	0	36.83	1	31	1	4	31	4	1
GCA_003627215.1	RS_GCF_003627215.1	1736226	Pseudomonas sp. Leaf58	Complete Genome	0.7704	-0.260845	3	1	28.3	2	45	2	8	22.5	4	1
GCA_003627815.1	RS_GCF_003627815.1	1077946	Streptomyces hundungensis	Complete Genome	0.7696	-0.261884	1	1	27.25	0	0	0	0	NA	NA	0
GCA_003641185.1	RS_GCF_003641185.1	1589	Lactiplantibacillus pentosus	Complete Genome	0.6921	-0.368025	4	1	33.03	5	40	2	12	8	6	0
GCA_003665435.1	RS_GCF_003665435.1	68203	Streptomyces fungicidicus	Complete Genome	0.6812	-0.383899	0	0	27.88	0	0	0	0	NA	NA	0
GCA_003667825.1	RS_GCF_003667825.1	152268	Metabacillus litoralis	Complete Genome	0.641	-0.444726	0	0	30.04	0	0	0	0	NA	NA	0
GCA_003671955.1	RS_GCF_003671955.1	303	Pseudomonas putida	Complete Genome	0.9067	-0.0979436	4	1	29.46	0	0	0	0	NA	NA	0
GCA_003675325.1	RS_GCF_003675325.1	1442032	Streptomyces dangxiongensis	Complete Genome	0.7995	-0.223769	0	0	26.56	2	13	1	5	6.5	5	0
GCA_003716875.1	RS_GCF_003716875.1	2479546	Vibrio zhugei	Complete Genome	0.3963	-0.925584	0	0	25.3	7	121	3	19	17.2857	6.33333	1
GCA_003722335.1	RS_GCF_003722335.1	1679497	Caulobacter flavus	Complete Genome	0.979	-0.0212236	0	0	29.48	0	0	0	0	NA	NA	0
GCA_003726095.1	RS_GCF_003726095.1	1397	Niallia circulans	Complete Genome	0.8369	-0.178051	2	1	31.13	0	0	0	0	NA	NA	0
GCA_003812745.1	RS_GCF_003812745.1	2420306	Serratia sp. FDAARGOS_506	Complete Genome	0.4135	-0.883098	1	1	30.21	0	0	0	0	NA	NA	0
GCA_003813965.1	RS_GCF_003813965.1	1862358	Corynebacterium choanae	Complete Genome	0.4319	-0.839561	0	0	38.07	2	36	2	11	18	5.5	1
GCA_003813985.1	RS_GCF_003813985.1	2079234	Corynebacterium gerontici	Complete Genome	0.6118	-0.49135	0	0	35.45	2	47	2	9	23.5	4.5	1
GCA_003814005.1	RS_GCF_003814005.1	2080757	Corynebacterium pseudopelargi	Complete Genome	0.5425	-0.611567	1	1	35.98	2	40	1	4	20	4	0
GCA_003815675.1	RS_GCF_003815675.1	2487064	Chryseobacterium sp. G0186	Complete Genome	0.4877	-0.718055	1	1	29.27	1	12	1	3	12	3	0
GCA_003815715.1	RS_GCF_003815715.1	2487063	Chryseobacterium sp. G0162	Complete Genome	0.518	-0.65778	1	1	29.39	0	0	0	0	NA	NA	0
GCA_003815775.1	RS_GCF_003815775.1	112234	Chryseobacterium joostei	Complete Genome	0.7041	-0.350835	1	1	28.39	1	25	1	3	25	3	0
GCA_003815835.1	RS_GCF_003815835.1	1493872	Chryseobacterium shandongense	Complete Genome	0.5862	-0.534094	6	1	28.94	0	0	0	0	NA	NA	0
GCA_003815875.1	RS_GCF_003815875.1	1241981	Chryseobacterium lactis	Complete Genome	0.5378	-0.620269	3	1	28.96	0	0	1	3	NA	3	0
GCA_003815915.1	RS_GCF_003815915.1	254	Chryseobacterium indoltheticum	Complete Genome	0.8447	-0.168774	4	1	28.39	1	23	1	3	23	3	1
GCA_003815975.1	RS_GCF_003815975.1	1241978	Chryseobacterium bernardetii	Complete Genome	0.5822	-0.540941	2	1	29.12	0	0	1	2	NA	2	0
GCA_003816055.1	RS_GCF_003816055.1	2014076	Bacillus sp. FJAT-42376	Chromosome	0.493	-0.707246	0	0	28.25	0	0	0	0	NA	NA	0
GCA_003850345.1	RS_GCF_003850345.1	587753	Pseudomonas chlororaphis subsp. piscium	Complete Genome	0.4701	-0.75481	3	1	27.6	0	0	0	0	NA	NA	0
GCA_003850565.1	RS_GCF_003850565.1	658629	Pseudomonas sessilinigenes	Complete Genome	0.5528	-0.592759	2	1	28.79	2	36	1	6	18	6	1
GCA_003851495.1	RS_GCF_003851495.1	47883	Pseudomonas synxantha	Complete Genome	0.9576	-0.0433251	5	1	27.97	0	0	0	0	NA	NA	0
GCA_003851685.1	RS_GCF_003851685.1	658644	Pseudomonas sp. R5-89-07	Complete Genome	0.756	-0.279714	2	1	28.71	0	0	0	0	NA	NA	0
GCA_003852235.1	RS_GCF_003852235.1	658643	Pseudomonas sp. R4-35-07	Complete Genome	0.8611	-0.149545	2	1	29.06	0	0	0	0	NA	NA	0
GCA_003852315.1	RS_GCF_003852315.1	2126069	Pseudomonas sp. LBUM920	Complete Genome	0.7349	-0.308021	4	1	28.34	0	0	0	0	NA	NA	0
GCA_003860505.1	RS_GCF_003860505.1	2487074	Kaistella daneshvariae	Complete Genome	0.9894	-0.0106566	0	0	30.17	0	0	0	0	NA	NA	0
GCA_003925875.1	RS_GCF_003925875.1	2487118	Intestinibaculum porci	Complete Genome	0.2873	-1.24723	0	0	36.5	2	59	1	4	29.5	4	1
GCA_003932715.1	RS_GCF_003932715.1	83656	Streptomyces tsukubensis	Complete Genome	0.5791	-0.54628	1	1	29.3	8	148	2	16	18.5	8	0
GCA_003945325.1	RS_GCF_003945325.1	1804624	Nocardioides baekrokdamisoli	Complete Genome	0.8394	-0.175068	1	1	29.28	0	0	0	0	NA	NA	0
GCA_003945765.1	RS_GCF_003945765.1	587753	Pseudomonas chlororaphis subsp. chlororaphis	Complete Genome	0.4506	-0.797175	3	1	28.57	0	0	0	0	NA	NA	0
GCA_003950035.1	RS_GCF_003950035.1	2305220	Streptomyces sp. W1SF4	Complete Genome	0.7665	-0.265921	1	1	27.35	0	0	0	0	NA	NA	0
GCA_003952225.1	RS_GCF_003952225.1	2495582	Paenibacillus albus	Complete Genome	0.9884	-0.0116678	1	1	29.7	0	0	0	0	NA	NA	0
GCA_003955735.1	RS_GCF_003955735.1	401471	Undibacterium parvum	Complete Genome	0.9315	-0.0709591	0	0	23.03	0	0	0	0	NA	NA	0
GCA_003957745.1	RS_GCF_003957745.1	1965282	Shewanella khirikhana	Complete Genome	0.7538	-0.282628	1	1	29.43	0	0	0	0	NA	NA	0
GCA_003966955.1	RS_GCF_003966955.1	2003188	Parolsenella catena	Complete Genome	0.8059	-0.215796	1	1	39.67	0	0	0	0	NA	NA	0
GCA_003970805.2	GB_GCA_003970805.2	2495591	Undibacterium piscinae	Complete Genome	0.7696	-0.261884	0	0	23.48	0	0	0	0	NA	NA	0
GCA_003971235.1	RS_GCF_003971235.1	2497456	Chryseobacterium aureum	Chromosome	0.6201	-0.477875	2	1	29.06	1	44	1	3	44	3	1
GCA_004006235.1	RS_GCF_004006235.1	2498704	Agromyces sp. LHK192	Complete Genome	0.9814	-0.0187752	0	0	28.18	0	0	0	0	NA	NA	0
GCA_004006295.1	RS_GCF_004006295.1	228899	Peribacillus asahii	Complete Genome	0.7239	-0.323102	2	1	31.17	0	0	2	2	NA	1	0
GCA_004006315.1	RS_GCF_004006315.1	2579250	Nautilia sp. PV-1	Complete Genome	0.9328	-0.0695645	1	1	46.88	0	0	0	0	NA	NA	0
GCA_004006335.1	RS_GCF_004006335.1	317	Pseudomonas syringae	Complete Genome	0.996	-0.00400802	1	1	28.5	0	0	0	0	NA	NA	0
GCA_004011755.1	RS_GCF_004011755.1	2005388	Pseudomonas sp. RU47	Complete Genome	0.8233	-0.194435	3	1	28.23	0	0	0	0	NA	NA	0
GCA_004014715.1	RS_GCF_004014715.1	1709477	Pseudoalteromonas sp. R3	Complete Genome	0.362	-1.01611	4	1	24.81	7	40	1	5	5.71429	5	0
GCA_004014875.1	RS_GCF_004014875.1	2500546	Nocardioides yefusunii	Complete Genome	0.8312	-0.184885	1	1	29.16	1	93	1	7	93	7	1
GCA_004101845.1	RS_GCF_004101845.1	28038	Latilactobacillus curvatus JCM 1096 = DSM 20019	Complete Genome	0.5815	-0.542144	3	1	31.18	2	28	1	3	14	3	0
GCA_004104505.1	RS_GCF_004104505.1	646637	Streptomyces sp. M2	Complete Genome	0.8285	-0.188138	2	1	27.18	0	0	0	0	NA	NA	0
GCA_004114895.1	RS_GCF_004114895.1	1471400	Corynebacterium pelargi	Complete Genome	0.5343	-0.626798	0	0	36.44	1	10	1	6	10	6	1
GCA_004116955.1	RS_GCF_004116955.1	72361	Bacillus vallismortis	Complete Genome	0.5019	-0.689354	5	1	29.33	0	0	0	0	NA	NA	0
GCA_004117055.1	RS_GCF_004117055.1	51101	Brevibacillus agri	Complete Genome	0.1946	-1.63681	1	1	34.46	4	183	2	10	45.75	5	1
GCA_004135365.1	RS_GCF_004135365.1	2509456	Paenibacillus protaetiae	Complete Genome	0.6898	-0.371354	0	0	28.35	3	46	1	6	15.3333	6	1
GCA_004135405.1	RS_GCF_004135405.1	2509455	Agromyces protaetiae	Complete Genome	0.8577	-0.153501	0	0	29.57	0	0	0	0	NA	NA	0
GCA_004209755.1	RS_GCF_004209755.1	321985	Massilia lutea	Chromosome	0.8215	-0.196623	2	1	28.91	0	0	0	0	NA	NA	0
GCA_004214795.1	RS_GCF_004214795.1	1080223	Malaciobacter pacificus	Complete Genome	0.943	-0.058689	0	0	26.62	1	25	1	3	25	3	1
GCA_004214895.1	RS_GCF_004214895.1	2518644	Pseudomonas tructae	Complete Genome	0.7663	-0.266182	3	1	29.33	0	0	0	0	NA	NA	0
GCA_004295665.1	RS_GCF_004295665.1	718192	Litorilituus sediminis	Complete Genome	0.9072	-0.0973923	0	0	25.93	0	0	0	0	NA	NA	0
GCA_004322755.1	RS_GCF_004322755.1	321983	Massilia albidiflava	Complete Genome	0.7695	-0.262014	1	1	28.62	0	0	0	0	NA	NA	0
GCA_004337365.2	RS_GCF_004337365.2	2545455	Arachidicoccus sp. B3-10	Complete Genome	0.8256	-0.191645	1	1	31.14	0	0	0	0	NA	NA	0
GCA_004358325.1	RS_GCF_004358325.1	2506420	Periweissella cryptocerci	Complete Genome	0.2583	-1.35363	3	1	28.18	1	12	1	4	12	4	1
GCA_004421005.1	RS_GCF_004421005.1	321984	Massilia plicata	Complete Genome	0.6913	-0.369181	1	1	29.05	0	0	0	0	NA	NA	0
GCA_004526235.1	RS_GCF_004526235.1	2557994	Sphingobacterium sp. CZ-2	Complete Genome	0.61	-0.494296	2	1	29.89	0	0	0	0	NA	NA	0
GCA_004564135.1	RS_GCF_004564135.1	2560057	Terasakiella sp. SH-1	Complete Genome	0.9052	-0.0995994	2	1	27.33	0	0	0	0	NA	NA	0
GCA_004752005.1	RS_GCF_004752005.1	2552945	Thalassotalea sp. HSM 43	Complete Genome	0.5754	-0.55269	0	0	28.46	0	0	0	0	NA	NA	0
GCA_004771295.1	RS_GCF_004771295.1	1583	Weissella confusa	Complete Genome	0.6822	-0.382432	3	1	32.06	0	0	0	0	NA	NA	0
GCA_004786035.1	RS_GCF_004786035.1	2505979	Pseudomonas viciae	Complete Genome	0.8531	-0.158879	2	1	28.28	0	0	0	0	NA	NA	0
GCA_004792415.1	RS_GCF_004792415.1	470934	Pantoea vagans	Complete Genome	0.9752	-0.0251127	3	1	28.48	2	28	0	0	14	NA	0
GCA_004795735.1	RS_GCF_004795735.1	2488819	Corynebacterium endometrii	Complete Genome	0.2316	-1.46274	0	0	35.35	0	0	0	0	NA	NA	0
GCA_004798705.1	RS_GCF_004798705.1	2565366	Arthrobacter sp. PAMC25564	Complete Genome	0.8322	-0.183682	1	1	27.66	0	0	0	0	NA	NA	0
GCA_005080685.1	RS_GCF_005080685.1	303	Pseudomonas putida	Complete Genome	0.6785	-0.387871	2	1	28.08	0	0	0	0	NA	NA	0
GCA_005144905.1	RS_GCF_005144905.1	47951	Vibrio cyclitrophicus	Complete Genome	0.8672	-0.142486	0	0	25.5	0	0	0	0	NA	NA	0
GCA_005145045.1	RS_GCF_005145045.1	160699	Agrobacterium larrymoorei	Complete Genome	0.764	-0.269187	1	1	29.78	0	0	0	0	NA	NA	0
GCA_005154805.1	RS_GCF_005154805.1	486398	Bacillus sp. S3	Complete Genome	0.7685	-0.263315	0	0	30.93	2	59	1	8	29.5	8	0
GCA_005155025.1	RS_GCF_005155025.1	1537400	Aquitalea aquatilis	Complete Genome	0.8525	-0.159582	4	1	28.2	0	0	0	0	NA	NA	0
GCA_005221325.1	RS_GCF_005221325.1	358	Agrobacterium tumefaciens	Complete Genome	0.6839	-0.379944	6	1	28.61	0	0	0	0	NA	NA	0
GCA_005221385.1	RS_GCF_005221385.1	358	Agrobacterium tumefaciens	Complete Genome	0.925	-0.0779615	3	1	29.95	0	0	0	0	NA	NA	0
GCA_005222225.1	RS_GCF_005222225.1	914153	Salinimonas lutimaris	Complete Genome	0.6945	-0.364563	0	0	27.98	0	0	0	0	NA	NA	0
GCA_005280255.1	RS_GCF_005280255.1	2575374	Arthrobacter sp. 24S4-2	Complete Genome	0.6674	-0.404366	1	1	27.43	0	0	0	0	NA	NA	0
GCA_005280275.1	RS_GCF_005280275.1	1908198	Salinivibrio kushneri	Complete Genome	0.6952	-0.363556	0	0	34.77	2	11	0	0	5.5	NA	0
GCA_005491205.1	RS_GCF_005491205.1	2126321	Nissabacter sp. SGAir0207	Chromosome	0.416	-0.87707	4	1	29.81	0	0	0	0	NA	NA	0
GCA_005491425.1	RS_GCF_005491425.1	2070463	Lysinibacillus sp. SGAir0095	Complete Genome	0.4466	-0.806092	1	1	32.4	0	0	0	0	NA	NA	0
GCA_005519465.1	RS_GCF_005519465.1	1901	Streptomyces clavuligerus	Complete Genome	0.595	-0.519194	0	0	28.96	6	28	2	13	4.66667	6.5	0
GCA_005845365.1	RS_GCF_005845365.1	232537	Rhodoluna limnophila	Complete Genome	0.2846	-1.25667	0	0	25.64	0	0	0	0	NA	NA	0
GCA_005885815.1	RS_GCF_005885815.1	2580412	Thiomicrorhabdus sediminis	Complete Genome	0.8862	-0.120813	0	0	25.29	0	0	0	0	NA	NA	0
GCA_005886145.1	RS_GCF_005886145.1	641148	Neisseria sp. oral taxon 014 str. F0314	Chromosome	0.8361	-0.179007	2	1	36.22	3	85	3	10	28.3333	3.33333	1
GCA_005886805.2	RS_GCF_005886805.2	43658	Pseudoalteromonas rubra	Complete Genome	0.3272	-1.11718	2	1	24.68	2	59	1	7	29.5	7	1
GCA_005937985.2	RS_GCF_005937985.2	2578107	Arthrobacter sp. KBS0702	Complete Genome	0.5093	-0.674718	0	0	27.28	0	0	0	0	NA	NA	0
GCA_005960665.1	RS_GCF_005960665.1	340146	Exiguobacterium mexicanum	Complete Genome	0.118	-2.13707	0	0	30.91	0	0	0	0	NA	NA	0
GCA_006094275.1	RS_GCF_006094275.1	162496	Glutamicibacter creatinolyticus	Complete Genome	0.7383	-0.303405	0	0	31	0	0	0	0	NA	NA	0
GCA_006094395.1	RS_GCF_006094395.1	1283	Staphylococcus haemolyticus	Complete Genome	0.6516	-0.428324	2	1	34.62	0	0	0	0	NA	NA	0
GCA_006228185.1	RS_GCF_006228185.1	353852	Mycoplasma nasistruthionis	Complete Genome	0.6655	-0.407217	0	0	37.22	0	0	0	0	NA	NA	0
GCA_006337085.1	RS_GCF_006337085.1	2584944	Sutterella faecalis	Complete Genome	0.8337	-0.181882	1	1	38.39	0	0	0	0	NA	NA	0
GCA_006384875.1	RS_GCF_006384875.1	1396	Bacillus cereus	Complete Genome	0.3536	-1.03959	5	1	30.75	0	0	0	0	NA	NA	0
GCA_006385575.1	RS_GCF_006385575.1	104336	Microbacterium foliorum	Complete Genome	0.9138	-0.0901436	0	0	28.11	0	0	0	0	NA	NA	0
GCA_006459125.1	RS_GCF_006459125.1	877500	Halarcobacter anaerophilus	Complete Genome	0.9136	-0.0903624	1	1	30.51	1	9	1	3	9	3	1
GCA_006517235.1	RS_GCF_006517235.1	2590775	Pseudarthrobacter sp. NIBRBAC000502772	Complete Genome	0.8446	-0.168892	1	1	27.16	0	0	0	0	NA	NA	0
GCA_006517255.1	RS_GCF_006517255.1	2590869	Janthinobacterium tructae	Complete Genome	0.2834	-1.2609	2	1	24.64	0	0	0	0	NA	NA	0
GCA_006517815.1	RS_GCF_006517815.1	2590785	Pseudarthrobacter sp. NIBRBAC000502770	Complete Genome	0.8001	-0.223019	3	1	28.68	0	0	0	0	NA	NA	0
GCA_006542275.1	RS_GCF_006542275.1	2583377	Saccharibacillus brassicae	Complete Genome	0.6034	-0.505175	3	1	29.12	2	57	1	7	28.5	7	1
GCA_006542335.1	RS_GCF_006542335.1	661191	Neokomagataea tanensis	Complete Genome	0.8613	-0.149312	1	1	28.89	1	9	1	3	9	3	1
GCA_006547065.1	RS_GCF_006547065.1	2591463	Brevundimonas sp. M20	Complete Genome	0.8463	-0.166881	0	0	29.11	0	0	0	0	NA	NA	0
GCA_006711645.1	RS_GCF_006711645.1	1259973	Raoultella electrica	Complete Genome	0.7503	-0.287282	2	1	31.43	2	40	2	7	20	3.5	0
GCA_006777025.1	RS_GCF_006777025.1	46256	Weissella hellenica	Complete Genome	0.4045	-0.905104	3	1	28.17	0	0	0	0	NA	NA	0
GCA_006874625.1	RS_GCF_006874625.1	2220073	Bdellovibrio sp. NC01	Complete Genome	0.9656	-0.0350056	1	1	27.68	0	0	0	0	NA	NA	0
GCA_006874645.1	RS_GCF_006874645.1	2231053	Bdellovibrio sp. ZAP7	Complete Genome	0.6073	-0.498732	1	1	26.44	0	0	0	0	NA	NA	0
GCA_006874705.1	RS_GCF_006874705.1	83655	Leclercia adecarboxylata	Complete Genome	0.9117	-0.0924443	4	1	31.75	0	0	0	0	NA	NA	0
GCA_006965445.1	RS_GCF_006965445.1	2592653	Lactococcus protaetiae	Complete Genome	0.5601	-0.57964	2	1	30.85	1	40	1	5	40	5	1
GCA_006965545.2	RS_GCF_006965545.2	2592382	Bacillus sp. M4U3P1	Complete Genome	0.6025	-0.506668	3	1	29.51	0	0	0	0	NA	NA	0
GCA_007035645.1	RS_GCF_007035645.1	61645	Enterobacter asburiae	Complete Genome	0.9248	-0.0781778	2	1	32.88	0	0	0	0	NA	NA	0
GCA_007197555.1	RS_GCF_007197555.1	2593655	Shewanella psychropiezotolerans	Complete Genome	0.8718	-0.137195	2	1	19.09	0	0	0	0	NA	NA	0
GCA_007197775.1	RS_GCF_007197775.1	2594005	Thalassotalea sp. PS06	Complete Genome	0.6545	-0.423884	0	0	30.25	0	0	0	0	NA	NA	0
GCA_007475365.1	RS_GCF_007475365.1	1303	Streptococcus oralis subsp. dentisani	Complete Genome	0.2029	-1.59504	1	1	35.75	0	0	0	0	NA	NA	0
GCA_007833795.1	RS_GCF_007833795.1	59814	Pantoea dispersa	Complete Genome	0.6157	-0.484995	2	1	28.54	0	0	0	0	NA	NA	0
GCA_007856155.1	RS_GCF_007856155.1	2599401	Streptomyces qinzhouensis	Complete Genome	0.6536	-0.42526	1	1	29.13	5	56	3	18	11.2	6	1
GCA_007858495.1	RS_GCF_007858495.1	519450	Mycoplasma anserisalpingitidis	Complete Genome	0.9996	-0.00040008	0	0	37.98	1	8	0	0	8	NA	0
GCA_007858535.1	RS_GCF_007858535.1	2600159	Arthrobacter sp. UKPF54-2	Complete Genome	0.4727	-0.749294	0	0	27.66	0	0	0	0	NA	NA	0
GCA_007859615.1	RS_GCF_007859615.1	519450	Mycoplasma anserisalpingitidis	Complete Genome	0.8346	-0.180803	0	0	38.25	1	12	0	0	12	NA	0
GCA_007859675.1	RS_GCF_007859675.1	2599293	Humibacter sp. WJ7-1	Complete Genome	0.9043	-0.100594	4	1	29.86	0	0	0	0	NA	NA	0
GCA_007904105.1	RS_GCF_007904105.1	2599641	Corynebacterium sp. sy039	Complete Genome	0.9111	-0.0931026	0	0	36.61	1	17	1	3	17	3	1
GCA_007954505.1	RS_GCF_007954505.1	2603598	Microbacterium sp. CBA3102	Chromosome	0.7576	-0.2776	4	1	29.02	0	0	0	0	NA	NA	0
GCA_007954625.1	RS_GCF_007954625.1	1246	Leuconostoc lactis	Complete Genome	0.3403	-1.07793	1	1	30.33	0	0	0	0	NA	NA	0
GCA_007970465.1	RS_GCF_007970465.1	1032851	Corynebacterium nuruki S6-4	Complete Genome	0.9194	-0.084034	1	1	35.02	1	75	1	7	75	7	1
GCA_007971525.1	RS_GCF_007971525.1	862126	Mucilaginibacter ginsenosidivorax	Complete Genome	0.8838	-0.123524	5	1	24.5	1	113	1	3	113	3	1
GCA_007990525.1	RS_GCF_007990525.1	157688	Leptotrichia hofstadii	Complete Genome	0.9051	-0.0997098	1	1	37.6	1	8	1	9	8	9	0
GCA_007995155.1	RS_GCF_007995155.1	1742359	Bacillus dafuensis	Complete Genome	0.5972	-0.515503	0	0	30.98	0	0	1	5	NA	5	0
GCA_008121495.1	RS_GCF_008121495.1	33038	[Ruminococcus] gnavus ATCC 29149	Complete Genome	0.8678	-0.141794	5	1	36.45	1	28	1	7	28	7	1
GCA_008271365.1	RS_GCF_008271365.1	2606451	Microbacterium sp. 1S1	Complete Genome	0.9674	-0.0331432	0	0	30.51	0	0	0	0	NA	NA	0
GCA_008274825.1	RS_GCF_008274825.1	649196	Sphingobacterium hotanense	Complete Genome	0.597	-0.515838	1	1	31.06	0	0	0	0	NA	NA	0
GCA_008275125.1	RS_GCF_008275125.1	2605945	Chromobacterium paludis	Complete Genome	0.6436	-0.440678	3	1	27.46	2	90	1	6	45	6	1
GCA_008642275.1	RS_GCF_008642275.1	54571	Streptomyces venezuelae	Complete Genome	0.7001	-0.356532	0	0	26.2	0	0	0	0	NA	NA	0
GCA_008704425.1	RS_GCF_008704425.1	1906	Streptomyces fradiae ATCC 10745 = DSM 40063	Complete Genome	0.999	-0.0010005	3	1	29.22	0	0	0	0	NA	NA	0
GCA_008704515.1	RS_GCF_008704515.1	67581	Streptomyces viridosporus T7A	Complete Genome	0.8972	-0.108476	0	0	28.09	0	0	0	0	NA	NA	0
GCA_008704535.1	RS_GCF_008704535.1	36818	Streptomyces subrutilus	Complete Genome	0.6986	-0.358677	1	1	27.95	0	0	0	0	NA	NA	0
GCA_008704655.1	RS_GCF_008704655.1	1927	Streptomyces rimosus	Complete Genome	0.9596	-0.0412387	2	1	27.79	0	0	0	0	NA	NA	0
GCA_008704855.1	RS_GCF_008704855.1	58346	Streptomyces platensis	Complete Genome	0.8625	-0.14792	0	0	27.24	4	57	1	6	14.25	6	1
GCA_008704935.1	RS_GCF_008704935.1	1960	Streptomyces vinaceus	Complete Genome	0.7496	-0.288216	0	0	27.12	0	0	0	0	NA	NA	0
GCA_008704995.1	RS_GCF_008704995.1	40318	Streptomyces nodosus	Complete Genome	0.9915	-0.00853633	0	0	27.41	2	27	2	14	13.5	7	1
GCA_008727755.1	RS_GCF_008727755.1	2614638	Microbacterium caowuchunii	Complete Genome	0.9656	-0.0350056	0	0	28.86	0	0	0	0	NA	NA	0
GCA_008807035.1	RS_GCF_008807035.1	2303505	Psychrobacillus sp. AK 1817	Complete Genome	0.6652	-0.407668	0	0	30.34	0	0	0	0	NA	NA	0
GCA_008807375.1	RS_GCF_008807375.1	2604832	Pseudomonas lalkuanensis	Complete Genome	0.9241	-0.078935	2	1	29.32	0	0	0	0	NA	NA	0
GCA_008807415.1	RS_GCF_008807415.1	43306	Pseudomonas denitrificans (nom. rej.)	Complete Genome	0.7856	-0.241308	5	1	28.48	0	0	0	0	NA	NA	0
GCA_008808095.1	RS_GCF_008808095.1	151081	Pseudoalteromonas ruthenica	Complete Genome	0.3655	-1.00649	1	1	26.81	0	0	0	0	NA	NA	0
GCA_008935075.1	RS_GCF_008935075.1	2651284	Pradoshia sp. D12	Complete Genome	0.6107	-0.493149	0	0	28.96	0	0	0	0	NA	NA	0
GCA_008973485.1	RS_GCF_008973485.1	2283160	Psychrobacillus glaciei	Complete Genome	0.8114	-0.208994	1	1	28.02	0	0	0	0	NA	NA	0
GCA_009026825.1	RS_GCF_009026825.1	2487892	Corynebacterium urogenitale	Complete Genome	0.3577	-1.02806	0	0	35.35	0	0	0	0	NA	NA	0
GCA_009176705.1	RS_GCF_009176705.1	116092	Pseudoalteromonas sp. A25	Complete Genome	0.3362	-1.09005	2	1	27.42	1	41	1	6	41	6	1
GCA_009183365.2	RS_GCF_009183365.2	38313	Shewanella algae	Complete Genome	0.7394	-0.301916	1	1	26.53	0	0	0	0	NA	NA	0
GCA_009184865.1	RS_GCF_009184865.1	2653200	Streptomyces phaeolivaceus	Complete Genome	0.9373	-0.0647519	3	1	27.48	0	0	0	0	NA	NA	0
GCA_009189165.1	RS_GCF_009189165.1	2653853	Pseudomonas sp. SCB32	Complete Genome	0.9435	-0.0581589	1	1	29.39	0	0	0	0	NA	NA	0
GCA_009296025.1	RS_GCF_009296025.1	83656	Streptomyces tsukubensis	Complete Genome	0.935	-0.0672087	1	1	27.24	1	5	1	5	5	5	0
GCA_009363075.1	RS_GCF_009363075.1	1473112	Paenibacillus guangzhouensis	Complete Genome	0.4636	-0.768733	2	1	30.03	2	10	0	0	5	NA	0
GCA_009363095.1	RS_GCF_009363095.1	562959	Paenibacillus cellulositrophicus	Complete Genome	0.7259	-0.320343	0	0	30.34	0	0	0	0	NA	NA	0
GCA_009363175.1	RS_GCF_009363175.1	2653932	Citrobacter telavivensis	Complete Genome	0.9714	-0.0290169	5	1	32.42	0	0	0	0	NA	NA	0
GCA_009363415.1	RS_GCF_009363415.1	2587862	Vibrio aquimaris	Complete Genome	0.5386	-0.618782	1	1	26.47	1	37	1	7	37	7	0
GCA_009363695.1	RS_GCF_009363695.1	2587848	Bacillus sp. THAF10	Complete Genome	0.5279	-0.638848	0	0	32.34	0	0	0	0	NA	NA	0
GCA_009497655.1	RS_GCF_009497655.1	1404	Priestia megaterium	Complete Genome	0.6417	-0.443634	0	0	30.03	0	0	0	0	NA	NA	0
GCA_009498215.1	RS_GCF_009498215.1	1120045	Rhizobium grahamii	Complete Genome	0.7624	-0.271284	1	1	27.88	0	0	0	0	NA	NA	0
GCA_009557235.1	RS_GCF_009557235.1	2662362	Acinetobacter wanghuae	Complete Genome	0.743	-0.297059	1	1	28.85	1	165	1	6	165	6	1
GCA_009557615.1	RS_GCF_009557615.1	2662364	Sphingobacterium sp. dk4302	Complete Genome	0.9134	-0.0905814	1	1	31.22	0	0	0	0	NA	NA	0
GCA_009601685.2	RS_GCF_009601685.2	930166	Pseudomonas brassicacearum	Complete Genome	0.5942	-0.520539	3	1	28.77	0	0	0	0	NA	NA	0
GCA_009601765.2	RS_GCF_009601765.2	2662262	Vibrio algicola	Complete Genome	0.6837	-0.380236	4	1	23.99	0	0	0	0	NA	NA	0
GCA_009650765.1	RS_GCF_009650765.1	2582831	Streptomyces sp. SUK 48	Complete Genome	0.8061	-0.215547	0	0	26.56	3	40	1	8	13.3333	8	1
GCA_009665255.1	RS_GCF_009665255.1	1481663	Vibrio metoecus	Complete Genome	0.3363	-1.08975	0	0	30.54	0	0	0	0	NA	NA	0
GCA_009671065.1	RS_GCF_009671065.1	2666100	Neisseria brasiliensis	Complete Genome	0.7825	-0.245261	3	1	33.85	1	19	1	7	19	7	1
GCA_009676745.1	RS_GCF_009676745.1	1245	Leuconostoc mesenteroides subsp. mesenteroides	Complete Genome	0.5376	-0.62064	1	1	27.45	0	0	0	0	NA	NA	0
GCA_009707325.1	RS_GCF_009707325.1	1702250	Pseudomonas sp. IB20	Chromosome	0.7409	-0.29989	2	1	28.53	0	0	0	0	NA	NA	0
GCA_009720145.1	RS_GCF_009720145.1	2676077	Sphingobium sp. CAP-1	Complete Genome	0.9417	-0.0600685	1	1	28.93	1	16	1	3	16	3	0
GCA_009720625.1	RS_GCF_009720625.1	2567941	Metabacillus sediminilitoris	Complete Genome	0.8372	-0.177692	0	0	29.23	0	0	0	0	NA	NA	0
GCA_009731425.1	GB_GCA_009731425.1	2093742	Lachnospiraceae bacterium KM106-2	Complete Genome	0.3735	-0.984837	3	1	31.37	0	0	0	0	NA	NA	0
GCA_009731465.1	RS_GCF_009731465.1	2598453	Streptococcus sp. 116-D4	Complete Genome	0.1756	-1.73955	1	1	37.43	0	0	0	0	NA	NA	0
GCA_009734385.1	RS_GCF_009734385.1	2675216	Corynebacterium kalinowskii	Complete Genome	0.3492	-1.05211	1	1	33.97	1	46	1	3	46	3	1
GCA_009734405.1	RS_GCF_009734405.1	2675218	Corynebacterium comes	Complete Genome	0.8587	-0.152336	0	0	29.76	0	0	0	0	NA	NA	0
GCA_009734425.1	RS_GCF_009734425.1	2675219	Corynebacterium occultum	Complete Genome	0.4695	-0.756087	0	0	33.77	0	0	0	0	NA	NA	0
GCA_009738225.1	RS_GCF_009738225.1	1304	Streptococcus salivarius	Complete Genome	0.2338	-1.45329	1	1	37.4	0	0	1	10	NA	10	0
GCA_009755685.1	RS_GCF_009755685.1	61645	Enterobacter asburiae	Complete Genome	0.9798	-0.0204068	3	1	32.6	0	0	0	0	NA	NA	0
GCA_009763805.1	RS_GCF_009763805.1	1763883	Vibrio cidicii	Complete Genome	0.2143	-1.54038	1	1	29.51	1	7	1	7	7	7	0
GCA_009792295.1	RS_GCF_009792295.1	2572594	Myroides fluvii	Complete Genome	0.9533	-0.0478256	3	1	29.92	0	0	0	0	NA	NA	0
GCA_009792315.1	RS_GCF_009792315.1	2683967	Mycoplasma sp. NEAQ87857	Complete Genome	0.7022	-0.353537	1	1	38.04	1	22	1	1	22	1	0
GCA_009796285.1	RS_GCF_009796285.1	2686304	Streptomyces broussonetiae	Complete Genome	0.9561	-0.0448928	0	0	27.17	6	114	2	14	19	7	1
GCA_009806575.1	RS_GCF_009806575.1	189381	Rossellomorea marisflavi	Complete Genome	0.3032	-1.19336	2	1	30.49	0	0	0	0	NA	NA	0
GCA_009817885.1	RS_GCF_009817885.1	2597702	Serratia rhizosphaerae	Complete Genome	0.589	-0.529329	4	1	29.6	0	0	0	0	NA	NA	0
GCA_009833965.1	RS_GCF_009833965.1	2652177	Pelistega ratti	Complete Genome	0.9332	-0.0691357	1	1	35.96	0	0	0	0	NA	NA	0
GCA_009834545.1	RS_GCF_009834545.1	1573714	Pseudomonas sp. S04	Complete Genome	0.7159	-0.334215	1	1	29.07	0	0	0	0	NA	NA	0
GCA_009834565.1	RS_GCF_009834565.1	1573711	Pseudomonas sp. R76	Complete Genome	0.8351	-0.180204	3	1	27.77	1	4	0	0	4	NA	0
GCA_009856625.1	RS_GCF_009856625.1	519081	Aquitalea denitrificans	Complete Genome	0.888	-0.118784	0	0	28.97	1	27	1	6	27	6	1
GCA_009866765.1	RS_GCF_009866765.1	1573719	Pseudomonas sp. S35	Complete Genome	0.9641	-0.0365603	1	1	28.23	0	0	0	0	NA	NA	0
GCA_009867135.1	RS_GCF_009867135.1	34062	Moraxella osloensis	Complete Genome	0.8252	-0.192129	0	0	31.19	1	114	1	3	114	3	0
GCA_009883635.2	RS_GCF_009883635.2	303	Pseudomonas putida	Complete Genome	0.8426	-0.171263	3	1	29.04	0	0	0	0	NA	NA	0
GCA_009884975.1	RS_GCF_009884975.1	70348	Acinetobacter dispersus	Complete Genome	0.7621	-0.271677	2	1	30.87	0	0	0	0	NA	NA	0
GCA_009911795.1	RS_GCF_009911795.1	2697569	Pseudarthrobacter psychrotolerans	Complete Genome	0.9215	-0.0817525	1	1	27.47	0	0	0	0	NA	NA	0
GCA_009913235.1	RS_GCF_009913235.1	2698458	Nibribacter ruber	Complete Genome	0.8012	-0.221645	1	1	26.89	0	0	0	0	NA	NA	0
GCA_009938165.1	RS_GCF_009938165.1	2572923	Vibrio taketomensis	Complete Genome	0.5561	-0.586807	0	0	28.16	0	0	0	0	NA	NA	0
GCA_009938205.1	RS_GCF_009938205.1	1381081	Vibrio panuliri	Complete Genome	0.3881	-0.946492	3	1	28.76	0	0	0	0	NA	NA	0
GCA_009938225.1	RS_GCF_009938225.1	265668	Vibrio ponticus	Complete Genome	0.5631	-0.574298	0	0	27.81	0	0	0	0	NA	NA	0
GCA_010119935.1	RS_GCF_010119935.1	2704462	Paenibacillus lycopersici	Complete Genome	0.364	-1.0106	2	1	29.37	2	74	1	6	37	6	1
GCA_010120595.1	RS_GCF_010120595.1	1308	Streptococcus thermophilus	Complete Genome	0.3113	-1.167	1	1	37	2	57	2	8	28.5	4	1
GCA_010365285.1	RS_GCF_010365285.1	2704463	Paenibacillus rhizovicinus	Complete Genome	0.5102	-0.672952	0	0	28.67	0	0	0	0	NA	NA	0
GCA_010365305.1	RS_GCF_010365305.1	1912064	Staphylococcus sp. MI 10-1553	Complete Genome	0.7103	-0.342068	3	1	36.82	2	15	2	12	7.5	6	1
GCA_010448615.1	RS_GCF_010448615.1	294	Pseudomonas fluorescens	Complete Genome	0.9295	-0.0731085	2	1	29.08	0	0	0	0	NA	NA	0
GCA_010509575.1	RS_GCF_010509575.1	411483	Faecalibacterium duncaniae	Complete Genome	0.6306	-0.461084	3	1	36.89	0	0	0	0	NA	NA	0
GCA_010587385.1	RS_GCF_010587385.1	1481923	Vibrio astriarenae	Complete Genome	0.3414	-1.0747	0	0	28.22	0	0	0	0	NA	NA	0
GCA_010669145.1	RS_GCF_010669145.1	2267833	Rhizobium oryzihabitans	Complete Genome	0.7422	-0.298137	5	1	28.55	0	0	0	0	NA	NA	0
GCA_010681825.2	GB_GCA_010681825.2	2707525	Sulfuriroseicoccus oceanibius	Complete Genome	0.8549	-0.156771	0	0	32.25	0	0	0	0	NA	NA	0
GCA_011038655.2	RS_GCF_011038655.2	2709394	Corynebacterium lizhenjunii	Complete Genome	0.311	-1.16796	1	1	33.44	1	35	1	8	35	8	1
GCA_011046485.1	RS_GCF_011046485.1	2567934	Microbacterium sp. 4R-513	Complete Genome	0.8118	-0.208501	0	0	29.35	0	0	0	0	NA	NA	0
GCA_011046555.1	RS_GCF_011046555.1	797291	Sphingobacterium lactis	Complete Genome	0.5286	-0.637523	2	1	29.39	0	0	0	0	NA	NA	0
GCA_011046975.1	RS_GCF_011046975.1	936337	Microbacterium amylolyticum	Complete Genome	0.7435	-0.296387	0	0	29.7	0	0	0	0	NA	NA	0
GCA_011047135.1	RS_GCF_011047135.1	1526412	Microbacterium endophyticum	Complete Genome	0.9926	-0.00742752	0	0	27.47	0	0	0	0	NA	NA	0
GCA_011058315.1	RS_GCF_011058315.1	2713414	Chryseobacterium sp. POL2	Complete Genome	0.9213	-0.0819696	0	0	29.21	1	14	1	3	14	3	1
GCA_011065405.1	RS_GCF_011065405.1	83771	Succinivibrio dextrinosolvens	Complete Genome	0.4254	-0.854725	1	1	39.56	4	57	3	18	14.25	6	1
GCA_011067105.1	RS_GCF_011067105.1	980427	Deinococcus wulumuqiensis R12	Complete Genome	0.8186	-0.20016	2	1	30.34	2	146	2	7	73	3.5	0
GCA_011299095.1	RS_GCF_011299095.1	1868793	Jeotgalibaca porci	Complete Genome	0.6989	-0.358248	1	1	29.33	0	0	0	0	NA	NA	0
GCA_011299575.1	RS_GCF_011299575.1	2714935	Leucobacter viscericola	Complete Genome	0.9563	-0.0446836	6	1	28.67	1	33	1	7	33	7	1
GCA_011303555.1	RS_GCF_011303555.1	2714940	Pedobacter sp. HDW13	Complete Genome	0.715	-0.335473	3	1	26.28	0	0	0	0	NA	NA	0
GCA_011304355.1	RS_GCF_011304355.1	2714949	Weissella coleopterorum	Complete Genome	0.4904	-0.712534	3	1	29.38	0	0	0	0	NA	NA	0
GCA_011306175.1	RS_GCF_011306175.1	2714948	Vibrio sp. HDW18	Complete Genome	0.5184	-0.657008	1	1	27.87	1	43	1	6	43	6	0
GCA_011382965.1	RS_GCF_011382965.1	2714934	Leucobacter insecticola	Complete Genome	0.9445	-0.0570996	0	0	28.36	1	109	1	8	109	8	1
GCA_011455495.1	RS_GCF_011455495.1	123824	Frederiksenia canicola	Complete Genome	0.8706	-0.138573	3	1	38.24	1	48	1	7	48	7	1
GCA_011455875.1	RS_GCF_011455875.1	653940	Basfia succiniciproducens	Complete Genome	0.7914	-0.233952	0	0	35.98	1	18	1	7	18	7	1
GCA_011578045.1	RS_GCF_011578045.1	2715164	Acinetobacter shaoyimingii	Complete Genome	0.7579	-0.277204	0	0	31.21	1	70	1	6	70	6	1
GCA_011578285.1	RS_GCF_011578285.1	2715163	Acinetobacter lanii	Complete Genome	0.5775	-0.549047	1	1	28.76	1	124	1	3	124	3	0
GCA_011751865.2	RS_GCF_011751865.2	2708084	Salinibacterium sp. ZJ70	Complete Genome	0.9703	-0.03015	0	0	29.73	0	0	0	0	NA	NA	0
GCA_011751945.2	RS_GCF_011751945.2	2708340	Actinomyces sp. zg-332	Complete Genome	0.7713	-0.259678	0	0	40.7	1	15	1	4	15	4	1
GCA_012220205.1	RS_GCF_012220205.1	29556	Mycoplasmopsis gallinacea	Complete Genome	0.5757	-0.552169	0	0	38.16	0	0	0	0	NA	NA	0
GCA_012221805.1	GB_GCA_012221805.1	1823760	Pasteurellaceae bacterium RH1A	Complete Genome	0.2826	-1.26372	1	1	34.75	1	26	1	3	26	3	1
GCA_012317385.1	RS_GCF_012317385.1	2724150	Romboutsia sp. CE17	Complete Genome	0.9095	-0.0948603	2	1	37.5	2	105	2	12	52.5	6	1
GCA_012563545.1	RS_GCF_012563545.1	2722751	Arcanobacterium sp. 2701	Complete Genome	0.7303	-0.3143	2	1	38.22	1	11	1	3	11	3	1
GCA_012676905.1	RS_GCF_012676905.1	2726185	Paenibacillus albicereus	Complete Genome	0.7104	-0.341927	3	1	28.46	3	41	1	6	13.6667	6	1
GCA_012849375.1	RS_GCF_012849375.1	2728021	Duganella sp. AF9R3	Complete Genome	0.7915	-0.233825	1	1	27.51	0	0	0	0	NA	NA	0
GCA_900002575.1	RS_GCF_900002575.1	1507512	Romboutsia hominis	Chromosome	0.5523	-0.593664	4	1	39.86	0	0	0	0	NA	NA	0
GCA_900070355.1	RS_GCF_900070355.1	472569	Devriesea agamarum	Complete Genome	0.9272	-0.075586	1	1	35.9	0	0	0	0	NA	NA	0
GCA_900087055.1	RS_GCF_900087055.1	703	Plesiomonas shigelloides	Complete Genome	0.8944	-0.111602	2	1	32	0	0	0	0	NA	NA	0
GCA_900090205.1	RS_GCF_900090205.1	1192162	Vogesella sp. LIG4	Chromosome	0.4358	-0.830572	0	0	28.23	0	0	0	0	NA	NA	0
GCA_900102005.1	RS_GCF_900102005.1	912630	Microbacterium sp. LKL04	Chromosome	0.8745	-0.134103	0	0	28.92	0	0	0	0	NA	NA	0
GCA_900102035.1	RS_GCF_900102035.1	359110	Pseudomonas extremaustralis	Chromosome	0.8859	-0.121151	6	1	28.36	0	0	0	0	NA	NA	0
GCA_900103345.1	RS_GCF_900103345.1	47878	Pseudomonas azotoformans	Chromosome	0.9235	-0.0795845	2	1	28.36	0	0	0	0	NA	NA	0
GCA_900104895.1	RS_GCF_900104895.1	412690	Microterricola viridarii	Chromosome	0.6779	-0.388755	2	1	26.97	0	0	0	0	NA	NA	0
GCA_900105025.1	RS_GCF_900105025.1	604330	Parafannyhessea umbonata	Chromosome	0.6894	-0.371934	2	1	37.26	1	54	1	8	54	8	1
GCA_900105395.1	RS_GCF_900105395.1	1855352	Streptomyces sp. TLI_053	Chromosome	0.8037	-0.218529	1	1	27.33	6	57	3	21	9.5	7	1
GCA_900105475.1	RS_GCF_900105475.1	53407	Pseudomonas asplenii	Chromosome	0.6725	-0.396753	1	1	28.19	0	0	0	0	NA	NA	0
GCA_900105485.1	RS_GCF_900105485.1	1421430	Pseudomonas granadensis	Chromosome	0.839	-0.175545	2	1	28.94	0	0	0	0	NA	NA	0
GCA_900105535.1	RS_GCF_900105535.1	728066	Pseudarthrobacter equi	Chromosome	0.7356	-0.307069	0	0	28.87	0	0	0	0	NA	NA	0
GCA_900105675.1	RS_GCF_900105675.1	47883	Pseudomonas synxantha	Chromosome	0.9083	-0.0961806	5	1	28.14	0	0	0	0	NA	NA	0
GCA_900105805.1	RS_GCF_900105805.1	321662	Pseudomonas moraviensis	Chromosome	0.7287	-0.316493	2	1	29.03	0	0	0	0	NA	NA	0
GCA_900105835.1	RS_GCF_900105835.1	296	Pseudomonas fragi	Chromosome	0.9061	-0.0986056	1	1	27.62	0	0	0	0	NA	NA	0
GCA_900105885.1	RS_GCF_900105885.1	1245526	Pseudomonas guangdongensis	Chromosome	0.7302	-0.314437	0	0	32.74	1	52	1	8	52	8	1
GCA_900119915.1	RS_GCF_900119915.1	1805478	Olsenella timonensis	Complete Genome	0.983	-0.0171462	0	0	41.32	0	0	0	0	NA	NA	0
GCA_900120345.1	RS_GCF_900120345.1	1871021	Lachnoclostridium phocaeense	Complete Genome	0.8568	-0.154551	0	0	36.9	1	15	1	3	15	3	1
GCA_900128415.1	RS_GCF_900128415.1	1870984	Anaerococcus mediterraneensis	Complete Genome	0.8794	-0.128515	2	1	37.59	1	12	1	8	12	8	1
GCA_900143685.1	RS_GCF_900143685.1	1871022	Parolsenella massiliensis	Chromosome	0.7972	-0.22665	1	1	39.22	0	0	0	0	NA	NA	0
GCA_900156465.1	RS_GCF_900156465.1	1881017	Pseudomonas sp. 7SR1	Chromosome	0.5406	-0.615076	2	1	29.39	0	0	0	0	NA	NA	0
GCA_900186955.1	RS_GCF_900186955.1	1408	Bacillus pumilus	Complete Genome	0.6368	-0.4513	1	1	29.57	0	0	0	0	NA	NA	0
GCA_900186985.1	GB_GCA_900186985.1	70258	Staphylococcus piscifermentans	Complete Genome	0.7822	-0.245645	0	0	35.68	1	13	1	3	13	3	1
GCA_900187015.1	RS_GCF_900187015.1	61651	Serratia ficaria	Complete Genome	0.2537	-1.3716	1	1	29.85	0	0	0	0	NA	NA	0
GCA_900187125.1	RS_GCF_900187125.1	1010	Sphingobacterium mizutaii	Complete Genome	0.7463	-0.292628	2	1	29.52	0	0	0	0	NA	NA	0
GCA_900187135.1	RS_GCF_900187135.1	65058	Corynebacterium ulcerans	Complete Genome	0.2714	-1.30416	0	0	36.49	3	40	2	12	13.3333	6	1
GCA_900215245.1	RS_GCF_900215245.1	294	Pseudomonas fluorescens	Chromosome	0.7568	-0.278656	6	1	27.95	0	0	0	0	NA	NA	0
GCA_900233005.1	RS_GCF_900233005.1	52443	Vibrio tapetis subsp. tapetis	Complete Genome	0.7772	-0.252058	1	1	23.65	0	0	0	0	NA	NA	0
GCA_900291985.1	RS_GCF_900291985.1	2086577	Lysinibacillus timonensis	Chromosome	0.6733	-0.395564	0	0	34.45	0	0	0	0	NA	NA	0
GCA_900324475.1	RS_GCF_900324475.1	881260	Enterobacter bugandensis	Complete Genome	0.9079	-0.096621	1	1	33.14	2	12	1	6	6	6	1
GCA_900465055.1	RS_GCF_900465055.1	69539	Moritella yayanosii	Complete Genome	0.6307	-0.460925	2	1	15.79	0	0	0	0	NA	NA	0
GCA_900475415.1	RS_GCF_900475415.1	1340	Streptococcus porcinus	Complete Genome	0.4191	-0.869646	2	1	36.04	0	0	0	0	NA	NA	0
GCA_900475595.1	RS_GCF_900475595.1	1349	Streptococcus uberis	Complete Genome	0.4859	-0.721752	1	1	37.43	1	15	1	4	15	4	1
GCA_900475675.1	RS_GCF_900475675.1	150055	Streptococcus lutetiensis	Complete Genome	0.5548	-0.589148	0	0	37.94	1	27	1	4	27	4	1
GCA_900476045.1	RS_GCF_900476045.1	29391	Gemella morbillorum	Complete Genome	0.7248	-0.32186	3	1	37.64	0	0	1	1	NA	1	0
GCA_900476105.1	RS_GCF_900476105.1	53558	Mycoplasmopsis edwardii	Complete Genome	0.9098	-0.0945305	0	0	38.6	0	0	0	0	NA	NA	0
GCA_900478025.1	GB_GCA_900478025.1	197614	Streptococcus pasteurianus	Complete Genome	0.5589	-0.581785	2	1	36.04	1	39	1	4	39	4	1
GCA_900635155.1	RS_GCF_900635155.1	1305	Streptococcus sanguinis	Complete Genome	0.2495	-1.3883	0	0	35.44	0	0	1	9	NA	9	0
GCA_900636325.1	RS_GCF_900636325.1	53344	Staphylococcus delphini	Complete Genome	0.7591	-0.275622	1	1	36.93	2	38	2	12	19	6	1
GCA_900636385.1	RS_GCF_900636385.1	1292	Staphylococcus warneri	Complete Genome	0.8587	-0.152336	1	1	35.29	0	0	0	0	NA	NA	0
GCA_900636475.1	RS_GCF_900636475.1	1328	Streptococcus anginosus	Complete Genome	0.5397	-0.616742	2	1	37.93	1	23	1	4	23	4	1
GCA_900636535.1	RS_GCF_900636535.1	250	Chryseobacterium gleum	Complete Genome	0.403	-0.908819	3	1	30.34	0	0	0	0	NA	NA	0
GCA_900636545.1	RS_GCF_900636545.1	300	Pseudomonas mendocina	Complete Genome	0.9826	-0.0175532	2	1	30.7	0	0	0	0	NA	NA	0
GCA_900636575.1	RS_GCF_900636575.1	1329	Streptococcus canis	Complete Genome	0.2434	-1.41305	3	1	38.12	2	13	2	9	6.5	4.5	1
GCA_900636745.1	RS_GCF_900636745.1	718	Actinobacillus equuli	Complete Genome	0.8204	-0.197963	1	1	36.95	1	26	1	6	26	6	1
GCA_900637025.1	RS_GCF_900637025.1	1303	Streptococcus oralis ATCC 35037	Complete Genome	0.209	-1.56542	2	1	36.97	1	7	0	0	7	NA	0
GCA_900637055.1	RS_GCF_900637055.1	1393	Brevibacillus brevis	Complete Genome	0.7188	-0.330172	12	1	30.36	0	0	0	0	NA	NA	0
GCA_900637545.1	RS_GCF_900637545.1	73010	Aeromonas encheleia	Complete Genome	0.1436	-1.94072	1	1	28.07	0	0	0	0	NA	NA	0
GCA_900637665.1	RS_GCF_900637665.1	1241982	Chryseobacterium nakagawai	Complete Genome	0.6374	-0.450358	3	1	28.4	1	17	1	3	17	3	1
GCA_900637675.1	GB_GCA_900637675.1	1336	Streptococcus equi subsp. equi	Complete Genome	0.4783	-0.737517	4	1	35.19	0	0	0	0	NA	NA	0
GCA_900660495.1	RS_GCF_900660495.1	29556	Mycoplasmopsis gallinacea	Complete Genome	0.5698	-0.56247	0	0	37.85	0	0	0	0	NA	NA	0
GCA_900660605.1	RS_GCF_900660605.1	171285	Mycoplasmopsis glycophila	Complete Genome	0.7586	-0.276281	0	0	38.45	0	0	0	0	NA	NA	0
GCA_900660635.1	RS_GCF_900660635.1	76629	Mycoplasmopsis gallopavonis	Complete Genome	0.5897	-0.528141	0	0	39.56	0	0	0	0	NA	NA	0
GCA_900660655.1	RS_GCF_900660655.1	171279	Mycoplasmopsis anatis	Complete Genome	0.9768	-0.0234734	1	1	38.15	0	0	0	0	NA	NA	0
GCA_900660675.1	RS_GCF_900660675.1	171282	Mycoplasmopsis columboralis	Complete Genome	0.7826	-0.245134	0	0	37.44	0	0	0	0	NA	NA	0
GCA_901472405.1	GB_GCA_901472405.1	61652	Serratia rubidaea	Complete Genome	0.5946	-0.519866	2	1	29.66	3	26	1	7	8.66667	7	1
GCA_901472455.1	GB_GCA_901472455.1	83655	Leclercia adecarboxylata	Complete Genome	0.7291	-0.315944	5	1	33.57	1	26	1	4	26	4	1
GCA_901472505.1	GB_GCA_901472505.1	585	Proteus vulgaris	Complete Genome	0.8913	-0.115074	3	1	34.76	0	0	0	0	NA	NA	0
GCA_901482695.1	RS_GCF_901482695.1	259	Sphingobacterium thalpophilum	Complete Genome	0.3787	-0.971011	1	1	31.19	0	0	0	0	NA	NA	0
GCA_901542335.1	RS_GCF_901542335.1	1340	Streptococcus porcinus	Complete Genome	0.4085	-0.895263	1	1	35.77	1	7	1	7	7	7	1
GCA_901543175.1	RS_GCF_901543175.1	113107	Streptococcus australis	Complete Genome	0.3125	-1.16315	1	1	35.79	1	27	1	7	27	7	1
GCA_902702775.1	RS_GCF_902702775.1	1307	Streptococcus suis	Complete Genome	0.3164	-1.15075	2	1	35.59	1	25	1	4	25	4	1
GCA_902702935.1	RS_GCF_902702935.1	2719119	Corynebacterium rouxii	Complete Genome	0.2752	-1.29026	3	1	35.54	1	33	1	7	33	7	1
GCA_000006945.2	RS_GCF_000006945.2	28901	Salmonella enterica subsp. enterica serovar Typhimurium str. LT2	Complete Genome	1.477	0.390013	3	1	34.35	3	55	1	8	18.3333	8	0
GCA_000007125.1	RS_GCF_000007125.1	29459	Brucella melitensis bv. 1 str. 16M	Complete Genome	1.5005	0.405798	1	1	36.33	0	0	0	0	NA	NA	0
GCA_000007665.1	RS_GCF_000007665.1	1575	Leifsonia xyli subsp. xyli str. CTCB07	Complete Genome	1.5226	0.420419	2	1	29.41	0	0	0	0	NA	NA	0
GCA_000008305.1	RS_GCF_000008305.1	2151	Mesoplasma florum L1	Complete Genome	1.0895	0.0857189	0	0	36.56	0	0	0	0	NA	NA	0
GCA_000008565.1	RS_GCF_000008565.1	1299	Deinococcus radiodurans R1	Complete Genome	1.3425	0.294534	1	1	29.76	0	0	0	0	NA	NA	0
GCA_000009265.1	RS_GCF_000009265.1	384	Rhizobium leguminosarum bv. viciae 3841	Complete Genome	1.5232	0.420813	1	1	29.04	0	0	0	0	NA	NA	0
GCA_000009765.2	RS_GCF_000009765.2	33903	Streptomyces avermitilis MA-4680 = NBRC 14893	Complete Genome	1.1476	0.137673	1	1	26.93	3	103	1	8	34.3333	8	0
GCA_000010125.1	RS_GCF_000010125.1	29385	Staphylococcus saprophyticus subsp. saprophyticus ATCC 15305 = NCTC 7292	Complete Genome	1.0216	0.02137	0	0	36.15	0	0	0	0	NA	NA	0
GCA_000010185.1	RS_GCF_000010185.1	1260	Finegoldia magna ATCC 29328	Complete Genome	1.3292	0.284577	0	0	39.37	2	20	2	7	10	3.5	1
GCA_000010345.1	RS_GCF_000010345.1	387093	Sulfurovum sp. NBC37-1	Complete Genome	1.3991	0.335829	0	0	29.86	0	0	0	0	NA	NA	0
GCA_000010725.1	RS_GCF_000010725.1	137722	Azospirillum sp. B510	Complete Genome	1.8494	0.614861	5	1	28.28	5	155	3	13	31	4.33333	0
GCA_000010805.1	RS_GCF_000010805.1	37919	Rhodococcus opacus B4	Complete Genome	1.7609	0.565825	2	1	28.37	0	0	2	8	NA	4	0
GCA_000011245.1	RS_GCF_000011245.1	182710	Oceanobacillus iheyensis HTE831	Complete Genome	1.5675	0.449482	0	0	29.18	0	0	0	0	NA	NA	0
GCA_000011705.1	RS_GCF_000011705.1	13373	Burkholderia mallei ATCC 23344	Complete Genome	1.7879	0.581042	0	0	34.6	0	0	0	0	NA	NA	0
GCA_000011965.2	RS_GCF_000011965.2	89184	Ruegeria pomeroyi DSS-3	Complete Genome	1.743	0.555608	2	1	28.37	0	0	0	0	NA	NA	0
GCA_000012325.1	RS_GCF_000012325.1	28229	Colwellia psychrerythraea 34H	Complete Genome	1.2409	0.215837	0	0	17.76	0	0	0	0	NA	NA	0
GCA_000012365.1	RS_GCF_000012365.1	57975	Burkholderia thailandensis E264	Complete Genome	1.7921	0.583388	5	1	32.1	0	0	0	0	NA	NA	0
GCA_000012765.1	RS_GCF_000012765.1	2095	Mycoplasma capricolum subsp. capricolum ATCC 27343	Complete Genome	1.8388	0.609113	0	0	37.82	0	0	0	0	NA	NA	0
GCA_000012825.1	RS_GCF_000012825.1	821	Phocaeicola vulgatus ATCC 8482	Complete Genome	1.2968	0.2599	1	1	37.06	0	0	0	0	NA	NA	0
GCA_000012845.1	RS_GCF_000012845.1	823	Parabacteroides distasonis ATCC 8503	Complete Genome	1.0733	0.070738	1	1	38.06	1	4	1	7	4	7	1
GCA_000012905.2	RS_GCF_000012905.2	1063	Cereibacter sphaeroides 2.4.1	Chromosome	1.891	0.637106	10	1	28.67	0	0	0	0	NA	NA	0
GCA_000012965.1	RS_GCF_000012965.1	39766	Sulfurimonas denitrificans DSM 1251	Complete Genome	1.6606	0.507179	1	1	24.55	0	0	0	0	NA	NA	0
GCA_000013285.1	RS_GCF_000013285.1	1502	Clostridium perfringens ATCC 13124	Complete Genome	1.1956	0.178648	2	1	37.31	0	0	0	0	NA	NA	0
GCA_000013325.1	RS_GCF_000013325.1	48935	Novosphingobium aromaticivorans DSM 12444	Complete Genome	1.4653	0.38206	4	1	29.28	0	0	0	0	NA	NA	0
GCA_000013625.1	RS_GCF_000013625.1	375286	Janthinobacterium sp. Marseille	Complete Genome	1.8365	0.607862	3	1	28.38	0	0	0	0	NA	NA	0
GCA_000013645.1	RS_GCF_000013645.1	36873	Paraburkholderia xenovorans LB400	Complete Genome	1.1544	0.143581	2	1	29.17	0	0	0	0	NA	NA	0
GCA_000013765.1	RS_GCF_000013765.1	192073	Shewanella denitrificans OS217	Complete Genome	1.5193	0.41825	3	1	24.19	0	0	0	0	NA	NA	0
GCA_000014145.1	RS_GCF_000014145.1	985	Cytophaga hutchinsonii ATCC 33406	Complete Genome	1.3146	0.273532	0	0	27.95	0	0	0	0	NA	NA	0
GCA_000014425.1	RS_GCF_000014425.1	1596	Lactobacillus gasseri ATCC 33323 = JCM 1131	Complete Genome	1.4456	0.368524	1	1	38.27	0	0	0	0	NA	NA	0
GCA_000014565.1	RS_GCF_000014565.1	132919	Rhodococcus jostii RHA1	Complete Genome	1.8508	0.615618	1	1	27.87	0	0	2	8	NA	4	0
GCA_000014885.1	RS_GCF_000014885.1	404011	Shewanella piezotolerans WP3	Complete Genome	1.4531	0.373699	1	1	23.02	0	0	0	0	NA	NA	0
GCA_000015285.1	RS_GCF_000015285.1	357794	Psychromonas ingrahamii 37	Complete Genome	1.5072	0.410254	0	0	11.63	1	45	2	11	45	5.5	1
GCA_000016325.1	RS_GCF_000016325.1	399742	Enterobacter sp. 638	Complete Genome	1.3125	0.271934	7	1	31	2	37	1	6	18.5	6	0
GCA_000016645.1	RS_GCF_000016645.1	986	Flavobacterium johnsoniae UW101	Complete Genome	1.1133	0.107329	2	1	26.61	0	0	0	0	NA	NA	0
GCA_000017245.1	GB_GCA_000017245.1	67854	Actinobacillus succinogenes 130Z	Complete Genome	1.0523	0.0509782	0	0	35.26	2	17	2	10	8.5	5	1
GCA_000017305.1	RS_GCF_000017305.1	131568	Kineococcus radiotolerans SRS30216 = ATCC BAA-149	Complete Genome	1.7851	0.579474	1	1	29.14	0	0	0	0	NA	NA	0
GCA_000017405.1	RS_GCF_000017405.1	529	Brucella anthropi ATCC 49188	Complete Genome	1.6409	0.495245	6	1	30.71	0	0	0	0	NA	NA	0
GCA_000018285.1	RS_GCF_000018285.1	70864	Shewanella pealeana ATCC 700345	Complete Genome	1.479	0.391366	0	0	23.65	0	0	0	0	NA	NA	0
GCA_000018545.1	RS_GCF_000018545.1	380	Sinorhizobium fredii NGR234	Complete Genome	1.3668	0.312472	3	1	29.3	0	0	0	0	NA	NA	0
GCA_000018685.1	RS_GCF_000018685.1	66219	Lachnoclostridium phytofermentans ISDg	Complete Genome	1.7301	0.548179	3	1	33.34	0	0	0	0	NA	NA	0
GCA_000018885.1	RS_GCF_000018885.1	1646	Renibacterium salmoninarum ATCC 33209	Complete Genome	1.0344	0.0338215	0	0	18.68	0	0	0	0	NA	NA	0
GCA_000019185.1	RS_GCF_000019185.1	271098	Shewanella halifaxensis HAW-EB4	Complete Genome	1.6498	0.500654	1	1	23.8	0	0	0	0	NA	NA	0
GCA_000019225.1	RS_GCF_000019225.1	155077	Cellvibrio japonicus Ueda107	Complete Genome	1.9036	0.643747	1	1	33.26	1	72	1	7	72	7	1
GCA_000020045.1	RS_GCF_000020045.1	148447	Paraburkholderia phymatum STM815	Complete Genome	1.7752	0.573913	4	1	28.88	0	0	0	0	NA	NA	0
GCA_000020125.1	RS_GCF_000020125.1	261302	Paraburkholderia phytofirmans PsJN	Complete Genome	1.5819	0.458627	1	1	28.97	0	0	0	0	NA	NA	0
GCA_000020225.1	RS_GCF_000020225.1	239935	Akkermansia muciniphila ATCC BAA-835	Complete Genome	1.4105	0.343944	1	1	35.94	1	11	1	3	11	3	1
GCA_000020585.3	RS_GCF_000020585.3	314275	Alteromonas mediterranea DE	Complete Genome	1.7103	0.536669	1	1	26.37	1	55	1	8	55	8	1
GCA_000021725.1	RS_GCF_000021725.1	244787	Nautilia profundicola AmH	Complete Genome	1.2308	0.207664	0	0	47.67	0	0	0	0	NA	NA	0
GCA_000021865.1	RS_GCF_000021865.1	1061	Rhodobacter capsulatus SB 1003	Complete Genome	1.0943	0.0901149	7	1	28.59	4	56	1	7	14	7	0
GCA_000023065.1	RS_GCF_000023065.1	43948	Tolumonas auensis DSM 9187	Complete Genome	1.2586	0.23	1	1	29.03	1	92	1	6	92	6	1
GCA_000023125.1	RS_GCF_000023125.1	94254	Dyadobacter fermentans DSM 18053	Complete Genome	1.2266	0.204246	1	1	28.16	0	0	0	0	NA	NA	0
GCA_000023145.1	RS_GCF_000023145.1	161879	Corynebacterium kroppenstedtii DSM 44385	Complete Genome	1.3145	0.273456	1	1	37.39	0	0	0	0	NA	NA	0
GCA_000023185.1	RS_GCF_000023185.1	384	Rhizobium leguminosarum bv. trifolii WSM1325	Complete Genome	1.708	0.535323	0	0	28.4	0	0	0	0	NA	NA	0
GCA_000023705.1	RS_GCF_000023705.1	359408	Methylotenera mobilis JLW8	Complete Genome	1.8636	0.62251	0	0	29.48	0	0	0	0	NA	NA	0
GCA_000023725.1	GB_GCA_000023725.1	531844	Flavobacteriaceae bacterium 3519-10	Complete Genome	1.0484	0.0472652	0	0	26.62	0	0	0	0	NA	NA	0
GCA_000023825.1	RS_GCF_000023825.1	984	Pedobacter heparinus DSM 2366	Complete Genome	1.233	0.20945	0	0	28.11	0	0	0	0	NA	NA	0
GCA_000023865.1	RS_GCF_000023865.1	1852	Saccharomonospora viridis DSM 43017	Complete Genome	1.8182	0.597847	0	0	37.08	10	120	4	27	12	6.75	1
GCA_000023885.1	RS_GCF_000023885.1	84110	Slackia heliotrinireducens DSM 20476	Complete Genome	1.0542	0.0527822	2	1	36.18	0	0	0	0	NA	NA	0
GCA_000024005.1	RS_GCF_000024005.1	79329	Chitinophaga pinensis DSM 2588	Complete Genome	1.8821	0.632388	2	1	27.11	0	0	0	0	NA	NA	0
GCA_000024065.1	RS_GCF_000024065.1	43674	Jonesia denitrificans DSM 20603	Complete Genome	1.9041	0.644009	2	1	32.97	0	0	0	0	NA	NA	0
GCA_000024085.1	RS_GCF_000024085.1	261964	Kangiella koreensis DSM 16069	Complete Genome	1.7092	0.536025	0	0	29.53	0	0	0	0	NA	NA	0
GCA_000024405.1	RS_GCF_000024405.1	826	Sebaldella termitidis ATCC 33386	Complete Genome	1.9788	0.682491	7	1	35.99	1	6	0	0	6	NA	0
GCA_000024565.1	RS_GCF_000024565.1	34105	Streptobacillus moniliformis DSM 12112	Complete Genome	1.7509	0.56013	1	1	36.28	1	47	1	3	47	3	0
GCA_000024785.1	RS_GCF_000024785.1	2054	Gordonia bronchialis DSM 43247	Complete Genome	1.9498	0.667727	0	0	29.53	0	0	0	0	NA	NA	0
GCA_000024865.1	RS_GCF_000024865.1	2001	Streptosporangium roseum DSM 43021	Complete Genome	1.7481	0.558529	0	0	29.09	0	0	0	0	NA	NA	0
GCA_000024885.1	RS_GCF_000024885.1	65553	Sulfurospirillum deleyianum DSM 6946	Complete Genome	1.8322	0.605517	0	0	30.05	1	109	0	0	109	NA	1
GCA_000024945.1	RS_GCF_000024945.1	29466	Veillonella parvula DSM 2008	Complete Genome	1.4367	0.362349	0	0	36.09	3	26	1	13	8.66667	13	1
GCA_000024965.1	RS_GCF_000024965.1	186189	Xylanimonas cellulosilytica DSM 15894	Complete Genome	1.4619	0.379737	2	1	28.57	1	32	1	4	32	4	1
GCA_000025305.1	RS_GCF_000025305.1	905	Acidaminococcus fermentans DSM 20731	Complete Genome	1.2838	0.249824	0	0	37.95	1	61	1	7	61	7	1
GCA_000025565.1	RS_GCF_000025565.1	550	Enterobacter cloacae subsp. cloacae ATCC 13047	Complete Genome	1.18	0.165514	6	1	32.98	0	0	0	0	NA	NA	0
GCA_000025845.1	RS_GCF_000025845.1	50052	Mycoplasma crocodyli MP145	Complete Genome	1.815	0.596085	0	0	36.78	0	0	0	0	NA	NA	0
GCA_000025985.1	RS_GCF_000025985.1	817	Bacteroides fragilis NCTC 9343	Complete Genome	1.1787	0.164412	4	1	37.62	2	34	1	3	17	3	0
GCA_000026125.1	GB_GCA_000026125.1	204773	Herminiimonas arsenicoxydans	Complete Genome	1.8646	0.623047	1	1	27.91	0	0	0	0	NA	NA	0
GCA_000026185.1	RS_GCF_000026185.1	338565	Erwinia tasmaniensis Et1/99	Complete Genome	1.1026	0.097671	2	1	27.08	2	41	1	6	20.5	6	0
GCA_000026225.1	RS_GCF_000026225.1	564	Escherichia fergusonii ATCC 35469	Complete Genome	1.9464	0.665982	5	1	34.33	2	35	1	8	17.5	8	0
GCA_000026985.1	RS_GCF_000026985.1	79967	Erwinia pyrifoliae DSM 12163	Chromosome	1.2328	0.209288	5	1	27.44	4	41	2	14	10.25	7	0
GCA_000027145.1	RS_GCF_000027145.1	1640	Listeria seeligeri serovar 1/2b str. SLCC3954	Complete Genome	1.7623	0.56662	1	1	35.67	4	64	2	9	16	4.5	1
GCA_000027225.1	RS_GCF_000027225.1	40576	Xenorhabdus bovienii SS-2004	Complete Genome	1.2597	0.230874	6	1	27.07	3	27	1	8	9	8	1
GCA_000060285.1	RS_GCF_000060285.1	1643	Listeria welshimeri serovar 6b str. SLCC5334	Complete Genome	1.8835	0.633132	1	1	34.59	0	0	0	0	NA	NA	0
GCA_000063605.1	RS_GCF_000063605.1	2110	Mycoplasmopsis agalactiae PG2	Complete Genome	1.4871	0.396828	0	0	36.73	0	0	0	0	NA	NA	0
GCA_000069185.1	GB_GCA_000069185.1	36809	Mycobacteroides abscessus ATCC 19977	Complete Genome	1.9005	0.642117	2	1	34.78	0	0	0	0	NA	NA	0
GCA_000069785.1	RS_GCF_000069785.1	164546	Cupriavidus taiwanensis LMG 19424	Chromosome	1.8699	0.625885	1	1	31.99	0	0	0	0	NA	NA	0
GCA_000092045.1	RS_GCF_000092045.1	29449	Rhizobium etli CFN 42	Complete Genome	1.3281	0.283749	1	1	29.17	0	0	0	0	NA	NA	0
GCA_000092225.1	RS_GCF_000092225.1	2061	Tsukamurella paurometabola DSM 20162	Complete Genome	1.291	0.255417	0	0	29.86	0	0	0	0	NA	NA	0
GCA_000092245.1	RS_GCF_000092245.1	28199	Arcobacter nitrofigilis DSM 7299	Complete Genome	1.2163	0.195813	1	1	26.85	1	16	1	7	16	7	1
GCA_000092285.1	RS_GCF_000092285.1	88688	Caulobacter segnis ATCC 21756	Complete Genome	1.1117	0.10589	0	0	30	0	0	0	0	NA	NA	0
GCA_000092505.1	RS_GCF_000092505.1	136609	Leuconostoc kimchii IMSNU 11154	Complete Genome	1.0714	0.0689662	3	1	28.41	0	0	1	1	NA	1	0
GCA_000092865.1	RS_GCF_000092865.1	1711	Cellulomonas flavigena DSM 20109	Complete Genome	1.8722	0.627114	0	0	29.41	0	0	0	0	NA	NA	0
GCA_000093085.1	GB_GCA_000093085.1	85683	[Bacillus] selenitireducens MLS10	Complete Genome	1.88	0.631272	3	1	26.66	0	0	0	0	NA	NA	0
GCA_000143825.1	RS_GCF_000143825.1	38288	Corynebacterium genitalium ATCC 33030	Chromosome	1.0069	0.0068763	0	0	36.24	0	0	0	0	NA	NA	0
GCA_000143845.1	RS_GCF_000143845.1	133926	Olsenella uli DSM 7084	Complete Genome	1.4934	0.401055	1	1	37.55	1	30	1	4	30	4	1
GCA_000143885.2	RS_GCF_000143885.2	337191	Gordonia sp. KTR9	Complete Genome	1.935	0.660107	1	1	29.84	0	0	0	0	NA	NA	0
GCA_000144605.1	RS_GCF_000144605.1	74313	Brevundimonas subvibrioides ATCC 15264	Complete Genome	1.8699	0.625885	3	1	28.23	0	0	0	0	NA	NA	0
GCA_000144625.1	RS_GCF_000144625.1	84030	[Clostridium] saccharolyticum WM1	Complete Genome	1.443	0.366724	6	1	35.66	0	0	0	0	NA	NA	0
GCA_000145035.1	RS_GCF_000145035.1	43305	Butyrivibrio proteoclasticus B316	Complete Genome	1.2553	0.227375	1	1	38.07	0	0	1	1	NA	1	0
GCA_000145275.1	RS_GCF_000145275.1	1493	Clostridium cellulovorans 743B	Complete Genome	1.3712	0.315686	6	1	35.19	1	40	0	0	40	NA	0
GCA_000146165.2	RS_GCF_000146165.2	70863	Shewanella oneidensis MR-1	Complete Genome	1.3161	0.274673	3	1	28.89	0	0	0	0	NA	NA	0
GCA_000147815.3	RS_GCF_000147815.2	68280	Streptomyces violaceusniger Tu 4113	Complete Genome	1.6789	0.518139	2	1	26.97	3	17	1	7	5.66667	7	0
GCA_000153405.2	RS_GCF_000153405.2	314282	Psychromonas sp. CNPT3	Complete Genome	1.1094	0.103819	0	0	13.49	0	0	0	0	NA	NA	0
GCA_000158275.2	RS_GCF_000158275.2	851	Fusobacterium nucleatum subsp. animalis 7_1	Complete Genome	1.6768	0.516887	3	1	36.09	1	19	1	7	19	7	0
GCA_000159695.1	RS_GCF_000159695.1	1260	Finegoldia magna ATCC 53516	Chromosome	1.3997	0.336258	1	1	39.15	1	87	2	9	87	4.5	1
GCA_000165505.1	RS_GCF_000165505.1	167642	Ilyobacter polytropus DSM 2926	Complete Genome	1.4426	0.366447	1	1	31.11	1	20	1	4	20	4	0
GCA_000165835.1	RS_GCF_000165835.1	85698	Achromobacter xylosoxidans A8	Complete Genome	1.4734	0.387573	3	1	32.09	0	0	0	0	NA	NA	0
GCA_000166195.3	RS_GCF_000166195.2	423351	Mucilaginibacter paludis DSM 18603	Chromosome	1.06	0.0582689	1	1	25.19	2	277	2	11	138.5	5.5	1
GCA_000172155.1	RS_GCF_000172155.1	2736	Verrucomicrobium spinosum DSM 4136 = JCM 18804	Chromosome	1.7029	0.532333	7	1	27.98	2	83	2	11	41.5	5.5	1
GCA_000172635.2	RS_GCF_000172635.2	28108	Alteromonas macleodii ATCC 27126	Complete Genome	1.5089	0.411381	0	0	25.67	0	0	0	0	NA	NA	0
GCA_000172795.2	RS_GCF_000172795.2	2020312	Rhizobium sp. CIAT894	Complete Genome	1.088	0.0843411	1	1	28.75	0	0	0	0	NA	NA	0
GCA_000175215.2	RS_GCF_000175215.2	78587	Asticcacaulis excentricus CB 48	Complete Genome	1.3522	0.301733	1	1	29.74	0	0	0	0	NA	NA	0
GCA_000175935.2	RS_GCF_000175935.2	592316	Pantoea sp. At-9b	Complete Genome	1.0137	0.013607	5	1	28.26	0	0	0	0	NA	NA	0
GCA_000177195.2	RS_GCF_000177195.2	862751	Streptomyces sp. SirexAA-E	Complete Genome	1.193	0.176471	0	0	27.51	0	0	0	0	NA	NA	0
GCA_000179235.2	RS_GCF_000179235.2	232348	Synechococcus sp. CB0101	Complete Genome	1.7864	0.580202	1	1	34.76	0	0	0	0	NA	NA	0
GCA_000183365.1	RS_GCF_000183365.1	2105	Mycoplasma leachii PG50	Complete Genome	1.7256	0.545575	0	0	37.5	0	0	0	0	NA	NA	0
GCA_000183385.1	RS_GCF_000183385.1	28903	Mycoplasmopsis bovis PG45	Complete Genome	1.4576	0.376791	0	0	36.77	0	0	0	0	NA	NA	0
GCA_000184685.1	RS_GCF_000184685.1	53358	Intrasporangium calvum DSM 43043	Complete Genome	1.7022	0.531922	1	1	27.98	0	0	0	0	NA	NA	0
GCA_000184745.1	RS_GCF_000184745.1	34073	Variovorax paradoxus EPS	Complete Genome	1.8412	0.610418	2	1	27.45	0	0	0	0	NA	NA	0
GCA_000185805.1	RS_GCF_000185805.1	228745	Thermovibrio ammonificans HB-1	Complete Genome	1.9459	0.665725	1	1	74.01	7	76	5	25	10.8571	5	1
GCA_000186225.1	RS_GCF_000186225.1	290053	Bacteroides helcogenes P 36-108	Complete Genome	1.9242	0.65451	3	1	37.44	1	13	1	7	13	7	1
GCA_000186385.1	RS_GCF_000186385.1	309887	Deinococcus maricopensis DSM 21211	Complete Genome	1.3558	0.304392	0	0	28.92	0	0	0	0	NA	NA	0
GCA_000189415.1	RS_GCF_000189415.1	1014	Weeksella virosa DSM 16922	Complete Genome	1.9274	0.656172	2	1	33.29	1	20	1	3	20	3	1
GCA_000190555.1	RS_GCF_000190555.1	55148	Deinococcus proteolyticus MRP	Complete Genome	1.5882	0.462601	1	1	29.97	3	26	1	8	8.66667	8	0
GCA_000190735.2	RS_GCF_000190735.1	151895	Pseudopedobacter saltans DSM 12145	Complete Genome	1.1717	0.158456	1	1	29.91	0	0	0	0	NA	NA	0
GCA_000195275.1	RS_GCF_000195275.1	167	Treponema succinifaciens DSM 2489	Complete Genome	1.3927	0.331244	1	1	38	1	25	1	6	25	6	0
GCA_000195575.1	RS_GCF_000195575.1	208596	Carnobacterium sp. 17-4	Complete Genome	1.4139	0.346352	1	1	27.2	0	0	0	0	NA	NA	0
GCA_000196015.1	RS_GCF_000196015.1	119219	Cupriavidus metallidurans CH34	Complete Genome	1.4673	0.383424	1	1	30.87	0	0	0	0	NA	NA	0
GCA_000196255.1	RS_GCF_000196255.1	74109	Photobacterium profundum SS9	Complete Genome	1.0503	0.0490758	4	1	20.41	2	90	3	11	45	3.66667	1
GCA_000196555.1	RS_GCF_000196555.1	216816	Bifidobacterium longum subsp. longum JCM 1217	Complete Genome	1.1457	0.136016	1	1	36.96	0	0	0	0	NA	NA	0
GCA_000196795.1	RS_GCF_000196795.1	1148157	Acinetobacter oleivorans DR1	Complete Genome	1.4745	0.388319	3	1	31.56	0	0	0	0	NA	NA	0
GCA_000202635.1	RS_GCF_000202635.1	2033	Microbacterium testaceum StLB037	Complete Genome	1.0735	0.0709243	0	0	30.74	1	6	0	0	6	NA	0
GCA_000203915.1	RS_GCF_000203915.1	152480	Burkholderia ambifaria AMMD	Complete Genome	1.1083	0.102827	1	1	29.38	0	0	0	0	NA	NA	0
GCA_000209735.1	RS_GCF_000209735.1	2115	Mycoplasmopsis fermentans PG18	Chromosome	1.4751	0.388726	0	0	38.45	0	0	0	0	NA	NA	0
GCA_000210895.1	RS_GCF_000210895.1	729	Haemophilus parainfluenzae T3T1	Complete Genome	1.5303	0.425464	1	1	37.01	1	16	1	3	16	3	1
GCA_000211855.3	RS_GCF_000211855.2	983544	Lacinutrix sp. 5H-3-7-4	Complete Genome	1.9136	0.648986	0	0	22.75	0	0	0	0	NA	NA	0
GCA_000212695.1	RS_GCF_000212695.1	1708	Cellulomonas fimi ATCC 484	Complete Genome	1.4608	0.378984	0	0	29.3	1	105	1	8	105	8	1
GCA_000213055.1	RS_GCF_000213055.1	355249	Streptomyces sp. Tu6071	Chromosome	1.616	0.479954	3	1	27.96	12	171	1	8	14.25	8	1
GCA_000213655.1	RS_GCF_000213655.1	715451	Alteromonas naphthalenivorans	Complete Genome	1.6656	0.510185	1	1	23.9	0	0	0	0	NA	NA	0
GCA_000213805.1	RS_GCF_000213805.1	47880	Pseudomonas fulva 12-X	Complete Genome	1.2043	0.185898	1	1	28.71	1	5	0	0	5	NA	0
GCA_000215105.1	RS_GCF_000215105.1	139208	Isoptericola variabilis 225	Complete Genome	1.3733	0.317217	0	0	29.2	0	0	0	0	NA	NA	0
GCA_000218545.1	RS_GCF_000218545.1	11	Cellulomonas gilvus ATCC 13127	Complete Genome	1.3482	0.29877	1	1	28.06	0	0	0	0	NA	NA	0
GCA_000219215.1	RS_GCF_000219215.1	106590	Cupriavidus necator N-1	Complete Genome	1.917	0.650761	2	1	30.7	0	0	0	0	NA	NA	0
GCA_000219605.1	RS_GCF_000219605.1	316	Pseudomonas stutzeri	Complete Genome	1.9611	0.673506	0	0	30.08	0	0	0	0	NA	NA	0
GCA_000220705.2	RS_GCF_000220705.2	1038928	Streptomyces xinghaiensis S187	Complete Genome	1.9262	0.655549	0	0	28.34	3	91	1	8	30.3333	8	1
GCA_000220945.1	RS_GCF_000220945.1	33910	Amycolatopsis mediterranei S699	Complete Genome	1.7992	0.587342	0	0	27.08	4	20	1	6	5	6	1
GCA_000221045.1	RS_GCF_000221045.1	158899	Collimonas fungivorans Ter331	Complete Genome	1.0459	0.0448778	3	1	27.28	0	0	0	0	NA	NA	0
GCA_000224105.1	RS_GCF_000224105.1	2123	Mycoplasma putrefaciens KS1	Complete Genome	1.9926	0.68944	0	0	38.25	0	0	0	0	NA	NA	0
GCA_000235585.1	RS_GCF_000235585.1	159743	Paenibacillus terrae HPL-003	Complete Genome	1.2867	0.252081	4	1	29.81	10	118	2	13	11.8	6.5	1
GCA_000237995.2	RS_GCF_000237995.1	187452	Pediococcus claussenii ATCC BAA-344	Complete Genome	1.732	0.549277	1	1	29.93	0	0	0	0	NA	NA	0
GCA_000238275.4	RS_GCF_000238275.3	43660	Pseudoalteromonas undina	Chromosome	1.2207	0.199424	0	0	25.15	0	0	0	0	NA	NA	0
GCA_000238395.4	RS_GCF_000238395.3	394751	Pseudoalteromonas arctica A 37-1-2	Complete Genome	1.4205	0.351009	1	1	24.47	0	0	0	0	NA	NA	0
GCA_000240165.1	RS_GCF_000240165.1	29303	Streptomyces cattleya NRRL 8057 = DSM 46488	Complete Genome	1.2174	0.196717	3	1	28.05	0	0	0	0	NA	NA	0
GCA_000241955.1	RS_GCF_000241955.1	34038	Rahnella aquatilis CIP 78.65 = ATCC 33071	Chromosome	1.0249	0.024595	4	1	29.39	2	36	1	6	18	6	0
GCA_000242635.3	RS_GCF_000242635.2	995	Solitalea canadensis DSM 3403	Complete Genome	1.4042	0.339468	1	1	27.45	0	0	0	0	NA	NA	0
GCA_000242895.3	RS_GCF_000242895.2	666686	Bacillus sp. 1NLA3E	Complete Genome	1.4312	0.358513	1	1	29.82	0	0	0	0	NA	NA	0
GCA_000243395.3	RS_GCF_000243395.2	40990	Saccharomonospora glauca K62	Chromosome	1.727	0.546386	0	0	35.73	7	179	1	8	25.5714	8	0
GCA_000246855.1	RS_GCF_000246855.1	354356	Niastella koreensis GR20-10	Complete Genome	1.6942	0.527211	1	1	27.12	1	52	1	7	52	7	1
GCA_000250635.1	RS_GCF_000250635.1	1008	Saprospira grandis str. Lewin	Complete Genome	1.7898	0.582104	0	0	30.87	3	429	2	8	143	4	0
GCA_000250675.3	RS_GCF_000250675.2	37326	Nocardia brasiliensis ATCC 700358	Complete Genome	1.5822	0.458816	0	0	28.97	0	0	1	5	NA	5	0
GCA_000252445.1	RS_GCF_000252445.1	502394	Deinococcus gobiensis I-0	Complete Genome	1.2718	0.240433	3	1	27.72	4	168	2	8	42	4	0
GCA_000252855.1	RS_GCF_000252855.1	34085	Riemerella anatipestifer ATCC 11845 = DSM 15868	Complete Genome	1.8174	0.597407	1	1	36.71	2	29	2	4	14.5	2	1
GCA_000252955.1	RS_GCF_000252955.1	628	Xenorhabdus nematophila ATCC 19061	Chromosome	1.2973	0.260285	8	1	28.11	3	57	1	8	19	8	0
GCA_000252995.1	RS_GCF_000252995.1	54736	Salmonella bongori NCTC 12419	Complete Genome	1.1399	0.130941	3	1	34.18	2	37	1	8	18.5	8	1
GCA_000260715.1	RS_GCF_000260715.1	28025	Bifidobacterium animalis subsp. animalis ATCC 25527	Complete Genome	1.4148	0.346988	0	0	36.92	2	30	1	7	15	7	1
GCA_000263715.2	RS_GCF_000263715.2	47883	Pseudomonas synxantha BG33R	Chromosome	1.0253	0.0249853	3	1	27.84	0	0	0	0	NA	NA	0
GCA_000264455.2	RS_GCF_000264455.2	171437	Tistrella mobilis KA081020-065	Complete Genome	1.8898	0.636471	2	1	29.62	6	58	3	16	9.66667	5.33333	0
GCA_000264945.2	GB_GCA_000264945.2	332055	Sphingobium indicum B90A	Complete Genome	1.7995	0.587509	1	1	29.63	0	0	0	0	NA	NA	0
GCA_000265205.2	RS_GCF_000265205.3	380	Sinorhizobium fredii USDA 257	Chromosome	1.3715	0.315905	4	1	29.15	0	0	0	0	NA	NA	0
GCA_000265465.1	RS_GCF_000265465.1	28251	Ornithobacterium rhinotracheale DSM 15997	Complete Genome	1.8181	0.597792	3	1	36.07	1	16	1	3	16	3	1
GCA_000269965.1	RS_GCF_000269965.1	216816	Bifidobacterium longum subsp. infantis ATCC 15697 = JCM 1222 = DSM 20088	Complete Genome	1.0554	0.0539198	3	1	35.98	0	0	0	0	NA	NA	0
GCA_000269985.1	RS_GCF_000269985.1	2066	Kitasatospora setae KM-6054	Complete Genome	1.0508	0.0495518	0	0	26.94	3	67	2	13	22.3333	6.5	1
GCA_000270245.1	RS_GCF_000270245.1	29405	Microlunatus phosphovorus NM-1	Complete Genome	1.7971	0.586174	0	0	29.97	2	68	1	9	34	9	1
GCA_000270285.1	RS_GCF_000270285.1	502558	Eggerthella sp. YY7918	Complete Genome	1.8145	0.59581	0	0	36.73	3	77	2	10	25.6667	5	1
GCA_000276685.1	RS_GCF_000276685.1	29575	Taylorella equigenitalis ATCC 35865	Complete Genome	1.4977	0.403931	0	0	35.95	1	32	1	7	32	7	1
GCA_000280495.2	RS_GCF_000280495.2	283686	Kosakonia radicincitans DSM 16656	Complete Genome	1.8432	0.611503	6	1	30.85	0	0	0	0	NA	NA	0
GCA_000283515.1	RS_GCF_000283515.1	627192	Sphingobium sp. SYK-6	Complete Genome	1.9979	0.692097	1	1	29.77	1	30	1	7	30	7	0
GCA_000283655.1	RS_GCF_000283655.1	193	Azospirillum lipoferum 4B	Complete Genome	1.9415	0.663461	4	1	29.17	3	111	2	13	37	6.5	0
GCA_000284295.1	RS_GCF_000284295.1	1866	Actinoplanes missouriensis 431	Complete Genome	1.6681	0.511685	2	1	28.2	0	0	0	0	NA	NA	0
GCA_000284515.1	RS_GCF_000284515.1	1570	Halobacillus halophilus DSM 2266	Complete Genome	1.6793	0.518377	1	1	30.94	0	0	0	0	NA	NA	0
GCA_000292915.1	RS_GCF_000292915.1	292	Burkholderia cepacia GG4	Complete Genome	1.0755	0.0727857	1	1	29.95	0	0	0	0	NA	NA	0
GCA_000293885.3	RS_GCF_000293885.2	294	Pseudomonas fluorescens NCIMB 11764	Complete Genome	1.1428	0.133481	4	1	28.43	0	0	0	0	NA	NA	0
GCA_000299235.1	RS_GCF_000299235.1	178606	Leptospirillum ferriphilum ML-04	Complete Genome	1.0329	0.0323704	1	1	36.64	0	0	0	0	NA	NA	0
GCA_000300235.2	RS_GCF_000300235.2	220697	Thalassospira xiamenensis M-5 = DSM 17429	Complete Genome	1.1284	0.120801	1	1	24.84	0	0	0	0	NA	NA	0
GCA_000300455.4	RS_GCF_000300455.3	1158459	Kosakonia sacchari SP1	Complete Genome	1.4587	0.377546	2	1	31.29	0	0	0	0	NA	NA	0
GCA_000305785.2	RS_GCF_000305785.2	447471	Simiduia agarivorans SA1 = DSM 21679	Complete Genome	1.4656	0.382265	0	0	28.89	0	0	0	0	NA	NA	0
GCA_000306945.1	RS_GCF_000306945.1	520	Bordetella pertussis 18323	Complete Genome	1.5345	0.428205	3	1	38.29	0	0	0	0	NA	NA	0
GCA_000327065.1	RS_GCF_000327065.1	316	Pseudomonas stutzeri RCH2	Complete Genome	1.8107	0.593714	0	0	29.09	0	0	0	0	NA	NA	0
GCA_000327395.2	RS_GCF_000327395.1	1179777	Mycoplasma feriruminatoris	Complete Genome	1.8419	0.610798	0	0	37.93	0	0	0	0	NA	NA	0
GCA_000330845.1	GB_GCA_000330845.1	693444	Enterobacteriaceae bacterium strain FGI 57	Complete Genome	1.5382	0.430613	1	1	31.66	1	14	0	0	14	NA	0
GCA_000330885.1	RS_GCF_000330885.1	398	Rhizobium tropici CIAT 899	Complete Genome	1.1308	0.122925	2	1	28.9	0	0	0	0	NA	NA	0
GCA_000348725.1	RS_GCF_000348725.1	453816	Pseudobdellovibrio exovorus JSS	Complete Genome	1.1676	0.15495	1	1	28.98	1	72	1	3	72	3	1
GCA_000348745.1	RS_GCF_000348745.1	349221	Micavibrio aeruginosavorus EPB	Complete Genome	1.9014	0.64259	3	1	28.15	0	0	0	0	NA	NA	0
GCA_000348785.1	RS_GCF_000348785.1	467094	Ilumatobacter coccineus YM16-304	Complete Genome	1.8963	0.639905	0	0	32.24	0	0	0	0	NA	NA	0
GCA_000365305.1	RS_GCF_000365305.1	204039	Dickeya dianthicola NCPPB 453	Chromosome	1.1455	0.135841	6	1	29.21	9	74	3	20	8.22222	6.66667	0
GCA_000400505.1	RS_GCF_000400505.1	69223	Musicola paradisiaca NCPPB 2511	Chromosome	1.2938	0.257584	2	1	30.01	3	117	2	14	39	7	1
GCA_000402035.1	RS_GCF_000402035.1	758793	Caballeronia insecticola	Complete Genome	1.3414	0.293714	1	1	29.74	1	14	0	0	14	NA	0
GCA_000406105.1	RS_GCF_000406105.1	556	Dickeya chrysanthemi NCPPB 402	Chromosome	1.0588	0.0571362	7	1	29.28	4	74	2	12	18.5	6	0
GCA_000406145.1	RS_GCF_000406145.1	204038	Dickeya dadantii NCPPB 898	Chromosome	1.0013	0.00129916	5	1	29.84	6	38	3	14	6.33333	4.66667	0
GCA_000406165.1	RS_GCF_000406165.1	204042	Dickeya zeae NCPPB 2538	Chromosome	1.3017	0.263671	3	1	29.34	7	75	3	21	10.7143	7	0
GCA_000410515.1	RS_GCF_000410515.1	1166130	Enterobacter sp. R4-368	Complete Genome	1.4885	0.397769	4	1	31.32	0	0	0	0	NA	NA	0
GCA_000442645.1	RS_GCF_000442645.1	575200	Corynebacterium maris DSM 45190	Complete Genome	1.1774	0.163309	0	0	30.15	0	0	0	0	NA	NA	0
GCA_000444875.1	RS_GCF_000444875.1	42684	Streptomyces collinus Tu 365	Complete Genome	1.1602	0.148592	0	0	27.11	0	0	0	0	NA	NA	0
GCA_000452705.3	RS_GCF_000452705.1	317	Pseudomonas syringae CC1557	Complete Genome	1.3491	0.299438	3	1	27.04	0	0	0	0	NA	NA	0
GCA_000455605.1	RS_GCF_000455605.1	312277	Flavobacterium indicum GPTSA100-9 = DSM 17447	Complete Genome	1.2264	0.204083	1	1	30.33	0	0	0	0	NA	NA	0
GCA_000463015.1	RS_GCF_000463015.1	34073	Variovorax paradoxus B4	Complete Genome	1.6988	0.529922	1	1	27.16	0	0	0	0	NA	NA	0
GCA_000470775.1	RS_GCF_000470775.1	1575	Leifsonia xyli subsp. cynodontis DSM 46306	Complete Genome	1.6571	0.505069	5	1	30.2	0	0	0	0	NA	NA	0
GCA_000473995.1	RS_GCF_000473995.1	169679	Clostridium saccharobutylicum DSM 13864	Complete Genome	1.6188	0.481685	4	1	33.25	2	49	2	12	24.5	6	1
GCA_000511385.1	RS_GCF_000511385.1	60890	Phaeobacter gallaeciensis DSM 26640	Complete Genome	1.5216	0.419762	4	1	26.21	0	0	0	0	NA	NA	0
GCA_000517405.1	RS_GCF_000517405.1	1486991	Candidatus Sodalis pierantonius str. SOPE	Complete Genome	1.3158	0.274445	10	1	29.79	0	0	0	0	NA	NA	0
GCA_000517425.1	RS_GCF_000517425.1	1239307	Sodalis praecaptivus	Complete Genome	1.3615	0.308587	2	1	29.26	0	0	0	0	NA	NA	0
GCA_000521605.1	RS_GCF_000521605.1	1432056	Mannheimia sp. USDA-ARS-USMARC-1261	Complete Genome	1.1433	0.133919	3	1	37.22	1	7	1	3	7	3	1
GCA_000523235.1	RS_GCF_000523235.1	37330	Nocardia nova SH22a	Complete Genome	1.1852	0.169912	3	1	29.08	2	11	1	6	5.5	6	1
GCA_000525675.1	RS_GCF_000525675.1	959	Bdellovibrio bacteriovorus W	Complete Genome	1.358	0.306013	1	1	26.89	0	0	0	0	NA	NA	0
GCA_000565175.1	RS_GCF_000565175.1	216935	Spiroplasma culicicola AES-1	Complete Genome	1.4636	0.380899	0	0	37.99	0	0	0	0	NA	NA	0
GCA_000568815.1	RS_GCF_000568815.1	66821	Sulfurospirillum multivorans DSM 12446	Complete Genome	1.6429	0.496463	0	0	28.34	1	146	1	7	146	7	1
GCA_000576555.1	RS_GCF_000576555.1	1446467	Hymenobacter swuensis DY53	Complete Genome	1.9104	0.647313	2	1	24.82	0	0	0	0	NA	NA	0
GCA_000577895.1	RS_GCF_000577895.1	1216932	Clostridium bornimense	Complete Genome	1.6224	0.483907	2	1	35.43	2	96	1	8	48	8	0
GCA_000597865.1	RS_GCF_000597865.1	1731	Peptoclostridium acidaminophilum DSM 3953	Complete Genome	1.3247	0.281186	3	1	32.53	1	69	0	0	69	NA	0
GCA_000612485.1	GB_GCA_000612485.1	35814	Bordetella holmesii ATCC 51541	Complete Genome	1.0833	0.0800119	0	0	35.93	0	0	0	0	NA	NA	0
GCA_000635915.2	RS_GCF_000635915.2	588932	Brevundimonas naejangsanensis	Complete Genome	1.6528	0.502471	0	0	29.66	0	0	0	0	NA	NA	0
GCA_000661915.1	RS_GCF_000661915.1	316	Pseudomonas stutzeri	Complete Genome	1.4608	0.378984	1	1	28.59	0	0	0	0	NA	NA	0
GCA_000695835.1	RS_GCF_000695835.1	2113	Mycoplasmopsis californica	Complete Genome	1.7513	0.560358	0	0	37.1	0	0	0	0	NA	NA	0
GCA_000724485.1	RS_GCF_000724485.1	1471	Bacillus methanolicus MGA3	Complete Genome	1.4791	0.391434	0	0	44.83	0	0	0	0	NA	NA	0
GCA_000725285.1	RS_GCF_000725285.1	403957	Virgibacillus sp. SK37	Complete Genome	1.9618	0.673862	3	1	28.73	0	0	0	0	NA	NA	0
GCA_000725385.1	RS_GCF_000725385.1	231455	Dyella japonica A8	Complete Genome	1.9615	0.673709	0	0	29.61	0	0	0	0	NA	NA	0
GCA_000730385.1	RS_GCF_000730385.1	589873	Alteromonas australica	Complete Genome	1.0812	0.0780715	0	0	26.08	0	0	0	0	NA	NA	0
GCA_000731315.1	RS_GCF_000731315.1	399	Neorhizobium galegae bv. orientalis str. HAMBI 540	Complete Genome	1.6036	0.472251	2	1	29.46	0	0	0	0	NA	NA	0
GCA_000732925.1	RS_GCF_000732925.1	208439	Amycolatopsis japonica	Complete Genome	1.1439	0.134443	2	1	28.61	0	0	0	0	NA	NA	0
GCA_000736415.1	RS_GCF_000736415.1	1244531	Campylobacter iguaniorum	Complete Genome	1.4887	0.397903	0	0	35.98	2	238	2	9	119	4.5	1
GCA_000737515.1	RS_GCF_000737515.1	1356852	Hymenobacter sp. APR13	Complete Genome	1.7458	0.557213	1	1	24.8	0	0	0	0	NA	NA	0
GCA_000739435.1	RS_GCF_000739435.1	716	Actinobacillus suis ATCC 33415	Complete Genome	1.0793	0.0763127	1	1	35.94	1	15	1	3	15	3	1
GCA_000743945.1	RS_GCF_000743945.1	1472345	Basilea psittacipulmonis DSM 24701	Complete Genome	1.4324	0.359351	1	1	34.35	2	47	2	7	23.5	3.5	1
GCA_000747525.1	RS_GCF_000747525.1	1538644	Sphingobacterium sp. ML3W	Complete Genome	1.2143	0.194168	3	1	27.03	0	0	0	0	NA	NA	0
GCA_000757825.1	RS_GCF_000757825.1	158822	Cedecea neteri	Complete Genome	1.6397	0.494513	3	1	29.95	0	0	0	0	NA	NA	0
GCA_000758305.1	RS_GCF_000758305.1	158822	Cedecea neteri	Complete Genome	1.6099	0.476172	5	1	30.02	0	0	0	0	NA	NA	0
GCA_000758325.1	RS_GCF_000758325.1	158822	Cedecea neteri	Complete Genome	1.3701	0.314884	4	1	30.15	0	0	0	0	NA	NA	0
GCA_000758525.1	RS_GCF_000758525.1	1536774	Paenibacillus sp. FSL H7-0357	Complete Genome	1.5215	0.419697	3	1	29.19	0	0	0	0	NA	NA	0
GCA_000758685.1	RS_GCF_000758685.1	169760	Paenibacillus stellifer	Complete Genome	1.5041	0.408195	3	1	28.15	4	98	1	7	24.5	7	1
GCA_000758705.1	RS_GCF_000758705.1	189425	Paenibacillus graminis	Complete Genome	1.6367	0.492682	3	1	28.28	0	0	0	0	NA	NA	0
GCA_000758725.1	RS_GCF_000758725.1	189426	Paenibacillus odorifer	Complete Genome	1.9585	0.672179	2	1	29.35	0	0	0	0	NA	NA	0
GCA_000759475.1	RS_GCF_000759475.1	1076550	Pantoea rwandensis	Complete Genome	1.5322	0.426705	2	1	29.15	0	0	0	0	NA	NA	0
GCA_000761155.1	RS_GCF_000761155.1	216142	Pseudomonas rhizosphaerae	Complete Genome	1.5418	0.432951	1	1	27.96	0	0	0	0	NA	NA	0
GCA_000763495.1	RS_GCF_000763495.1	1638	Listeria ivanovii subsp. londoniensis	Complete Genome	1.5342	0.428009	2	1	34.58	2	55	1	8	27.5	8	1
GCA_000764535.1	RS_GCF_000764535.1	1549858	Sphingomonas taxi	Complete Genome	1.9229	0.653834	1	1	28.66	0	0	0	0	NA	NA	0
GCA_000767055.1	RS_GCF_000767055.1	1121358	Corynebacterium doosanense CAU 212 = DSM 45436	Complete Genome	1.6778	0.517483	1	1	29.73	0	0	0	0	NA	NA	0
GCA_000767465.1	RS_GCF_000767465.1	205844	Novosphingobium pentaromativorans US6-1	Complete Genome	1.065	0.0629748	4	1	29.74	0	0	0	0	NA	NA	0
GCA_000769405.2	RS_GCF_000769405.2	384	Rhizobium leguminosarum bv. trifolii	Complete Genome	1.4816	0.393123	1	1	28.57	0	0	0	0	NA	NA	0
GCA_000772045.1	RS_GCF_000772045.1	1561022	Streptomyces sp. CCM_MD2014	Complete Genome	1.3864	0.32671	1	1	27.41	0	0	0	0	NA	NA	0
GCA_000772085.1	RS_GCF_000772085.1	1561023	Curtobacterium sp. MR_MD2014	Complete Genome	1.072	0.0695261	0	0	29.63	0	0	0	0	NA	NA	0
GCA_000785105.2	RS_GCF_000785105.2	1138822	Lentilactobacillus curieae	Complete Genome	1.2898	0.254487	0	0	31.33	0	0	0	0	NA	NA	0
GCA_000785535.1	RS_GCF_000785535.1	1494608	Arthrobacter sp. PAMC 25486	Complete Genome	1.2757	0.243495	2	1	26.22	0	0	0	0	NA	NA	0
GCA_000786695.1	RS_GCF_000786695.1	279058	Collimonas arenae	Complete Genome	1.5365	0.429507	2	1	28	0	0	0	0	NA	NA	0
GCA_000789395.1	RS_GCF_000789395.1	1561	Clostridium baratii str. Sullivan	Complete Genome	1.2266	0.204246	2	1	36.54	2	35	1	8	17.5	8	0
GCA_000800255.1	RS_GCF_000800255.1	157782	Pseudomonas parafulva	Complete Genome	1.147	0.13715	1	1	29.1	2	49	1	6	24.5	6	1
GCA_000807675.2	RS_GCF_000807675.2	1736	Eubacterium limosum	Complete Genome	1.405	0.340037	10	1	36.65	2	46	1	8	23	8	1
GCA_000807775.2	RS_GCF_000807775.2	1891094	Pandoraea fibrosis	Complete Genome	1.2106	0.191116	0	0	30.81	0	0	0	0	NA	NA	0
GCA_000812665.2	RS_GCF_000812665.2	1579316	Falsihalocynthiibacter arcticus	Complete Genome	1.5801	0.457488	2	1	21.8	1	26	1	6	26	6	0
GCA_000814825.1	RS_GCF_000814825.1	1531429	Berryella intestinalis	Complete Genome	1.3276	0.283373	1	1	37.08	1	16	1	7	16	7	1
GCA_000814845.2	RS_GCF_000814845.2	93222	Pandoraea sputorum	Complete Genome	1.7867	0.58037	2	1	31.14	0	0	0	0	NA	NA	0
GCA_000818015.1	RS_GCF_000818015.1	74829	Pseudomonas balearica DSM 6083	Complete Genome	1.2897	0.25441	1	1	30.74	2	73	1	8	36.5	8	1
GCA_000818095.1	RS_GCF_000818095.1	1508404	Jeotgalibacillus malaysiensis	Complete Genome	1.1604	0.148765	2	1	28.58	0	0	0	0	NA	NA	0
GCA_000830005.1	RS_GCF_000830005.1	362257	Streptomyces vietnamensis	Complete Genome	1.6187	0.481623	1	1	27.22	4	41	1	6	10.25	6	0
GCA_000831645.3	RS_GCF_000831645.3	1074467	Companilactobacillus heilongjiangensis	Complete Genome	1.6101	0.476296	0	0	31.17	1	22	1	4	22	4	1
GCA_000833025.1	RS_GCF_000833025.1	480520	Myroides profundi	Complete Genome	1.4174	0.348824	0	0	28.71	1	4	0	0	4	NA	0
GCA_000835165.1	RS_GCF_000835165.1	349751	Corynebacterium marinum DSM 44953	Complete Genome	1.2553	0.227375	0	0	30.28	0	0	0	0	NA	NA	0
GCA_000876675.2	RS_GCF_000876675.2	1609758	Novosphingobium sp. P6W	Complete Genome	1.4795	0.391704	2	1	27.85	0	0	0	0	NA	NA	0
GCA_000931445.1	RS_GCF_000931445.1	68192	Streptomyces cyaneogriseus subsp. noncyanogenus	Complete Genome	1.0518	0.050503	1	1	27.87	0	0	0	0	NA	NA	0
GCA_000935025.1	RS_GCF_000935025.1	1609977	Sphingomonas hengshuiensis	Complete Genome	1.6008	0.470504	3	1	27.24	0	0	0	0	NA	NA	0
GCA_000953695.1	GB_GCA_000953695.1	80852	Aliivibrio wodanis	Complete Genome	1.3576	0.305718	2	1	20.82	2	65	1	6	32.5	6	0
GCA_000954115.1	RS_GCF_000954115.1	1564114	Rhodococcus sp. B7740	Complete Genome	1.6931	0.526561	1	1	28.35	0	0	0	0	NA	NA	0
GCA_000959245.1	RS_GCF_000959245.1	101571	Burkholderia ubonensis MSMB22	Complete Genome	1.1187	0.112167	2	1	30.06	0	0	0	0	NA	NA	0
GCA_000959365.1	RS_GCF_000959365.1	342113	Burkholderia oklahomensis C6786	Complete Genome	1.592	0.464991	1	1	31.15	0	0	0	0	NA	NA	0
GCA_000959445.1	RS_GCF_000959445.1	60552	Burkholderia vietnamiensis LMG 10929	Complete Genome	1.1809	0.166277	1	1	29.7	0	0	0	0	NA	NA	0
GCA_000959525.1	RS_GCF_000959525.1	87883	Burkholderia multivorans ATCC BAA-247	Complete Genome	1.0869	0.0833296	3	1	31.2	0	0	0	0	NA	NA	0
GCA_000959725.1	RS_GCF_000959725.1	28095	Burkholderia gladioli	Complete Genome	1.3082	0.268652	5	1	29.68	0	0	0	0	NA	NA	0
GCA_000961095.1	RS_GCF_000961095.1	1126833	Paenibacillus beijingensis	Complete Genome	1.4022	0.338042	0	0	28.84	3	41	1	7	13.6667	7	1
GCA_000963575.1	RS_GCF_000963575.1	1134687	Klebsiella michiganensis	Complete Genome	1.2536	0.226019	1	1	29.68	0	0	0	0	NA	NA	0
GCA_000967915.1	RS_GCF_000967915.1	61635	Paracholeplasma brassicae	Complete Genome	1.4611	0.37919	0	0	31.08	0	0	0	0	NA	NA	0
GCA_000968055.1	RS_GCF_000968055.1	38986	Alteracholeplasma palmae J233	Complete Genome	1.3229	0.279826	0	0	31.23	1	47	1	3	47	3	1
GCA_000968175.1	RS_GCF_000968175.1	40577	Xenorhabdus poinarii G6	Complete Genome	1.147	0.13715	4	1	27.85	4	41	1	8	10.25	8	1
GCA_000969645.2	RS_GCF_000969645.2	1236179	Janthinobacterium sp. B9-8	Complete Genome	1.4538	0.374181	2	1	24.15	1	29	1	8	29	8	1
GCA_000972785.3	RS_GCF_000972785.3	573737	Pandoraea oxalativorans	Complete Genome	1.153	0.142367	0	0	29.84	0	0	0	0	NA	NA	0
GCA_000973085.1	RS_GCF_000973085.1	187101	Sneathia vaginalis	Complete Genome	1.6055	0.473435	1	1	38	1	13	1	4	13	4	1
GCA_000973525.1	RS_GCF_000973525.1	747	Pasteurella multocida subsp. multocida OH4807	Complete Genome	1.7899	0.58216	4	1	36.15	2	39	1	5	19.5	5	1
GCA_000973725.1	RS_GCF_000973725.1	400092	Pontibacter korlensis	Complete Genome	1.8606	0.620899	0	0	30.14	0	0	0	0	NA	NA	0
GCA_000980815.1	RS_GCF_000980815.1	161896	Corynebacterium camporealensis	Complete Genome	1.2398	0.21495	0	0	38.07	1	25	1	3	25	3	1
GCA_000981585.1	RS_GCF_000981585.1	483937	Paenibacillus riograndensis SBR5	Complete Genome	1.5754	0.454509	4	1	29.62	6	137	2	13	22.8333	6.5	1
GCA_000981805.1	RS_GCF_000981805.1	35703	Citrobacter amalonaticus Y19	Complete Genome	1.2598	0.230953	3	1	31.86	0	0	0	0	NA	NA	0
GCA_000987835.1	RS_GCF_000987835.1	206403	Sulfurovum lithotrophicum	Complete Genome	1.5669	0.449099	0	0	29.16	1	24	1	3	24	3	1
GCA_001006005.1	RS_GCF_001006005.1	47917	Serratia fonticola	Complete Genome	1.1761	0.162204	1	1	28.18	3	66	1	6	22	6	1
GCA_001007995.1	RS_GCF_001007995.1	1309411	Deinococcus soli (ex Cha et al. 2016)	Complete Genome	1.4058	0.340607	1	1	26.73	0	0	0	0	NA	NA	0
GCA_001010285.1	RS_GCF_001010285.1	230089	Photorhabdus thracensis	Complete Genome	1.6749	0.515753	10	1	28.02	3	63	2	10	21	5	1
GCA_001028705.1	RS_GCF_001028705.1	1348774	Croceicoccus naphthovorans	Complete Genome	1.7789	0.575995	3	1	28.26	0	0	0	0	NA	NA	0
GCA_001040945.1	RS_GCF_001040945.1	964	Herbaspirillum seropedicae	Complete Genome	1.0881	0.0844331	2	1	29.59	0	0	0	0	NA	NA	0
GCA_001042595.1	RS_GCF_001042595.1	1689	Bifidobacterium dentium JCM 1195 = DSM 20436	Complete Genome	1.6066	0.47412	2	1	37.14	2	96	2	9	48	4.5	1
GCA_001042675.1	RS_GCF_001042675.1	78258	Parascardovia denticolens DSM 10105 = JCM 12538	Complete Genome	1.8752	0.628715	0	0	37.63	1	91	1	7	91	7	1
GCA_001047675.1	RS_GCF_001047675.1	263819	Yersinia aleksiciae	Complete Genome	1.4727	0.387097	6	1	28.7	0	0	0	0	NA	NA	0
GCA_001050115.1	RS_GCF_001050115.1	1479	Bacillus smithii	Complete Genome	1.9975	0.691896	1	1	47.44	5	69	2	10	13.8	5	0
GCA_001050475.1	RS_GCF_001050475.1	1007676	Companilactobacillus ginsenosidimutans	Complete Genome	1.8439	0.611883	5	1	29.08	0	0	0	0	NA	NA	0
GCA_001077535.2	RS_GCF_001077535.1	1496	Clostridioides difficile ATCC 9689 = DSM 1296	Complete Genome	1.4034	0.338898	4	1	33.94	7	67	2	12	9.57143	6	0
GCA_001182745.2	RS_GCF_001182745.1	37329	Nocardia farcinica	Complete Genome	1.962	0.673964	4	1	30.85	7	73	1	8	10.4286	8	0
GCA_001186335.1	RS_GCF_001186335.1	200450	Pseudomonas trivialis	Complete Genome	1.036	0.0353671	3	1	28.7	0	0	0	0	NA	NA	0
GCA_001187595.1	RS_GCF_001187595.1	198467	Anoxybacillus gonensis	Complete Genome	1.0485	0.0473606	2	1	53.13	2	41	1	7	20.5	7	1
GCA_001187845.1	RS_GCF_001187845.1	1458307	Octadecabacter temperatus	Complete Genome	1.3608	0.308073	1	1	25.12	0	0	0	0	NA	NA	0
GCA_001189535.1	RS_GCF_001189535.1	1658671	Arsenicicoccus sp. oral taxon 190	Complete Genome	1.5845	0.460269	0	0	29.02	0	0	0	0	NA	NA	0
GCA_001190945.1	RS_GCF_001190945.1	571913	Luteipulveratus mongoliensis	Complete Genome	1.5177	0.417196	1	1	29.3	1	27	1	6	27	6	1
GCA_001262015.1	RS_GCF_001262015.1	589436	Prevotella fusca JCM 17724	Complete Genome	1.7723	0.572278	1	1	37.61	1	22	1	2	22	2	1
GCA_001267175.1	RS_GCF_001267175.1	1697053	Thiopseudomonas alkaliphila	Complete Genome	1.6075	0.47468	1	1	26.98	0	0	0	0	NA	NA	0
GCA_001267885.1	RS_GCF_001267885.1	1889	Streptomyces ambofaciens ATCC 23877	Complete Genome	1.5957	0.467313	2	1	27.07	2	24	1	8	12	8	0
GCA_001277255.1	RS_GCF_001277255.1	1163710	Cronobacter condimenti 1330	Complete Genome	1.1055	0.100298	3	1	35.65	0	0	0	0	NA	NA	0
GCA_001278035.1	RS_GCF_001278035.1	292913	Sphingopyxis sp. 113P3	Complete Genome	1.8272	0.602785	4	1	29.01	0	0	0	0	NA	NA	0
GCA_001278075.1	RS_GCF_001278075.1	38300	Streptomyces pristinaespiralis	Complete Genome	1.0687	0.066443	0	0	26.71	0	0	0	0	NA	NA	0
GCA_001278705.1	RS_GCF_001278705.1	1441095	Bacillus gobiensis	Chromosome	1.6313	0.489377	3	1	30.82	0	0	0	0	NA	NA	0
GCA_001278805.1	RS_GCF_001278805.1	1705566	Bacillus sp. FJAT-18017	Chromosome	1.3474	0.298177	1	1	29.52	0	0	0	0	NA	NA	0
GCA_001280305.1	RS_GCF_001280305.1	1385663	Hymenobacter sp. DG25A	Complete Genome	1.5828	0.459195	0	0	27.23	0	0	0	0	NA	NA	0
GCA_001281045.1	RS_GCF_001281045.1	362837	Spiroplasma cantharicola	Complete Genome	1.9912	0.688737	0	0	36.33	0	0	0	0	NA	NA	0
GCA_001281485.1	RS_GCF_001281485.1	361183	Altererythrobacter epoxidivorans	Complete Genome	1.6156	0.479706	0	0	27.73	0	0	0	0	NA	NA	0
GCA_001294575.1	RS_GCF_001294575.1	1788301	Pseudomonas versuta	Complete Genome	1.2686	0.237914	2	1	27.48	0	0	0	0	NA	NA	0
GCA_001294625.1	RS_GCF_001294625.1	656366	Arthrobacter alpinus	Complete Genome	1.4008	0.337044	1	1	25.59	0	0	0	0	NA	NA	0
GCA_001295365.1	RS_GCF_001295365.1	1426	Parageobacillus thermoglucosidasius	Complete Genome	1.9504	0.668034	0	0	55.76	7	144	2	14	20.5714	7	1
GCA_001302585.1	RS_GCF_001302585.1	860235	Kibdelosporangium phytohabitans	Complete Genome	1.8689	0.62535	2	1	28.79	5	36	1	6	7.2	6	1
GCA_001307155.1	RS_GCF_001307155.1	294	Pseudomonas fluorescens	Complete Genome	1.1538	0.143061	5	1	27.36	0	0	0	0	NA	NA	0
GCA_001307295.1	RS_GCF_001307295.1	33050	Sphingopyxis macrogoltabida	Complete Genome	1.7603	0.565484	2	1	28.82	0	0	1	1	NA	1	0
GCA_001308265.1	RS_GCF_001308265.1	1397108	Celeribacter marinus	Complete Genome	1.854	0.617345	4	1	28.15	0	0	0	0	NA	NA	0
GCA_001314225.1	RS_GCF_001314225.1	1714373	Microbacterium sp. No. 7	Complete Genome	1.3863	0.326638	6	1	29.47	1	20	1	8	20	8	0
GCA_001314325.1	RS_GCF_001314325.1	33050	Sphingopyxis macrogoltabida	Complete Genome	1.6935	0.526797	5	1	29.08	0	0	0	0	NA	NA	0
GCA_001411805.1	RS_GCF_001411805.1	41899	Burkholderia plantarii	Complete Genome	1.7806	0.57695	2	1	29.11	2	33	1	6	16.5	6	0
GCA_001412595.2	RS_GCF_001412595.2	1707785	Massilia sp. WG5	Complete Genome	1.0763	0.0735292	1	1	30.55	0	0	0	0	NA	NA	0
GCA_001412655.1	RS_GCF_001412655.1	1727164	Pedobacter sp. PACM 27299	Complete Genome	1.1962	0.17915	0	0	26.92	0	0	0	0	NA	NA	0
GCA_001414055.1	RS_GCF_001414055.1	69395	Caulobacter henricii	Complete Genome	1.0392	0.0384512	1	1	27.02	0	0	0	0	NA	NA	0
GCA_001420915.1	RS_GCF_001420915.1	680279	Agarivorans gilvus	Complete Genome	1.0124	0.0123237	1	1	26.66	0	0	0	0	NA	NA	0
GCA_001433395.1	RS_GCF_001433395.1	1746199	Bordetella sp. N	Chromosome	1.231	0.207827	0	0	30.93	0	0	0	0	NA	NA	0
GCA_001442755.1	RS_GCF_001442755.1	1349819	Aureimonas sp. AU20	Complete Genome	1.78	0.576613	3	1	26.71	0	0	0	0	NA	NA	0
GCA_001456115.1	RS_GCF_001456115.1	1332080	Sphingobium baderi	Complete Genome	1.6528	0.502471	5	1	29.32	1	18	0	0	18	NA	0
GCA_001456355.1	RS_GCF_001456355.1	1578165	Mycobacteroides saopaulense	Complete Genome	1.7869	0.580482	1	1	34.34	0	0	0	0	NA	NA	0
GCA_001457475.1	RS_GCF_001457475.1	85698	Achromobacter xylosoxidans	Complete Genome	1.0468	0.0457379	4	1	32.58	0	0	0	0	NA	NA	0
GCA_001457555.1	RS_GCF_001457555.1	851	Fusobacterium nucleatum subsp. polymorphum	Complete Genome	1.7035	0.532685	2	1	37.03	1	29	0	0	29	NA	0
GCA_001457655.1	RS_GCF_001457655.1	727	Haemophilus influenzae	Complete Genome	1.2591	0.230397	4	1	38.38	0	0	0	0	NA	NA	0
GCA_001462435.1	RS_GCF_001462435.1	430531	Burkholderia humptydooensis	Chromosome	1.6905	0.525024	4	1	31.94	0	0	0	0	NA	NA	0
GCA_001465545.3	RS_GCF_001465545.3	93219	Pandoraea norimbergensis	Complete Genome	1.3586	0.306455	4	1	29.99	0	0	0	0	NA	NA	0
GCA_001465595.2	RS_GCF_001465595.2	93218	Pandoraea apista	Complete Genome	1.3812	0.322953	2	1	30.67	0	0	0	0	NA	NA	0
GCA_001465835.2	RS_GCF_001465835.2	1374	Planococcus kocurii	Complete Genome	1.6026	0.471627	0	0	26.49	0	0	0	0	NA	NA	0
GCA_001483965.1	RS_GCF_001483965.1	1564681	Carnobacterium sp. CP1	Complete Genome	1.2256	0.203431	2	1	28.73	0	0	0	0	NA	NA	0
GCA_001484565.1	RS_GCF_001484565.1	1725411	Streptomyces sp. CdTB01	Complete Genome	1.1036	0.0985776	0	0	26.93	0	0	0	0	NA	NA	0
GCA_001507665.1	RS_GCF_001507665.1	1768108	Deinococcus actinosclerus	Complete Genome	1.2844	0.250292	3	1	26.5	0	0	0	0	NA	NA	0
GCA_001517405.1	RS_GCF_001517405.1	1619313	Erwinia gerundensis	Complete Genome	1.3867	0.326927	3	1	27.2	0	0	0	0	NA	NA	0
GCA_001518815.1	RS_GCF_001518815.1	47885	Pseudomonas oryzihabitans	Complete Genome	1.2978	0.260671	2	1	29.16	0	0	0	0	NA	NA	0
GCA_001521715.1	RS_GCF_001521715.1	61645	Enterobacter asburiae	Complete Genome	1.1238	0.116716	9	1	33.56	0	0	0	0	NA	NA	0
GCA_001524625.2	RS_GCF_001524625.2	1637837	Burkholderia savannae	Complete Genome	1.9351	0.660159	6	1	31.98	0	0	1	1	NA	1	0
GCA_001542625.2	RS_GCF_001542625.1	68214	Streptomyces griseochromogenes	Complete Genome	1.1282	0.120623	2	1	26.85	0	0	0	0	NA	NA	0
GCA_001543105.1	RS_GCF_001543105.1	87541	Aerococcus christensenii	Complete Genome	1.2032	0.184985	2	1	37.11	1	15	1	7	15	7	1
GCA_001547995.1	RS_GCF_001547995.1	91915	Asaia bogorensis NBRC 16594	Complete Genome	1.5044	0.408394	3	1	28.91	0	0	0	0	NA	NA	0
GCA_001548235.1	RS_GCF_001548235.1	43675	Rothia mucilaginosa	Complete Genome	1.0521	0.0507882	0	0	37.74	4	57	1	5	14.25	5	1
GCA_001553645.1	RS_GCF_001553645.1	1785996	Leptotrichia sp. oral taxon 847	Complete Genome	1.4871	0.396828	2	1	35.96	0	0	0	0	NA	NA	0
GCA_001553935.1	RS_GCF_001553935.1	544580	Actinomyces oris	Complete Genome	1.2903	0.254875	0	0	36.28	5	50	1	3	10	3	1
GCA_001561955.1	RS_GCF_001561955.1	28446	Anaerotignum propionicum DSM 1682	Complete Genome	1.1344	0.126104	9	1	31.61	0	0	0	0	NA	NA	0
GCA_001562115.1	GB_GCA_001562115.1	233316	Alteromonas stellipolaris	Complete Genome	1.5332	0.427357	0	0	24.72	0	0	0	0	NA	NA	0
GCA_001563265.1	RS_GCF_001563265.1	1315974	Sphingobium sp. TKS	Complete Genome	1.0883	0.0846168	1	1	28.04	0	0	0	0	NA	NA	0
GCA_001577305.1	RS_GCF_001577305.1	37927	Sinomonas atrocyanea	Complete Genome	1.0116	0.0115332	0	0	28.94	0	0	0	0	NA	NA	0
GCA_001577365.1	RS_GCF_001577365.1	1795630	Frondihabitans sp. PAMC 28766	Complete Genome	1.5235	0.42101	0	0	25.82	0	0	0	0	NA	NA	0
GCA_001578105.1	RS_GCF_001578105.1	686597	Martelella sp. AD-3	Complete Genome	1.9346	0.659901	6	1	30.36	2	44	1	7	22	7	0
GCA_001580365.1	RS_GCF_001580365.1	388357	Kocuria turfanensis	Chromosome	1.9576	0.671719	2	1	27.94	0	0	0	0	NA	NA	0
GCA_001584145.1	RS_GCF_001584145.1	158899	Collimonas fungivorans	Complete Genome	1.1314	0.123456	1	1	27.44	0	0	0	0	NA	NA	0
GCA_001584165.1	RS_GCF_001584165.1	279058	Collimonas arenae	Complete Genome	1.788	0.581098	1	1	28.88	0	0	0	0	NA	NA	0
GCA_001584185.1	RS_GCF_001584185.1	279113	Collimonas pratensis	Complete Genome	1.0475	0.0464064	2	1	27.64	0	0	0	0	NA	NA	0
GCA_001586165.1	RS_GCF_001586165.1	82983	Obesumbacterium proteus	Complete Genome	1.8196	0.598617	5	1	31.3	0	0	0	0	NA	NA	0
GCA_001590605.1	RS_GCF_001590605.1	188932	Pedobacter cryoconitis	Complete Genome	1.7091	0.535967	1	1	23.48	1	64	1	3	64	3	1
GCA_001590685.1	RS_GCF_001590685.1	1476	Sporosarcina psychrophila	Complete Genome	1.2617	0.23246	3	1	24.13	0	0	0	0	NA	NA	0
GCA_001596135.1	GB_GCA_001596135.1	1300914	Mucilaginibacter sp. PAMC 26640	Complete Genome	1.1762	0.162289	3	1	23.95	0	0	0	0	NA	NA	0
GCA_001598055.1	RS_GCF_001598055.1	1796606	Cupriavidus nantongensis	Chromosome	1.6856	0.522122	4	1	31.99	0	0	0	0	NA	NA	0
GCA_001611675.1	RS_GCF_001611675.1	388950	Pontibacter akesuensis	Complete Genome	1.1007	0.0959463	0	0	28.78	0	0	0	0	NA	NA	0
GCA_001612555.1	RS_GCF_001612555.1	1407071	Acinetobacter sp. TGL-Y2	Complete Genome	1.1345	0.126192	4	1	28.14	4	30	0	0	7.5	NA	0
GCA_001634285.1	RS_GCF_001634285.1	294699	Anoxybacillus amylolyticus	Complete Genome	1.2417	0.216481	1	1	53.62	1	23	1	1	23	1	1
GCA_001634365.1	RS_GCF_001634365.1	261302	Paraburkholderia phytofirmans OLGA172	Complete Genome	1.5696	0.450821	0	0	29.87	0	0	0	0	NA	NA	0
GCA_001636295.1	RS_GCF_001636295.1	372663	Isoptericola dokdonensis DS-3	Complete Genome	1.457	0.37638	1	1	29.48	0	0	0	0	NA	NA	0
GCA_001639105.2	RS_GCF_001639105.2	1226968	Azospirillum humicireducens	Chromosome	1.7845	0.579138	3	1	29.21	3	50	2	10	16.6667	5	0
GCA_001643775.1	RS_GCF_001643775.1	79604	Denitrobacterium detoxificans	Complete Genome	1.1416	0.132431	3	1	38.52	0	0	0	0	NA	NA	0
GCA_001644565.1	RS_GCF_001644565.1	1182568	Deinococcus puniceus	Complete Genome	1.4184	0.349529	0	0	25.04	0	0	0	0	NA	NA	0
GCA_001644605.1	RS_GCF_001644605.1	1178515	Paenibacillus swuensis	Complete Genome	1.1087	0.103188	0	0	30.77	0	0	0	0	NA	NA	0
GCA_001644645.1	RS_GCF_001644645.1	1492898	Flavisolibacter tropicus	Complete Genome	1.1557	0.144706	0	0	26.33	0	0	0	0	NA	NA	0
GCA_001644705.1	RS_GCF_001644705.1	1089444	Dickeya solani IPO 2222	Complete Genome	1.0367	0.0360426	4	1	29.67	0	0	0	0	NA	NA	0
GCA_001647635.1	RS_GCF_001647635.1	1575	Leifsonia xyli	Complete Genome	1.6455	0.498044	0	0	30.13	0	0	0	0	NA	NA	0
GCA_001648155.1	RS_GCF_001648155.1	1685010	Chryseobacterium glaciei	Complete Genome	1.1366	0.128041	4	1	28.57	0	0	0	0	NA	NA	0
GCA_001651805.1	RS_GCF_001651805.1	1821621	Marinobacterium aestuarii	Complete Genome	1.8895	0.636312	1	1	24.8	3	57	1	9	19	9	1
GCA_001652465.1	RS_GCF_001652465.1	84292	Microbacterium chocolatum	Complete Genome	1.1761	0.162204	0	0	29.88	0	0	0	0	NA	NA	0
GCA_001652505.2	RS_GCF_001652505.2	61646	Lelliottia amnigena	Complete Genome	1.0221	0.0218593	4	1	32.1	0	0	0	0	NA	NA	0
GCA_001653795.1	RS_GCF_001653795.1	1658665	Mitsuaria sp. 7	Complete Genome	1.4445	0.367763	0	0	26.49	0	0	0	0	NA	NA	0
GCA_001654495.1	RS_GCF_001654495.1	1849967	Streptomyces sp. SAT1	Complete Genome	1.0208	0.0205866	0	0	27.96	3	71	1	7	23.6667	7	1
GCA_001655615.1	RS_GCF_001655615.1	1659194	Pseudomonas sp. GR 6-02	Complete Genome	1.0718	0.0693395	1	1	27.97	0	0	0	0	NA	NA	0
GCA_001656035.1	RS_GCF_001656035.1	935293	Yersinia entomophaga	Chromosome	1.969	0.677526	6	1	30.35	0	0	0	0	NA	NA	0
GCA_001658005.1	RS_GCF_001658005.1	1855519	Sphingobium sp. EP60837	Complete Genome	1.7571	0.563665	2	1	28.66	0	0	0	0	NA	NA	0
GCA_001658025.2	RS_GCF_001658025.2	497725	Kosakonia oryzae	Complete Genome	1.6535	0.502894	4	1	31	1	7	0	0	7	NA	0
GCA_001659785.1	RS_GCF_001659785.1	499555	Dietzia timorensis	Complete Genome	1.3076	0.268193	0	0	29.53	0	0	0	0	NA	NA	0
GCA_001660485.1	RS_GCF_001660485.1	453304	Agromyces aureus	Complete Genome	1.1242	0.117072	3	1	28.26	0	0	0	0	NA	NA	0
GCA_001661075.1	RS_GCF_001661075.1	1853130	Pseudomonas silesiensis	Complete Genome	1.1392	0.130326	1	1	27.34	0	0	0	0	NA	NA	0
GCA_001663175.1	RS_GCF_001663175.1	1112	Erythrobacter neustonensis	Complete Genome	1.3367	0.290204	0	0	30.31	0	0	0	0	NA	NA	0
GCA_001664485.1	RS_GCF_001664485.1	1703969	Rhizobium sp. N324	Complete Genome	1.2743	0.242397	3	1	28.71	0	0	0	0	NA	NA	0
GCA_001678905.1	RS_GCF_001678905.1	1630135	Dermabacter vaginalis	Complete Genome	1.0644	0.0624113	1	1	34.7	0	0	0	0	NA	NA	0
GCA_001678945.1	RS_GCF_001678945.1	60890	Phaeobacter gallaeciensis	Complete Genome	1.5276	0.423698	1	1	26.94	0	0	0	0	NA	NA	0
GCA_001687105.1	RS_GCF_001687105.1	1792508	Salipiger sp. CCB-MM3	Complete Genome	1.3083	0.268729	1	1	28.08	0	0	1	3	NA	3	0
GCA_001687565.2	RS_GCF_001687565.2	161360	Planococcus antarcticus DSM 14505	Complete Genome	1.4748	0.388522	0	0	27.34	1	22	1	3	22	3	0
GCA_001687585.2	RS_GCF_001687585.2	1215089	Planococcus halocryophilus	Complete Genome	1.8539	0.617292	1	1	26.86	0	0	0	0	NA	NA	0
GCA_001687665.2	RS_GCF_001687665.2	414778	Planococcus donghaensis	Complete Genome	1.5745	0.453938	0	0	27.29	0	0	0	0	NA	NA	0
GCA_001688725.2	RS_GCF_001688725.2	1796613	Bacteroides caecimuris	Complete Genome	1.3504	0.300401	3	1	37.87	0	0	0	0	NA	NA	0
GCA_001689125.2	RS_GCF_001689125.2	1796616	Blautia pseudococcoides	Complete Genome	1.3426	0.294608	4	1	35.41	2	18	1	6	9	6	1
GCA_001697185.1	RS_GCF_001697185.1	1790137	Wenyingzhuangia fucanilytica	Complete Genome	1.1374	0.128745	1	1	28.07	0	0	0	0	NA	NA	0
GCA_001698205.1	RS_GCF_001698205.1	692370	Tsuneonella dongtanensis	Complete Genome	1.7831	0.578353	0	0	27.16	0	0	0	0	NA	NA	0
GCA_001701025.1	RS_GCF_001701025.1	1586287	Lentzea guizhouensis	Complete Genome	1.7416	0.554804	3	1	28.48	0	0	0	0	NA	NA	0
GCA_001704275.1	GB_GCA_001704275.1	1971	Streptomyces noursei ATCC 11455	Complete Genome	1.256	0.227932	1	1	27.62	0	0	0	0	NA	NA	0
GCA_001704615.3	RS_GCF_001704615.3	1871111	Acinetobacter defluvii	Complete Genome	1.1138	0.107778	4	1	29.49	3	64	2	7	21.3333	3.5	0
GCA_001708405.1	RS_GCF_001708405.1	1144748	Kangiella sediminilitoris	Complete Genome	1.7421	0.555091	0	0	30.04	0	0	0	0	NA	NA	0
GCA_001708505.1	RS_GCF_001708505.1	1856685	Pseudomonas sp. TCU-HL1	Complete Genome	1.3112	0.270943	3	1	29.6	0	0	0	0	NA	NA	0
GCA_001713395.1	RS_GCF_001713395.1	1842534	Sinorhizobium sp. RAC02	Complete Genome	1.1571	0.145917	4	1	28.65	0	0	0	0	NA	NA	0
GCA_001713415.1	RS_GCF_001713415.1	1843368	Sphingobium sp. RAC03	Complete Genome	1.5017	0.406598	2	1	28.21	1	6	1	2	6	2	0
GCA_001713475.1	RS_GCF_001713475.1	1842536	Agrobacterium sp. RAC06	Complete Genome	1.0099	0.00985132	1	1	28.47	0	0	0	0	NA	NA	0
GCA_001714725.1	RS_GCF_001714725.1	1842533	Acidovorax sp. RAC01	Complete Genome	1.6433	0.496706	0	0	26.94	1	44	1	7	44	7	1
GCA_001717505.1	RS_GCF_001717505.1	39950	Dialister pneumosintes	Complete Genome	1.2233	0.201552	1	1	35.73	1	19	1	3	19	3	1
GCA_001718315.1	RS_GCF_001718315.1	488732	Burkholderia diffusa	Complete Genome	1.0106	0.0105442	3	1	30.06	0	0	0	0	NA	NA	0
GCA_001718795.1	RS_GCF_001718795.1	488446	Burkholderia latens	Complete Genome	1.1537	0.142974	3	1	30.73	0	0	0	0	NA	NA	0
GCA_001719045.1	RS_GCF_001719045.1	1406	Paenibacillus polymyxa	Complete Genome	1.3213	0.278616	5	1	29.74	3	30	0	0	10	NA	0
GCA_001720465.1	RS_GCF_001720465.1	1896196	Porphyrobacter sp. LM 6	Complete Genome	1.9295	0.657261	1	1	29.96	0	0	0	0	NA	NA	0
GCA_001720485.1	RS_GCF_001720485.1	28258	Cobetia marina	Complete Genome	1.0048	0.00478852	1	1	29.21	0	0	0	0	NA	NA	0
GCA_001723605.1	RS_GCF_001723605.1	194424	Sulfurospirillum halorespirans DSM 13726	Complete Genome	1.5162	0.416207	0	0	28.38	0	0	0	0	NA	NA	0
GCA_001729745.1	RS_GCF_001729745.1	158836	Enterobacter hormaechei subsp. hoffmannii	Complete Genome	1.4863	0.39629	1	1	33.29	0	0	0	0	NA	NA	0
GCA_001729765.1	RS_GCF_001729765.1	208224	Enterobacter kobei	Complete Genome	1.7689	0.570358	10	1	32.19	1	18	0	0	18	NA	0
GCA_001735805.1	RS_GCF_001735805.1	1904616	Streptomyces fodineus	Complete Genome	1.0975	0.0930349	0	0	27.64	0	0	1	5	NA	5	0
GCA_001750725.1	RS_GCF_001750725.1	299767	Enterobacter ludwigii	Complete Genome	1.6958	0.528155	3	1	31.84	0	0	0	0	NA	NA	0
GCA_001753205.1	RS_GCF_001753205.1	298596	Sporosarcina ureilytica	Complete Genome	1.2455	0.219537	0	0	31.08	0	0	0	0	NA	NA	0
GCA_001792815.1	RS_GCF_001792815.1	1906742	Microbacterium sp. BH-3-3-3	Complete Genome	1.576	0.45489	0	0	29.41	0	0	0	0	NA	NA	0
GCA_001806325.1	RS_GCF_001806325.1	1905847	Curtobacterium sp. BH-2-1-1	Complete Genome	1.1137	0.107688	0	0	29.79	0	0	0	0	NA	NA	0
GCA_001808185.1	RS_GCF_001808185.1	1906741	Jeongeupia sp. USM3	Complete Genome	1.2037	0.1854	2	1	30.98	0	0	0	0	NA	NA	0
GCA_001831475.1	RS_GCF_001831475.1	1763534	Flavobacterium crassostreae	Complete Genome	1.1648	0.152549	2	1	23.95	1	48	1	3	48	3	1
GCA_001839655.2	RS_GCF_001839655.1	289370	Pseudomonas argentinensis	Complete Genome	1.263	0.23349	1	1	29.18	0	0	0	0	NA	NA	0
GCA_001854325.1	RS_GCF_001854325.1	367825	Cupriavidus malaysiensis	Complete Genome	1.8771	0.629728	5	1	29.75	0	0	0	0	NA	NA	0
GCA_001856685.1	RS_GCF_001856685.1	1912795	Boudabousia tangfeifanii	Complete Genome	1.9247	0.65477	2	1	38.71	0	0	0	0	NA	NA	0
GCA_001857965.1	RS_GCF_001857965.1	1306519	Flavobacterium commune	Complete Genome	1.5641	0.447311	0	0	26.34	0	0	0	0	NA	NA	0
GCA_001870205.1	RS_GCF_001870205.1	519472	Vagococcus teuberi	Complete Genome	1.2447	0.218895	0	0	32.76	1	17	1	3	17	3	0
GCA_001874625.1	RS_GCF_001874625.1	587	Providencia rettgeri	Complete Genome	1.9803	0.683248	3	1	33.65	2	26	1	6	13	6	0
GCA_001874645.1	RS_GCF_001874645.1	104087	Pseudomonas frederiksbergensis	Complete Genome	1.2879	0.253013	12	1	27.64	0	0	0	0	NA	NA	0
GCA_001886715.1	RS_GCF_001886715.1	2213200	Nocardia mangyaensis	Complete Genome	1.2803	0.247094	2	1	28.69	2	56	1	8	28	8	1
GCA_001888805.2	RS_GCF_001888805.2	1914861	Enterobacter sp. SA187	Complete Genome	1.1849	0.169658	4	1	33.32	0	0	0	0	NA	NA	0
GCA_001889025.1	RS_GCF_001889025.1	1913578	Sphingorhabdus lutea	Complete Genome	1.513	0.414094	1	1	32.8	0	0	0	0	NA	NA	0
GCA_001889545.1	RS_GCF_001889545.1	364410	Granulibacter bethesdensis	Complete Genome	1.7427	0.555436	1	1	33.46	4	45	1	7	11.25	7	1
GCA_001907975.2	RS_GCF_001907975.1	1915309	Silvanigrella aquatica	Chromosome	1.0373	0.0366212	3	1	29.24	1	64	1	7	64	7	0
GCA_001908275.1	RS_GCF_001908275.1	528191	Paenibacillus xylanexedens	Complete Genome	1.7968	0.586007	3	1	29.26	3	60	1	7	20	7	0
GCA_001908375.1	RS_GCF_001908375.1	29449	Rhizobium etli 8C-3	Complete Genome	1.3065	0.267352	3	1	28.09	0	0	0	0	NA	NA	0
GCA_001908835.1	RS_GCF_001908835.1	1920883	Marivivens sp. JLT3646	Complete Genome	1.1606	0.148937	1	1	27.17	0	0	0	0	NA	NA	0
GCA_001931535.1	RS_GCF_001931535.1	888845	Minicystis rosea	Complete Genome	1.6275	0.487045	2	1	27.99	3	50	1	3	16.6667	3	1
GCA_001940525.2	RS_GCF_001940525.2	1915078	Thioclava nitratireducens	Complete Genome	1.6722	0.51414	2	1	30.34	0	0	0	0	NA	NA	0
GCA_001941845.1	RS_GCF_001941845.1	234612	Streptomyces sp. TN58	Complete Genome	1.0432	0.0422929	0	0	26.63	0	0	0	0	NA	NA	0
GCA_001941865.1	RS_GCF_001941865.1	101564	Pseudomonas alcaliphila JAB1	Complete Genome	1.045	0.0440169	0	0	30.05	3	39	1	6	13	6	1
GCA_001951155.1	RS_GCF_001951155.1	1486245	Gramella flava JLT2011	Complete Genome	1.854	0.617345	0	0	27.77	0	0	0	0	NA	NA	0
GCA_001953955.1	RS_GCF_001953955.1	28131	Prevotella intermedia ATCC 25611 = DSM 20706	Complete Genome	1.8655	0.623529	0	0	36.89	3	51	2	4	17	2	1
GCA_001956695.1	RS_GCF_001956695.1	1850254	Poseidonibacter parvus	Complete Genome	1.2452	0.219296	0	0	24.33	0	0	0	0	NA	NA	0
GCA_001975225.1	RS_GCF_001975225.1	208223	Kosakonia cowanii JCM 10956 = DSM 18146	Complete Genome	1.1244	0.11725	3	1	32.66	1	23	2	9	23	4.5	1
GCA_001997345.1	RS_GCF_001997345.1	1332264	Tessaracoccus aquimaris	Complete Genome	1.7134	0.53848	1	1	28.31	1	92	1	7	92	7	1
GCA_001998865.1	RS_GCF_001998865.1	399497	Tessaracoccus flavescens	Complete Genome	1.9062	0.645112	1	1	29.41	2	151	1	7	75.5	7	0
GCA_001998885.1	RS_GCF_001998885.1	633807	Vagococcus penaei	Complete Genome	1.3779	0.320561	0	0	30.51	2	85	2	8	42.5	4	1
GCA_001999905.1	RS_GCF_001999905.1	2213202	Planococcus lenghuensis	Complete Genome	1.5525	0.439867	1	1	28.77	0	0	0	0	NA	NA	0
GCA_002002925.1	RS_GCF_002002925.1	1938607	Sphingomonas sp. LM7	Complete Genome	1.9969	0.691596	0	0	27.9	0	0	0	0	NA	NA	0
GCA_002005405.1	RS_GCF_002005405.1	708126	Jeotgalibaca dankookensis	Complete Genome	1.3591	0.306823	1	1	30.09	0	0	0	0	NA	NA	0
GCA_002007605.1	RS_GCF_002007605.1	1945512	Cellvibrio sp. PSBB023	Complete Genome	1.4303	0.357884	2	1	28.14	1	54	1	8	54	8	1
GCA_002009175.1	RS_GCF_002009175.1	193462	Streptomyces niveus	Complete Genome	1.2423	0.216965	0	0	28.15	5	145	2	12	29	6	1
GCA_002019855.1	RS_GCF_002019855.1	1890	Streptomyces antibioticus	Chromosome	1.1605	0.148851	1	1	27.59	0	0	0	0	NA	NA	0
GCA_002023665.2	RS_GCF_002023665.2	1117645	Elizabethkingia anophelis R26	Complete Genome	1.0365	0.0358497	2	1	30.73	0	0	0	0	NA	NA	0
GCA_002024505.1	RS_GCF_002024505.1	150123	Plantibacter flavus	Chromosome	1.1123	0.10643	2	1	29.56	0	0	0	0	NA	NA	0
GCA_002024805.1	RS_GCF_002024805.1	1756149	Elizabethkingia bruuniana	Complete Genome	1.1017	0.0968544	4	1	30.38	0	0	0	0	NA	NA	0
GCA_002025205.1	RS_GCF_002025205.1	1930532	Pseudomonas sp. CC6-YY-74	Complete Genome	1.1274	0.119914	1	1	27.38	0	0	0	0	NA	NA	0
GCA_002025645.1	RS_GCF_002025645.1	69373	Curtobacterium pusillum	Complete Genome	1.035	0.0344014	1	1	29.48	0	0	0	0	NA	NA	0
GCA_002043005.1	RS_GCF_002043005.1	293089	Martelella mediterranea DSM 17316	Complete Genome	1.5724	0.452603	3	1	30.04	0	0	0	0	NA	NA	0
GCA_002074055.1	RS_GCF_002074055.1	1446794	Frondihabitans sp. 762G35	Complete Genome	1.4388	0.363809	1	1	27.31	0	0	0	0	NA	NA	0
GCA_002075795.1	RS_GCF_002075795.1	93973	Shewanella japonica	Complete Genome	1.4277	0.356065	0	0	24.76	0	0	0	0	NA	NA	0
GCA_002076895.1	RS_GCF_002076895.1	1967665	Cognaticolwellia beringensis	Complete Genome	1.5003	0.405665	1	1	19.77	0	0	0	0	NA	NA	0
GCA_002077155.1	RS_GCF_002077155.1	1930764	Sporosarcina sp. P33	Complete Genome	1.1659	0.153493	1	1	29.2	0	0	0	0	NA	NA	0
GCA_002077175.1	RS_GCF_002077175.1	1816219	Colwellia sp. PAMC 21821	Complete Genome	1.2998	0.26221	0	0	20.06	1	83	1	6	83	6	1
GCA_002080435.1	RS_GCF_002080435.1	76947	Sphingobium herbicidovorans	Complete Genome	1.5042	0.408261	3	1	28.97	0	0	0	0	NA	NA	0
GCA_002082195.1	RS_GCF_002082195.1	553510	Streptomyces gilvosporeus	Complete Genome	1.3057	0.266739	1	1	27.99	1	62	1	8	62	8	1
GCA_002085925.2	RS_GCF_002085925.2	1549850	Thioclava electrotropha	Complete Genome	1.1116	0.1058	1	1	29.07	0	0	0	0	NA	NA	0
GCA_002097535.1	RS_GCF_002097535.1	402384	Halobacillus mangrovi	Complete Genome	1.1394	0.130502	0	0	32.92	0	0	0	0	NA	NA	0
GCA_002101335.1	RS_GCF_002101335.1	155085	Staphylococcus lutrae	Complete Genome	1.0063	0.00628024	2	1	38.26	2	15	2	6	7.5	3	1
GCA_002101375.1	RS_GCF_002101375.1	1571	Sporosarcina ureae	Complete Genome	1.6388	0.493964	0	0	28.38	0	0	0	0	NA	NA	0
GCA_002101395.1	RS_GCF_002101395.1	1891675	Pantoea alhagi	Complete Genome	1.3122	0.271705	3	1	30.6	0	0	0	0	NA	NA	0
GCA_002109325.1	RS_GCF_002109325.1	1571	Sporosarcina ureae	Complete Genome	1.7873	0.580706	0	0	27.75	0	0	0	0	NA	NA	0
GCA_002117445.1	RS_GCF_002117445.1	92947	Ketogulonicigenium robustum	Complete Genome	1.2496	0.222824	3	1	29.01	0	0	0	0	NA	NA	0
GCA_002117485.1	RS_GCF_002117485.1	1981173	Rhizobium sp. NXC14	Complete Genome	1.2723	0.240826	2	1	29.08	0	0	0	0	NA	NA	0
GCA_002139875.1	RS_GCF_002139875.1	1660076	Campylobacter sp. RM12175	Complete Genome	1.855	0.617885	1	1	37.01	2	20	3	11	10	3.66667	0
GCA_002151445.1	RS_GCF_002151445.1	1030157	Sphingomonas sp. KC8	Complete Genome	1.6625	0.508322	3	1	27.54	0	0	0	0	NA	NA	0
GCA_002157875.1	RS_GCF_002157875.1	1903694	Oceanisphaera avium	Complete Genome	1.393	0.33146	0	0	24.74	1	29	1	6	29	6	1
GCA_002157895.1	RS_GCF_002157895.1	1416627	Oceanisphaera profunda	Complete Genome	1.2864	0.251848	0	0	24.59	5	71	2	10	14.2	5	1
GCA_002163585.1	RS_GCF_002163585.1	53336	Tatumella citrea	Complete Genome	1.3595	0.307117	1	1	29.26	0	0	0	0	NA	NA	0
GCA_002165255.2	RS_GCF_002165255.2	2004644	Acinetobacter sp. WCHA45	Complete Genome	1.3799	0.322011	0	0	30.01	1	251	1	6	251	6	0
GCA_002192455.1	RS_GCF_002192455.1	1940	Streptomyces albireticuli	Complete Genome	1.0665	0.0643823	2	1	27.14	0	0	0	0	NA	NA	0
GCA_002197485.1	RS_GCF_002197485.1	33934	Anoxybacillus flavithermus	Complete Genome	1.2602	0.23127	2	1	53.37	4	67	1	7	16.75	7	0
GCA_002197645.1	RS_GCF_002197645.1	2005703	Enterococcus wangshanyuanii	Complete Genome	1.5332	0.427357	8	1	36.01	0	0	0	0	NA	NA	0
GCA_002201515.1	RS_GCF_002201515.1	1796646	Muribaculum intestinale	Chromosome	1.5576	0.443146	1	1	37.61	0	0	0	0	NA	NA	0
GCA_002208095.1	RS_GCF_002208095.1	1915310	Enterobacter cloacae complex sp. ECNIH7	Complete Genome	1.0522	0.0508832	8	1	32.1	0	0	0	0	NA	NA	0
GCA_002215495.1	RS_GCF_002215495.1	2003315	Porphyrobacter sp. CACIAM 03H1	Chromosome	1.9896	0.687934	0	0	30.64	1	5	1	1	5	1	1
GCA_002216775.1	RS_GCF_002216775.1	2017483	Virgibacillus phasianinus	Complete Genome	1.9345	0.659849	0	0	27.75	0	0	0	0	NA	NA	0
GCA_002216795.1	RS_GCF_002216795.1	2017485	Brachybacterium avium	Complete Genome	1.9033	0.643589	0	0	29.08	0	0	0	0	NA	NA	0
GCA_002222615.2	RS_GCF_002222615.2	47678	Bacteroides caccae	Complete Genome	1.7218	0.54337	1	1	38.16	0	0	0	0	NA	NA	0
GCA_002234575.2	RS_GCF_002234575.2	208479	Enterocloster bolteae	Complete Genome	1.3907	0.329807	5	1	36.7	2	33	1	7	16.5	7	0
GCA_002237445.1	RS_GCF_002237445.1	655307	Neisseria sp. KEM232	Complete Genome	1.6837	0.520994	2	1	38.3	1	24	2	9	24	4.5	1
GCA_002237535.1	RS_GCF_002237535.1	1249553	Bacterioplanes sanyensis	Complete Genome	1.2948	0.258356	1	1	25.78	0	0	0	0	NA	NA	0
GCA_002237595.1	RS_GCF_002237595.1	2021862	Labrenzia sp. VG12	Complete Genome	1.6203	0.482611	1	1	26.99	0	0	0	0	NA	NA	0
GCA_002240055.1	RS_GCF_002240055.1	712368	Leptotrichia sp. oral taxon 498	Complete Genome	1.3397	0.292446	2	1	36.77	3	35	1	9	11.6667	9	1
GCA_002240355.1	RS_GCF_002240355.1	530584	Prauserella marina	Complete Genome	1.8843	0.633556	0	0	28.32	6	51	1	8	8.5	8	0
GCA_002240415.1	RS_GCF_002240415.1	172713	Paenibacillus kribbensis	Complete Genome	1.2487	0.222103	3	1	30.15	4	99	1	7	24.75	7	1
GCA_002243385.1	RS_GCF_002243385.1	86332	Mogibacterium pumilum	Chromosome	1.8865	0.634723	1	1	36.63	3	41	2	17	13.6667	8.5	1
GCA_002257585.1	RS_GCF_002257585.1	1234841	Mucilaginibacter xinganensis	Complete Genome	1.3397	0.292446	2	1	26.13	0	0	0	0	NA	NA	0
GCA_002271215.1	GB_GCA_002271215.1	1907578	Lelliottia jeotgali	Complete Genome	1.5657	0.448333	1	1	29.83	0	0	0	0	NA	NA	0
GCA_002277895.1	RS_GCF_002277895.1	2028343	Rhizobium sp. 11515TR	Complete Genome	1.0259	0.0255703	1	1	28.31	0	0	0	0	NA	NA	0
GCA_002278075.1	RS_GCF_002278075.1	2026199	Paraburkholderia aromaticivorans	Complete Genome	1.3626	0.309395	1	1	29.49	0	0	0	0	NA	NA	0
GCA_002284855.1	GB_GCA_002284855.1	1848255	Actinobacteria bacterium IMCC25003	Complete Genome	1.7768	0.574814	0	0	26.73	0	0	0	0	NA	NA	0
GCA_002284875.1	GB_GCA_002284875.1	1848756	Actinobacteria bacterium IMCC26103	Complete Genome	1.5859	0.461152	0	0	27.51	0	0	0	0	NA	NA	0
GCA_002285495.1	RS_GCF_002285495.1	182773	Clostridium isatidis	Complete Genome	1.6681	0.511685	0	0	42.77	2	25	1	7	12.5	7	1
GCA_002287925.1	RS_GCF_002287925.1	1884913	Candidatus Planktophila lacus	Complete Genome	1.8124	0.594652	0	0	27.84	0	0	0	0	NA	NA	0
GCA_002288065.1	RS_GCF_002288065.1	1884904	Candidatus Planktophila sulfonica	Complete Genome	1.8097	0.593161	0	0	26.42	0	0	0	0	NA	NA	0
GCA_002288105.1	RS_GCF_002288105.1	1884905	Candidatus Planktophila versatilis	Complete Genome	1.5412	0.432561	0	0	24.85	0	0	0	0	NA	NA	0
GCA_002288525.1	RS_GCF_002288525.1	716925	Ensifer sojae CCBAU 05684	Complete Genome	1.6389	0.494025	4	1	29.68	0	0	0	0	NA	NA	0
GCA_002290085.1	RS_GCF_002290085.1	216427	Mesoplasma chauliocola	Complete Genome	1.11	0.10436	0	0	36.7	0	0	0	0	NA	NA	0
GCA_002291445.1	RS_GCF_002291445.1	1109412	Brenneria goodwinii	Complete Genome	1.0153	0.0151841	4	1	31.4	0	0	0	0	NA	NA	0
GCA_002302635.1	RS_GCF_002302635.1	1848904	Capnocytophaga stomatis	Complete Genome	1.9592	0.672536	0	0	36.9	2	97	2	4	48.5	2	1
GCA_002307355.1	RS_GCF_002307355.1	2042057	Pectobacterium polaris	Complete Genome	1.9495	0.667573	2	1	27.75	0	0	0	0	NA	NA	0
GCA_002310815.1	RS_GCF_002310815.1	314281	Pseudoalteromonas tunicata	Complete Genome	1.0796	0.0765906	1	1	24.54	1	97	1	3	97	3	0
GCA_002327085.1	RS_GCF_002327085.1	1853276	Neisseria weixii	Complete Genome	1.0661	0.0640071	4	1	34.53	2	36	2	11	18	5.5	1
GCA_002327185.1	RS_GCF_002327185.1	46867	Clostridium chauvoei	Complete Genome	1.2792	0.246235	1	1	36.8	2	43	1	9	21.5	9	1
GCA_002354875.1	RS_GCF_002354875.1	42197	Actinosynnema pretiosum	Complete Genome	1.9539	0.669827	2	1	27	1	11	0	0	11	NA	0
GCA_002355375.1	RS_GCF_002355375.1	1500254	Aneurinibacillus soli	Complete Genome	1.0277	0.0273233	3	1	29.9	0	0	0	0	NA	NA	0
GCA_002355395.1	RS_GCF_002355395.1	279828	Microcella alkaliphila	Complete Genome	1.9349	0.660056	1	1	30.52	0	0	0	0	NA	NA	0
GCA_002355435.1	RS_GCF_002355435.1	1550579	Mucilaginibacter gotjawali	Complete Genome	1.5737	0.45343	3	1	24.69	0	0	0	0	NA	NA	0
GCA_002355595.1	RS_GCF_002355595.1	477680	Filimonas lacunae	Complete Genome	1.8947	0.639061	3	1	27.46	0	0	0	0	NA	NA	0
GCA_002355855.1	RS_GCF_002355855.1	120107	Sphingobium cloacae	Complete Genome	1.5533	0.440382	3	1	29.74	0	0	0	0	NA	NA	0
GCA_002356455.1	RS_GCF_002356455.1	856	Fusobacterium varium	Complete Genome	1.1025	0.0975803	4	1	35.28	3	31	2	8	10.3333	4	0
GCA_002407065.1	RS_GCF_002407065.1	1331682	Brachybacterium ginsengisoli	Complete Genome	1.8695	0.625671	0	0	28.56	0	0	0	0	NA	NA	0
GCA_002407245.1	RS_GCF_002407245.1	1580596	Phaeobacter piscinae	Complete Genome	1.1687	0.155892	1	1	25.43	0	0	0	0	NA	NA	0
GCA_002441855.2	RS_GCF_002441855.2	2041044	Eubacterium maltosivorans	Complete Genome	1.3248	0.281262	7	1	37.12	0	0	1	8	NA	8	0
GCA_002499975.2	RS_GCF_002499975.2	1858656	Alteromonas pelagimontana	Complete Genome	1.8321	0.605463	1	1	26.92	0	0	0	0	NA	NA	0
GCA_002531755.2	RS_GCF_002531755.2	1538158	Rhizobium acidisoli	Complete Genome	1.8749	0.628555	1	1	28.14	0	0	0	0	NA	NA	0
GCA_002557795.1	RS_GCF_002557795.1	2029983	Chitinophaga caeni	Complete Genome	1.5468	0.436188	0	0	27.52	2	28	1	3	14	3	1
GCA_002600635.1	RS_GCF_002600635.1	1571470	Rhizobium sp. ACO-34A	Complete Genome	1.0676	0.0654131	4	1	28.28	0	0	0	0	NA	NA	0
GCA_002706375.1	RS_GCF_002706375.1	1604	Lactobacillus amylovorus DSM 20531	Complete Genome	1.2097	0.190372	2	1	37.35	0	0	0	0	NA	NA	0
GCA_002706745.1	RS_GCF_002706745.1	1612	Companilactobacillus farciminis KCTC 3681 = DSM 20184	Complete Genome	1.9706	0.678338	1	1	31.41	2	12	2	8	6	4	1
GCA_002736205.1	RS_GCF_002736205.1	363852	Pedobacter ginsengisoli	Complete Genome	1.5978	0.468628	1	1	27.63	0	0	0	0	NA	NA	0
GCA_002749615.1	RS_GCF_002749615.1	69666	Caulobacter mirabilis	Complete Genome	1.5853	0.460774	0	0	29.35	0	0	0	0	NA	NA	0
GCA_002753995.1	RS_GCF_002753995.1	2049589	Pseudomonas sp. HLS-6	Complete Genome	1.2813	0.247875	7	1	29.75	0	0	0	0	NA	NA	0
GCA_002761215.1	GB_GCA_002761215.1	1540872	Candidatus Gracilibacteria bacterium HOT-871	Complete Genome	1.8059	0.591059	1	1	40.19	4	37	0	0	9.25	NA	0
GCA_002763915.1	RS_GCF_002763915.1	2663009	Fusobacterium pseudoperiodonticum	Complete Genome	1.356	0.304539	4	1	37.41	0	0	0	0	NA	NA	0
GCA_002764115.1	RS_GCF_002764115.1	1867719	Phyllobacterium zundukense	Complete Genome	1.823	0.600483	3	1	28.5	0	0	0	0	NA	NA	0
GCA_002796545.1	RS_GCF_002796545.1	1896961	Amycolatopsis sp. AA4	Complete Genome	1.8841	0.63345	1	1	29.09	0	0	0	0	NA	NA	0
GCA_002796605.1	RS_GCF_002796605.1	1327635	Sphingomonas sp. Cra20	Complete Genome	1.8768	0.629568	0	0	27.69	0	0	0	0	NA	NA	0
GCA_002803845.1	RS_GCF_002803845.1	1914	Streptomyces lavendulae subsp. lavendulae	Complete Genome	1.1626	0.150659	0	0	26.82	5	56	2	8	11.2	4	0
GCA_002803985.1	RS_GCF_002803985.1	214888	Williamsoniiplasma luminosum	Complete Genome	1.9379	0.661605	0	0	36.47	0	0	0	0	NA	NA	0
GCA_002804005.1	RS_GCF_002804005.1	215578	Williamsoniiplasma somnilux	Complete Genome	1.6811	0.519448	0	0	35.92	0	0	0	0	NA	NA	0
GCA_002804025.1	RS_GCF_002804025.1	219745	Mesoplasma tabanidae	Complete Genome	1.0712	0.0687795	0	0	36.53	0	0	0	0	NA	NA	0
GCA_002804105.1	RS_GCF_002804105.1	81459	Entomoplasma melaleucae	Complete Genome	1.3799	0.322011	0	0	37.62	0	0	0	0	NA	NA	0
GCA_002804125.1	RS_GCF_002804125.1	2149	Mesoplasma entomophilum	Complete Genome	1.1899	0.173869	0	0	36.02	0	0	0	0	NA	NA	0
GCA_002804205.1	RS_GCF_002804205.1	74700	Entomoplasma freundtii	Complete Genome	1.7265	0.546096	0	0	36.86	0	0	0	0	NA	NA	0
GCA_002804245.1	RS_GCF_002804245.1	324078	Mesoplasma coleopterae	Complete Genome	1.1613	0.14954	0	0	36.39	0	0	0	0	NA	NA	0
GCA_002812705.1	RS_GCF_002812705.1	217203	Achromobacter spanius	Complete Genome	1.1085	0.103008	1	1	31.94	0	0	0	0	NA	NA	0
GCA_002813555.1	RS_GCF_002813555.1	216937	Spiroplasma floricola 23-6	Complete Genome	1.517	0.416735	0	0	36.02	0	0	1	1	NA	1	0
GCA_002813915.1	RS_GCF_002813915.1	754423	Tenacibaculum sp. SZ-18	Chromosome	1.6551	0.503861	4	1	27.01	0	0	0	0	NA	NA	0
GCA_002814095.1	RS_GCF_002814095.1	2009329	Sagittula sp. P11	Complete Genome	1.5772	0.455651	5	1	31.03	0	0	0	0	NA	NA	0
GCA_002831645.1	RS_GCF_002831645.1	2058135	Olleya sp. Bg11-27	Complete Genome	1.988	0.687129	0	0	21.81	0	0	0	0	NA	NA	0
GCA_002838165.1	RS_GCF_002838165.1	2059264	Shewanella sp. Pdp11	Complete Genome	1.5018	0.406664	1	1	25.66	0	0	0	0	NA	NA	0
GCA_002838765.1	RS_GCF_002838765.1	1561924	Kangiella profundi	Complete Genome	1.686	0.522359	0	0	31.09	0	0	0	0	NA	NA	0
GCA_002843235.3	RS_GCF_002843235.3	2027290	Providencia huaxiensis	Complete Genome	1.7063	0.534327	10	1	32.35	1	11	1	6	11	6	0
GCA_002843585.1	RS_GCF_002843585.1	2054914	Pseudomonas sp. 02C 26	Chromosome	1.0384	0.0376811	2	1	28.04	0	0	0	0	NA	NA	0
GCA_002847445.1	RS_GCF_002847445.1	1077935	Paracoccus zhejiangensis	Complete Genome	1.7953	0.585172	2	1	28.49	0	0	0	0	NA	NA	0
GCA_002849695.1	RS_GCF_002849695.1	817	Bacteroides fragilis	Complete Genome	1.1362	0.127689	3	1	38.2	0	0	0	0	NA	NA	0
GCA_002849715.1	RS_GCF_002849715.1	37928	Arthrobacter crystallopoietes	Complete Genome	1.0181	0.0179381	0	0	28.36	0	0	0	0	NA	NA	0
GCA_002849735.1	RS_GCF_002849735.1	1911175	Amycolatopsis sp. BJA-103	Complete Genome	1.1449	0.135317	3	1	27.44	3	27	1	7	9	7	1
GCA_002849895.1	RS_GCF_002849895.1	1602	Companilactobacillus alimentarius DSM 20249	Complete Genome	1.9167	0.650605	0	0	28.93	0	0	0	0	NA	NA	0
GCA_002850435.1	RS_GCF_002850435.1	2820523	Aestuarium zhoushanense	Complete Genome	1.1515	0.141065	3	1	27.72	0	0	0	0	NA	NA	0
GCA_002865545.1	RS_GCF_002865545.1	2136	Spiroplasma monobiae MQ-1	Complete Genome	1.7107	0.536903	0	0	37.12	0	0	1	1	NA	1	0
GCA_002868735.1	RS_GCF_002868735.1	1612173	Niveispirillum cyanobacteriorum	Complete Genome	1.5242	0.42147	3	1	28.44	1	31	1	7	31	7	0
GCA_002892535.1	GB_GCA_002892535.1	2067065	Aquella oligotrophica	Complete Genome	1.8072	0.591779	0	0	33.91	0	0	0	0	NA	NA	0
GCA_002893765.1	RS_GCF_002893765.1	2069432	Tamlana carrageenivorans	Complete Genome	1.4927	0.400587	2	1	27.86	1	31	1	3	31	3	1
GCA_002902905.1	RS_GCF_002902905.1	1758194	Achromobacter sp. AONIH1	Complete Genome	1.2798	0.246704	3	1	33.39	4	105	2	13	26.25	6.5	1
GCA_002902925.1	RS_GCF_002902925.1	311230	Paraburkholderia terrae	Complete Genome	1.3545	0.303432	1	1	28.52	0	0	0	0	NA	NA	0
GCA_002902945.1	RS_GCF_002902945.1	75105	Paraburkholderia caribensis	Complete Genome	1.528	0.42396	2	1	29.02	0	0	0	0	NA	NA	0
GCA_002902965.1	RS_GCF_002902965.1	169430	Paraburkholderia hospita	Complete Genome	1.4733	0.387505	1	1	28.31	0	0	0	0	NA	NA	0
GCA_002944315.1	RS_GCF_002944315.1	2048897	Rhizobium sp. NXC24	Complete Genome	1.0144	0.0142973	4	1	29.19	0	0	0	0	NA	NA	0
GCA_002944405.1	RS_GCF_002944405.1	380	Sinorhizobium fredii	Complete Genome	1.3432	0.295055	3	1	29.42	0	0	0	0	NA	NA	0
GCA_002946835.1	RS_GCF_002946835.1	2049881	Streptomyces dengpaensis	Complete Genome	1.7735	0.572955	5	1	28.72	2	74	1	8	37	8	0
GCA_002951615.1	RS_GCF_002951615.1	1805933	Rahnella sp. ERMR1:05	Complete Genome	1.2638	0.234123	4	1	27.95	0	0	0	0	NA	NA	0
GCA_002951835.1	RS_GCF_002951835.1	72	Simonsiella muelleri ATCC 29453	Complete Genome	1.8269	0.602621	5	1	35.55	1	4	1	2	4	2	1
GCA_002952215.1	RS_GCF_002952215.1	2023229	Porphyrobacter sp. HT-58-2	Complete Genome	1.783	0.578297	1	1	30.24	0	0	1	1	NA	1	0
GCA_002953415.1	RS_GCF_002953415.1	2080419	Deinococcus sp. NW-56	Complete Genome	1.5075	0.410453	2	1	34.15	2	57	1	8	28.5	8	0
GCA_002953715.1	RS_GCF_002953715.1	384	Rhizobium leguminosarum	Complete Genome	1.4831	0.394134	0	0	28.5	0	0	0	0	NA	NA	0
GCA_002966515.1	RS_GCF_002966515.1	2029986	Shewanella sp. WE21	Complete Genome	1.5916	0.46474	4	1	26.04	0	0	0	0	NA	NA	0
GCA_002970915.1	RS_GCF_002970915.1	2099788	Lactobacillus sp. CBA3605	Complete Genome	1.2339	0.21018	3	1	29.73	3	50	1	7	16.6667	7	0
GCA_002970935.1	RS_GCF_002970935.1	2099789	Lactobacillus sp. CBA3606	Complete Genome	1.1431	0.133744	0	0	31.52	2	60	1	8	30	8	0
GCA_002993285.1	RS_GCF_002993285.1	1004901	Gordonia iterans	Complete Genome	1.5591	0.444109	1	1	29.79	1	108	1	4	108	4	1
GCA_002998435.1	RS_GCF_002998435.1	28119	Bacteroides zoogleoformans	Complete Genome	1.9113	0.647784	2	1	37.85	1	15	2	9	15	4.5	1
GCA_002998925.1	RS_GCF_002998925.1	114527	Mogibacterium diversum	Complete Genome	1.5312	0.426052	3	1	36.26	0	0	0	0	NA	NA	0
GCA_003008615.1	RS_GCF_003008615.1	300	Pseudomonas mendocina	Complete Genome	1.2666	0.236336	4	1	29.96	2	13	1	6	6.5	6	1
GCA_003010495.1	RS_GCF_003010495.1	907	Megasphaera elsdenii DSM 20460	Complete Genome	1.1204	0.113686	2	1	35.79	6	170	4	22	28.3333	5.5	1
GCA_003019255.1	RS_GCF_003019255.1	29384	Staphylococcus kloosii	Complete Genome	1.0755	0.0727857	2	1	35.06	0	0	0	0	NA	NA	0
GCA_003019675.1	RS_GCF_003019675.1	861	Fusobacterium ulcerans	Complete Genome	1.2538	0.226179	4	1	35.21	3	47	2	8	15.6667	4	1
GCA_003019815.1	RS_GCF_003019815.1	2126319	Variovorax sp. PMC12	Complete Genome	1.3887	0.328368	4	1	27.01	0	0	0	0	NA	NA	0
GCA_003047105.1	RS_GCF_003047105.1	875171	Celeribacter baekdonensis	Chromosome	1.6345	0.491337	4	1	28.44	2	72	1	8	36	8	0
GCA_003052165.1	RS_GCF_003052165.1	2052657	Dietzia sp. JS16-p6b	Complete Genome	1.3256	0.281865	0	0	28.6	0	0	0	0	NA	NA	0
GCA_003054555.1	RS_GCF_003054555.1	1535768	Streptomyces lunaelactis	Complete Genome	1.4271	0.355644	0	0	27.66	0	0	1	4	NA	4	0
GCA_003055625.1	RS_GCF_003055625.1	2162713	Flavobacterium magnum	Complete Genome	1.3091	0.26934	0	0	22.72	0	0	0	0	NA	NA	0
GCA_003060865.1	RS_GCF_003060865.1	2169400	Gemmobacter aquarius	Complete Genome	1.3854	0.325989	2	1	26.17	1	64	1	8	64	8	0
GCA_003061515.1	RS_GCF_003061515.1	2161872	Colwellia sp. Arc7-D	Complete Genome	1.7245	0.544937	2	1	18.93	0	0	0	0	NA	NA	0
GCA_003065405.1	RS_GCF_003065405.1	2080740	Corynebacterium yudongzhengii	Complete Genome	1.2074	0.188469	0	0	36.43	1	17	1	7	17	7	1
GCA_003065485.1	RS_GCF_003065485.1	2079791	Salinibacterium hongtaonis	Complete Genome	1.2208	0.199506	0	0	25.65	0	0	0	0	NA	NA	0
GCA_003070865.1	RS_GCF_003070865.1	2079535	Corynebacterium liangguodongii	Complete Genome	1.6186	0.481562	1	1	36.75	1	116	2	10	116	5	1
GCA_003070885.1	RS_GCF_003070885.1	2080742	Agromyces badenianii	Complete Genome	1.5476	0.436705	0	0	29.2	0	0	0	0	NA	NA	0
GCA_003074055.1	RS_GCF_003074055.1	1827580	Streptomyces nigra	Complete Genome	1.026	0.0256677	0	0	27.62	0	0	0	0	NA	NA	0
GCA_003076275.1	RS_GCF_003076275.1	359370	Microbulbifer sp. A4B17	Complete Genome	1.3797	0.321866	2	1	29.33	0	0	1	5	NA	5	0
GCA_003076455.1	RS_GCF_003076455.1	1355330	Flavobacterium faecale	Complete Genome	1.7783	0.575658	0	0	23.03	1	31	1	3	31	3	1
GCA_003096015.2	RS_GCF_003096015.2	2172103	Limnobaculum parvum	Complete Genome	1.9452	0.665365	1	1	27.52	1	24	1	8	24	8	1
GCA_003096035.1	RS_GCF_003096035.1	2175091	Flavobacterium album	Complete Genome	1.3631	0.309762	1	1	24.67	0	0	0	0	NA	NA	0
GCA_003096095.1	RS_GCF_003096095.1	139021	Dietzia psychralcaliphila	Complete Genome	1.9488	0.667214	0	0	28.46	0	0	0	0	NA	NA	0
GCA_003097515.1	RS_GCF_003097515.1	2174846	Streptomyces tirandamycinicus	Complete Genome	1.2488	0.222183	2	1	27.92	2	39	1	8	19.5	8	1
GCA_003097535.1	RS_GCF_003097535.1	2172098	Flavobacterium pallidum	Complete Genome	1.279	0.246079	0	0	23.33	0	0	0	0	NA	NA	0
GCA_003100395.1	RS_GCF_003100395.1	1296669	Aquabacterium olei	Complete Genome	1.6785	0.517901	1	1	30.06	0	0	0	0	NA	NA	0
GCA_003111685.1	RS_GCF_003111685.1	311180	Yangia pacifica	Complete Genome	1.6232	0.4844	2	1	28.87	0	0	0	0	NA	NA	0
GCA_003122365.1	RS_GCF_003122365.1	1690221	Streptomyces spongiicola	Complete Genome	1.0197	0.0195085	3	1	27.6	4	144	1	8	36	8	1
GCA_003122385.1	RS_GCF_003122385.1	2183896	Flavobacterium crocinum	Complete Genome	1.288	0.253091	1	1	26.44	0	0	0	0	NA	NA	0
GCA_003148385.1	RS_GCF_003148385.1	2201181	Flavobacterium sediminis	Complete Genome	1.4872	0.396895	0	0	31.33	1	72	1	3	72	3	1
GCA_003151075.1	RS_GCF_003151075.1	2201356	Pseudomonas sp. 31-12	Complete Genome	1.128	0.120446	1	1	27.65	0	0	0	0	NA	NA	0
GCA_003173735.1	RS_GCF_003173735.1	2202828	Methylobacterium radiodurans	Complete Genome	1.9373	0.661295	4	1	29.83	0	0	0	0	NA	NA	0
GCA_003175155.1	RS_GCF_003175155.1	831	Butyrivibrio fibrisolvens	Chromosome	1.1159	0.109661	4	1	36.32	0	0	0	0	NA	NA	0
GCA_003205815.1	RS_GCF_003205815.1	2213057	Pseudomonas sp. R2A2	Complete Genome	1.3683	0.313569	0	0	29.15	0	0	0	0	NA	NA	0
GCA_003261055.1	RS_GCF_003261055.1	2184053	Streptomyces cadmiisoli	Complete Genome	1.0997	0.0950374	1	1	26.97	1	8	1	6	8	6	1
GCA_003261575.2	RS_GCF_003261575.2	2153354	Klebsiella huaxiensis	Complete Genome	1.4744	0.388251	2	1	31.93	1	5	0	0	5	NA	0
GCA_003268655.1	RS_GCF_003268655.1	2211210	Arthrobacter dokdonellae	Complete Genome	1.5596	0.444429	0	0	28.26	0	0	0	0	NA	NA	0
GCA_003268675.1	GB_GCA_003268675.1	68179	Streptomyces bacillaris	Complete Genome	1.0182	0.0180364	2	1	28.11	1	4	0	0	4	NA	0
GCA_003312915.1	RS_GCF_003312915.1	2249356	Flavobacterium fluviale	Complete Genome	1.5383	0.430678	3	1	26.06	0	0	0	0	NA	NA	0
GCA_003343245.1	RS_GCF_003343245.1	2218628	Photorhabdus laumondii subsp. laumondii	Complete Genome	1.7182	0.541277	4	1	28.17	4	62	2	11	15.5	5.5	1
GCA_003344965.1	RS_GCF_003344965.1	2282738	Streptomyces paludis	Complete Genome	1.2984	0.261133	1	1	28.59	6	50	1	3	8.33333	3	1
GCA_003346775.1	RS_GCF_003346775.1	603050	Malaciobacter mytili LMG 24559	Complete Genome	1.0375	0.036814	2	1	29.44	1	25	1	3	25	3	0
GCA_003346815.1	RS_GCF_003346815.1	663364	Halarcobacter bivalviorum	Complete Genome	1.194	0.177309	0	0	27.51	0	0	0	0	NA	NA	0
GCA_003351665.1	RS_GCF_003351665.1	28449	Neisseria subflava	Complete Genome	1.2962	0.259437	0	0	35.72	5	239	3	18	47.8	6	1
GCA_003351785.1	RS_GCF_003351785.1	2283194	Sporosarcina sp. PTS2304	Complete Genome	1.3519	0.301511	0	0	27.85	2	172	1	7	86	7	1
GCA_003352005.1	RS_GCF_003352005.1	2052660	Oceanobacillus zhaokaii	Complete Genome	1.0366	0.0359461	0	0	28.59	0	0	0	0	NA	NA	0
GCA_003352385.1	RS_GCF_003352385.1	726	Haemophilus haemolyticus	Complete Genome	1.3565	0.304908	1	1	37.47	0	0	0	0	NA	NA	0
GCA_003352465.1	RS_GCF_003352465.1	2282170	Kordia sp. SMS9	Complete Genome	1.8492	0.614753	2	1	26.76	1	42	1	3	42	3	1
GCA_003352875.1	RS_GCF_003352875.1	294	Pseudomonas fluorescens	Chromosome	1.2178	0.197046	2	1	28.86	0	0	0	0	NA	NA	0
GCA_003355005.1	RS_GCF_003355005.1	2219696	Sphingomonas sp. FARSPH	Complete Genome	1.7122	0.537779	1	1	29.41	1	21	1	3	21	3	0
GCA_003355455.1	RS_GCF_003355455.1	2182384	Erythrobacter aureus	Complete Genome	1.7852	0.57953	0	0	28.99	0	0	0	0	NA	NA	0
GCA_003355495.1	RS_GCF_003355495.1	2290923	Crenobacter cavernae	Chromosome	1.2136	0.193591	1	1	34.17	0	0	0	0	NA	NA	0
GCA_003367375.1	RS_GCF_003367375.1	2291597	Gallaecimonas mangrovi	Complete Genome	1.381	0.322808	1	1	30.33	1	24	1	6	24	6	1
GCA_003367705.1	RS_GCF_003367705.1	104336	Microbacterium foliorum	Complete Genome	1.1194	0.112793	0	0	28.1	0	0	0	0	NA	NA	0
GCA_003367905.1	RS_GCF_003367905.1	2144175	Megasphaera stantonii	Complete Genome	1.5272	0.423436	3	1	35.34	6	112	3	15	18.6667	5	1
GCA_003368325.1	RS_GCF_003368325.1	1761016	Paraburkholderia caffeinilytica	Complete Genome	1.3507	0.300623	1	1	29.64	0	0	0	0	NA	NA	0
GCA_003369795.1	RS_GCF_003369795.1	2083284	Streptomyces sp. CB09001	Complete Genome	1.2975	0.260439	0	0	26.47	0	0	0	0	NA	NA	0
GCA_003391135.1	RS_GCF_003391135.1	68246	Streptomyces olivoreticuli subsp. olivoreticuli	Complete Genome	1.4971	0.40353	3	1	27.29	5	86	2	14	17.2	7	1
GCA_003403075.1	RS_GCF_003403075.1	2294119	Flavobacterium sp. CJ74	Complete Genome	1.369	0.314081	2	1	24.27	1	36	1	3	36	3	1
GCA_003403095.1	RS_GCF_003403095.1	1891279	Thalassospira indica	Complete Genome	1.1634	0.151347	2	1	26.71	0	0	0	0	NA	NA	0
GCA_003429285.1	RS_GCF_003429285.1	2303538	Salinimonas sediminis	Complete Genome	1.0279	0.0275179	0	0	27.14	0	0	0	0	NA	NA	0
GCA_003443535.1	RS_GCF_003443535.1	2293862	Ruegeria sp. AD91A	Complete Genome	1.7867	0.58037	1	1	26.77	0	0	0	0	NA	NA	0
GCA_003443615.1	RS_GCF_003443615.1	1714845	Alteromonas sp. BL110	Complete Genome	1.2449	0.219055	1	1	25.41	0	0	0	0	NA	NA	0
GCA_003443735.1	RS_GCF_003443735.1	2306165	Streptomyces sp. CC0208	Complete Genome	1.0571	0.0555293	0	0	27.22	0	0	0	0	NA	NA	0
GCA_003444775.1	RS_GCF_003444775.1	317577	Deinococcus ficus	Complete Genome	1.7825	0.578017	1	1	27.79	0	0	0	0	NA	NA	0
GCA_003454795.1	RS_GCF_003454795.1	1016987	Novosphingobium sp. THN1	Complete Genome	1.3309	0.285855	4	1	28.96	0	0	1	1	NA	1	0
GCA_003491325.1	RS_GCF_003491325.1	2025492	Staphylococcus sp. M0911	Complete Genome	1.1335	0.12531	2	1	36.13	1	11	1	3	11	3	1
GCA_003491345.1	RS_GCF_003491345.1	2060726	Neorhizobium sp. SOG26	Complete Genome	1.5556	0.441861	3	1	31.03	0	0	0	0	NA	NA	0
GCA_003544815.1	RS_GCF_003544815.1	1278212	Arcobacter suis CECT 7833	Complete Genome	1.5962	0.467626	1	1	27.25	0	0	0	0	NA	NA	0
GCA_003544835.1	RS_GCF_003544835.1	28200	Aliarcobacter skirrowii CCUG 10374	Complete Genome	1.8877	0.635359	0	0	34.09	2	14	1	8	7	8	1
GCA_003544855.1	RS_GCF_003544855.1	505249	Malaciobacter marinus	Complete Genome	1.698	0.529451	0	0	28.49	0	0	0	0	NA	NA	0
GCA_003544915.1	RS_GCF_003544915.1	913109	Arcobacter ellisii	Complete Genome	1.4353	0.361374	1	1	31.22	1	22	1	6	22	6	1
GCA_003544935.1	RS_GCF_003544935.1	1032072	Malaciobacter molluscorum LMG 25693	Complete Genome	1.2095	0.190207	0	0	30.45	2	83	2	11	41.5	5.5	1
GCA_003546865.1	RS_GCF_003546865.1	2036206	Suicoccus acidiformans	Complete Genome	1.511	0.412772	1	1	35.5	1	10	1	8	10	8	1
GCA_003568845.1	RS_GCF_003568845.1	2220096	Indioceanicola profundi	Complete Genome	1.9791	0.682642	0	0	31.18	0	0	0	0	NA	NA	0
GCA_003574965.1	RS_GCF_003574965.1	2319843	Hymenobacter oligotrophus	Complete Genome	1.9368	0.661037	0	0	30.64	0	0	0	0	NA	NA	0
GCA_003584565.3	RS_GCF_003584565.2	2267264	Alteromonas sp. RKMC-009	Complete Genome	1.1379	0.129184	3	1	28	0	0	0	0	NA	NA	0
GCA_003584685.1	RS_GCF_003584685.1	2107999	Lactobacillus paragasseri	Complete Genome	1.2934	0.257274	1	1	38.09	0	0	0	0	NA	NA	0
GCA_003584705.1	GB_GCA_003584705.1	2109691	Lachnospiraceae bacterium GAM79	Complete Genome	1.043	0.0421012	5	1	37.98	1	4	1	1	4	1	1
GCA_003589745.1	RS_GCF_003589745.1	617123	Lachnoanaerobaculum umeaense	Complete Genome	1.8308	0.604753	3	1	36.01	5	66	2	13	13.2	6.5	1
GCA_003590145.2	RS_GCF_003590145.2	1537215	Pseudooceanicola algae	Complete Genome	1.8309	0.604808	3	1	28.69	0	0	0	0	NA	NA	0
GCA_003594935.2	RS_GCF_003594935.1	2494702	Enterobacter huaxiensis	Complete Genome	1.058	0.0563803	3	1	31.96	0	0	0	0	NA	NA	0
GCA_003595195.1	RS_GCF_003595195.1	2320858	Paenisporosarcina cavernae	Complete Genome	1.199	0.181488	3	1	30.72	0	0	0	0	NA	NA	0
GCA_003600645.1	RS_GCF_003600645.1	1604335	Yersinia rochesterensis	Chromosome	1.6528	0.502471	4	1	29.7	1	18	0	0	18	NA	0
GCA_003600685.1	RS_GCF_003600685.1	2282475	Achromobacter sp. B7	Complete Genome	1.163	0.151003	2	1	32	0	0	0	0	NA	NA	0
GCA_003606265.1	RS_GCF_003606265.1	1504	Clostridium septicum	Complete Genome	1.0088	0.00876151	2	1	37.15	3	135	1	8	45	8	0
GCA_003606365.2	RS_GCF_003606365.2	2304606	Companilactobacillus zhachilii	Complete Genome	1.3394	0.292222	2	1	31.59	1	9	1	4	9	4	1
GCA_003609995.1	RS_GCF_003609995.1	2494234	Sutterella megalosphaeroides	Complete Genome	1.0999	0.0952193	0	0	35.05	1	16	2	11	16	5.5	1
GCA_003610995.1	RS_GCF_003610995.1	1911	Streptomyces griseus subsp. griseus	Complete Genome	1.0596	0.0578915	1	1	28.07	0	0	0	0	NA	NA	0
GCA_003611035.1	RS_GCF_003611035.1	2220095	Cryobacterium soli	Complete Genome	1.0002	0.00019998	1	1	23.3	0	0	0	0	NA	NA	0
GCA_003611275.1	RS_GCF_003611275.1	1968541	Sulfitobacter sp. D7	Complete Genome	1.6744	0.515455	2	1	28.52	0	0	0	0	NA	NA	0
GCA_003612895.1	RS_GCF_003612895.1	2109558	Halobacteriovorax sp. BALOs_7	Complete Genome	1.3306	0.28563	1	1	27.33	0	0	0	0	NA	NA	0
GCA_003626895.1	RS_GCF_003626895.1	2382165	Nocardia yunnanensis	Chromosome	1.0898	0.0859942	0	0	28.61	0	0	1	3	NA	3	0
GCA_003626975.1	RS_GCF_003626975.1	1755504	Pseudomonas sp. DY-1	Complete Genome	1.0896	0.0858107	1	1	29.5	0	0	0	0	NA	NA	0
GCA_003627035.1	RS_GCF_003627035.1	2419772	Apilactobacillus bombintestini	Complete Genome	1.8481	0.614158	0	0	29.92	1	8	1	3	8	3	1
GCA_003627075.1	RS_GCF_003627075.1	2419774	Protaetiibacter intestinalis	Complete Genome	1.336	0.28968	0	0	33.79	0	0	0	0	NA	NA	0
GCA_003627755.1	RS_GCF_003627755.1	1312183	Rhizobium jaguaris	Complete Genome	1.3531	0.302398	0	0	28.79	0	0	0	0	NA	NA	0
GCA_003627795.1	RS_GCF_003627795.1	2364271	Rhizobium sp. CCGE531	Complete Genome	1.1711	0.157943	1	1	29.1	0	0	0	0	NA	NA	0
GCA_003627995.1	RS_GCF_003627995.1	588932	Brevundimonas naejangsanensis	Complete Genome	1.433	0.35977	0	0	30.01	0	0	0	0	NA	NA	0
GCA_003641145.1	RS_GCF_003641145.1	60520	Lactiplantibacillus paraplantarum	Complete Genome	1.0396	0.038836	2	1	32.34	0	0	0	0	NA	NA	0
GCA_003641205.1	RS_GCF_003641205.1	1302308	Rhodococcus sp. P1Y	Complete Genome	1.6736	0.514977	0	0	28.86	0	0	0	0	NA	NA	0
GCA_003667865.1	RS_GCF_003667865.1	189381	Rossellomorea marisflavi	Complete Genome	1.1936	0.176974	0	0	29.63	0	0	0	0	NA	NA	0
GCA_003668995.1	RS_GCF_003668995.1	2478552	Flavobacterium sp. 140616W15	Complete Genome	1.9225	0.653626	1	1	24.53	1	49	1	3	49	3	1
GCA_003669015.1	RS_GCF_003669015.1	2478662	Acidovorax sp. 1608163	Complete Genome	1.5344	0.428139	1	1	26.82	1	35	1	3	35	3	1
GCA_003669035.1	RS_GCF_003669035.1	2478663	Chryseobacterium sp. 3008163	Complete Genome	1.2535	0.22594	1	1	27.79	0	0	0	0	NA	NA	0
GCA_003688615.2	RS_GCF_003688615.2	153151	Parageobacillus toebii NBRC 107807	Complete Genome	1.7161	0.540054	1	1	56.4	1	8	0	0	8	NA	0
GCA_003692615.1	RS_GCF_003692615.1	2039166	Chryseobacterium sp. 6424	Complete Genome	1.2646	0.234756	2	1	27.43	2	110	1	7	55	7	1
GCA_003710085.1	RS_GCF_003710085.1	2483798	Nocardioides sp. 603	Complete Genome	1.9732	0.679657	0	0	26.9	0	0	0	0	NA	NA	0
GCA_003711105.1	RS_GCF_003711105.1	1867	Actinoplanes teichomyceticus ATCC 31121	Complete Genome	1.6288	0.487844	1	1	28.69	2	96	1	7	48	7	1
GCA_003718735.1	RS_GCF_003718735.1	2044912	Staphylococcus debuckii	Complete Genome	1.0516	0.0503128	2	1	35.29	0	0	1	9	NA	9	0
GCA_003719195.1	RS_GCF_003719195.1	80842	Herbaspirillum rubrisubalbicans	Complete Genome	1.6785	0.517901	5	1	28.25	0	0	0	0	NA	NA	0
GCA_003815655.1	RS_GCF_003815655.1	2487065	Chryseobacterium sp. G0201	Complete Genome	1.0089	0.00886063	2	1	28.42	0	0	0	0	NA	NA	0
GCA_003850245.1	RS_GCF_003850245.1	2268461	Microbacterium sp. ABRD_28	Complete Genome	1.0467	0.0456424	0	0	30.63	0	0	0	0	NA	NA	0
GCA_003854935.1	RS_GCF_003854935.1	82633	Cupriavidus pauculus	Complete Genome	1.5252	0.422126	3	1	32.21	0	0	0	0	NA	NA	0
GCA_003855095.1	RS_GCF_003855095.1	2420509	Gordonia insulae	Complete Genome	1.9513	0.668496	1	1	28.96	0	0	0	0	NA	NA	0
GCA_003855155.1	RS_GCF_003855155.1	2487742	Shewanella psychromarinicola	Chromosome	1.8011	0.588398	0	0	21.19	4	64	1	8	16	8	1
GCA_003856375.1	RS_GCF_003856375.1	2489595	Glaciecola amylolytica	Complete Genome	1.3987	0.335543	0	0	28.96	0	0	0	0	NA	NA	0
GCA_003856495.1	RS_GCF_003856495.1	2490858	Staphylospora marina	Complete Genome	1.7345	0.550719	2	1	49.95	6	42	4	20	7	5	0
GCA_003856975.1	RS_GCF_003856975.1	2480625	Plantibacter sp. PA-3-X8	Complete Genome	1.1038	0.0987588	0	0	29.66	0	0	0	0	NA	NA	0
GCA_003860345.1	RS_GCF_003860345.1	169176	Caenibius tardaugens NBRC 16725	Complete Genome	1.2695	0.238623	1	1	28.05	0	0	0	0	NA	NA	0
GCA_003860525.1	RS_GCF_003860525.1	2487072	Epilithonimonas vandammei	Complete Genome	1.3545	0.303432	1	1	31.32	1	49	1	3	49	3	1
GCA_003860565.1	RS_GCF_003860565.1	237258	Cloacibacterium normanense	Complete Genome	1.1717	0.158456	0	0	34.36	1	5	1	3	5	3	1
GCA_003860585.1	RS_GCF_003860585.1	1241979	Kaistella carnis	Complete Genome	1.6436	0.496889	1	1	27.09	0	0	0	0	NA	NA	0
GCA_003931795.1	RS_GCF_003931795.1	2485784	Erysipelothrix piscisicarius	Complete Genome	1.6714	0.513662	0	0	36.26	0	0	0	0	NA	NA	0
GCA_003931855.1	RS_GCF_003931855.1	1338368	Paenibacillus lentus	Complete Genome	1.9665	0.676255	4	1	30.19	1	28	1	7	28	7	1
GCA_003931875.1	RS_GCF_003931875.1	2483401	Microbacterium sp. 10M-3C3	Complete Genome	1.2933	0.257197	2	1	30.9	0	0	0	0	NA	NA	0
GCA_003935895.2	RS_GCF_003935895.2	1851514	Scandinavium goeteborgense	Complete Genome	1.5161	0.416141	2	1	29.86	0	0	0	0	NA	NA	0
GCA_003945385.1	RS_GCF_003945385.1	2074	Pseudonocardia autotrophica	Complete Genome	1.7047	0.533389	1	1	27.08	0	0	0	0	NA	NA	0
GCA_003945545.1	RS_GCF_003945545.1	2203205	Streptomyces sp. WAC 01529	Complete Genome	1.3162	0.274749	3	1	27.12	0	0	0	0	NA	NA	0
GCA_003952265.1	RS_GCF_003952265.1	1282737	Flaviflexus salsibiostraticola	Complete Genome	1.9631	0.674525	0	0	31.23	0	0	0	0	NA	NA	0
GCA_003952345.1	RS_GCF_003952345.1	2496266	Iodobacter ciconiae	Complete Genome	1.52	0.41871	1	1	24.5	0	0	0	0	NA	NA	0
GCA_003955715.1	RS_GCF_003955715.1	2548456	Streptomyces aquilus	Complete Genome	1.0343	0.0337249	0	0	27.36	0	0	0	0	NA	NA	0
GCA_003955755.1	RS_GCF_003955755.1	2496265	Jeotgalibaca ciconiae	Complete Genome	1.7789	0.575995	0	0	31.07	0	0	0	0	NA	NA	0
GCA_003957375.1	RS_GCF_003957375.1	53346	Enterococcus mundtii	Complete Genome	1.2164	0.195896	1	1	36.17	0	0	0	0	NA	NA	0
GCA_003963535.1	RS_GCF_003963535.1	2496836	Streptomyces cyaneochromogenes	Complete Genome	1.122	0.115113	1	1	27.71	0	0	0	0	NA	NA	0
GCA_003966695.1	RS_GCF_003966695.1	78587	Asticcacaulis excentricus	Complete Genome	1.2006	0.182821	2	1	30.95	0	0	0	0	NA	NA	0
GCA_003967075.1	RS_GCF_003967075.1	135719	Sphingobium amiense	Complete Genome	1.48	0.392042	1	1	28.59	1	43	1	7	43	7	0
GCA_003970675.1	RS_GCF_003970675.1	2494373	Flammeovirga pectinis	Complete Genome	1.4784	0.39096	0	0	27.05	0	0	0	0	NA	NA	0
GCA_003971195.1	RS_GCF_003971195.1	2496867	Flaviflexus ciconiae	Complete Genome	1.6767	0.516828	1	1	33.77	0	0	0	0	NA	NA	0
GCA_003971255.1	RS_GCF_003971255.1	2497879	Colwellia sp. Arc7-635	Complete Genome	1.3297	0.284953	0	0	18.37	0	0	0	0	NA	NA	0
GCA_003990335.1	RS_GCF_003990335.1	2498451	Rheinheimera mangrovi	Complete Genome	1.2921	0.256269	1	1	25.4	1	28	1	7	28	7	1
GCA_003990355.1	RS_GCF_003990355.1	539	Eikenella corrodens	Complete Genome	1.6457	0.498166	3	1	36.89	0	0	1	3	NA	3	0
GCA_003991425.1	RS_GCF_003991425.1	2707005	Paenibacillus lutimineralis	Complete Genome	1.597	0.468127	3	1	30.45	0	0	0	0	NA	NA	0
GCA_003991875.1	RS_GCF_003991875.1	1072463	Microbacterium lemovicicum	Complete Genome	1.567	0.449163	0	0	28.94	0	0	0	0	NA	NA	0
GCA_003994415.1	RS_GCF_003994415.1	217203	Achromobacter spanius	Complete Genome	1.1989	0.181404	3	1	31.72	0	0	0	0	NA	NA	0
GCA_004001265.1	RS_GCF_004001265.1	946334	Actinoplanes sp. OR16	Complete Genome	1.9871	0.686676	0	0	27.84	0	0	0	0	NA	NA	0
GCA_004001325.1	RS_GCF_004001325.1	2211106	Thiomicrorhabdus aquaedulcis	Complete Genome	1.1055	0.100298	0	0	24.4	2	70	1	7	35	7	0
GCA_004006175.1	RS_GCF_004006175.1	2483033	Parasedimentitalea marina	Complete Genome	1.7825	0.578017	3	1	22.25	0	0	0	0	NA	NA	0
GCA_004010935.1	GB_GCA_004010935.1	2079806	Pseudomonadaceae bacterium SI-3	Complete Genome	1.9131	0.648725	0	0	27.8	0	0	0	0	NA	NA	0
GCA_004011095.1	RS_GCF_004011095.1	33887	Rathayibacter rathayi	Complete Genome	1.9711	0.678592	0	0	28.39	0	0	0	0	NA	NA	0
GCA_004028235.1	RS_GCF_004028235.1	1935379	Leucobacter muris	Complete Genome	1.5337	0.427683	6	1	29.42	0	0	0	0	NA	NA	0
GCA_004028275.1	RS_GCF_004028275.1	265883	Hydrogenovibrio thermophilus	Complete Genome	1.4717	0.386418	0	0	26.7	0	0	0	0	NA	NA	0
GCA_004101865.1	RS_GCF_004101865.1	45668	Halobacillus litoralis	Complete Genome	1.0042	0.0041912	3	1	30.73	0	0	0	0	NA	NA	0
GCA_004103735.1	RS_GCF_004103735.1	2507160	Aminipila luticellarii	Complete Genome	1.3616	0.30866	2	1	33.62	1	81	1	7	81	7	1
GCA_004118935.1	RS_GCF_004118935.1	2508880	Salinibacterium sp. UTAS2018	Complete Genome	1.2721	0.240669	1	1	24.8	0	0	0	0	NA	NA	0
GCA_004123675.1	RS_GCF_004123675.1	2508307	Leisingera sp. NJS204	Complete Genome	1.9941	0.690193	3	1	22.76	0	0	0	0	NA	NA	0
GCA_004124235.1	RS_GCF_004124235.1	2339259	Yersinia hibernica	Complete Genome	1.4481	0.370252	4	1	31.02	0	0	0	0	NA	NA	0
GCA_004124275.1	RS_GCF_004124275.1	2073078	Pseudomonas sp. DTU12.3	Complete Genome	1.0672	0.0650384	2	1	28.48	0	0	0	0	NA	NA	0
GCA_004135285.1	RS_GCF_004135285.1	2509458	Microbacterium protaetiae	Complete Genome	1.3749	0.318381	0	0	29.8	0	0	0	0	NA	NA	0
GCA_004135345.1	RS_GCF_004135345.1	2509459	Xylanimonas allomyrinae	Complete Genome	1.6356	0.49201	2	1	27.68	4	90	1	8	22.5	8	0
GCA_004135385.1	RS_GCF_004135385.1	2509457	Xylanimonas protaetiae	Complete Genome	1.4119	0.344936	1	1	29.25	1	169	1	8	169	8	1
GCA_004136015.1	RS_GCF_004136015.1	2052956	Pseudomonas sp. ACM7	Chromosome	1.2346	0.210747	3	1	27.97	0	0	0	0	NA	NA	0
GCA_004136315.1	RS_GCF_004136315.1	2082387	Mesorhizobium sp. Pch-S	Complete Genome	1.2774	0.244827	4	1	29	0	0	0	0	NA	NA	0
GCA_004208635.1	RS_GCF_004208635.1	1784719	Leucobacter triazinivorans	Complete Genome	1.2362	0.212042	3	1	29.73	0	0	0	0	NA	NA	0
GCA_004293625.1	RS_GCF_004293625.1	2267253	Thiomicrorhabdus indica	Complete Genome	1.3043	0.265666	0	0	24.69	1	43	1	4	43	4	1
GCA_004295345.1	RS_GCF_004295345.1	2520507	Shewanella maritima	Complete Genome	1.8606	0.620899	1	1	27.49	0	0	0	0	NA	NA	0
GCA_004295685.1	RS_GCF_004295685.1	2493639	Fluviispira sanaruensis	Complete Genome	1.4036	0.33904	0	0	29.4	1	69	1	5	69	5	0
GCA_004299785.2	RS_GCF_004299785.2	1935204	[Arcobacter] porcinus	Complete Genome	1.8587	0.619877	0	0	30.89	0	0	0	0	NA	NA	0
GCA_004300825.1	RS_GCF_004300825.1	1670830	Egicoccus halophilus	Complete Genome	1.9326	0.658866	0	0	27.64	0	0	0	0	NA	NA	0
GCA_004328665.1	RS_GCF_004328665.1	1390185	Pseudoalteromonas sp. DL-6	Complete Genome	1.0719	0.0694328	0	0	25.46	0	0	0	0	NA	NA	0
GCA_004345025.1	RS_GCF_004345025.1	2545632	Rheinheimera sp. D18	Complete Genome	1.7233	0.544241	0	0	22.97	0	0	0	0	NA	NA	0
GCA_004353845.1	RS_GCF_004353845.1	2546350	Citrobacter arsenatis	Complete Genome	1.434	0.360468	5	1	31.85	0	0	0	0	NA	NA	0
GCA_004355225.1	RS_GCF_004355225.1	2547394	Flavobacterium nackdongense	Complete Genome	1.3466	0.297583	0	0	23.77	0	0	0	0	NA	NA	0
GCA_004358345.1	RS_GCF_004358345.1	342950	Parashewanella spongiae	Complete Genome	1.2094	0.190124	0	0	26.66	0	0	0	0	NA	NA	0
GCA_004358445.1	RS_GCF_004358445.1	2547970	Parashewanella tropica	Complete Genome	1.2852	0.250914	0	0	28.35	1	4	1	3	4	3	1
GCA_004359195.1	RS_GCF_004359195.1	2547600	Chryseobacterium salivictor	Complete Genome	1.4817	0.39319	0	0	27.19	1	26	1	3	26	3	1
GCA_004359375.1	RS_GCF_004359375.1	1720083	Acetilactobacillus jinshanensis	Complete Genome	1.0667	0.0645698	0	0	35.92	0	0	0	0	NA	NA	0
GCA_004367585.1	RS_GCF_004367585.1	417367	Paenisporosarcina antarctica	Complete Genome	1.6746	0.515574	0	0	25.89	0	0	0	0	NA	NA	0
GCA_004367745.1	RS_GCF_004367745.1	863372	Herbaspirillum huttiense	Complete Genome	1.423	0.352767	1	1	29.3	0	0	0	0	NA	NA	0
GCA_004519515.1	RS_GCF_004519515.1	51049	Actinobacillus indolicus	Complete Genome	1.0546	0.0531615	1	1	37.97	1	8	1	3	8	3	1
GCA_004564075.1	RS_GCF_004564075.1	904291	Microbacterium sediminis	Complete Genome	1.0376	0.0369104	1	1	30.13	0	0	0	0	NA	NA	0
GCA_004564355.1	RS_GCF_004564355.1	2541726	Microbacterium wangchenii	Complete Genome	1.2975	0.260439	0	0	29.73	0	0	0	0	NA	NA	0
GCA_004683885.1	RS_GCF_004683885.1	2561924	Brevundimonas sp. MF30-B	Complete Genome	1.9207	0.65269	3	1	27.28	0	0	0	0	NA	NA	0
GCA_004683905.1	RS_GCF_004683905.1	294	Pseudomonas fluorescens	Complete Genome	1.0818	0.0786263	2	1	29.04	0	0	0	0	NA	NA	0
GCA_004683965.1	RS_GCF_004683965.1	2518371	Nocardioides seonyuensis	Complete Genome	1.6073	0.474556	0	0	28.24	0	0	0	0	NA	NA	0
GCA_004684345.1	RS_GCF_004684345.1	2562449	Citrobacter tructae	Complete Genome	1.9801	0.683147	3	1	30.86	0	0	0	0	NA	NA	0
GCA_004758605.1	RS_GCF_004758605.1	1211322	Deinococcus metallilatus	Chromosome	1.8001	0.587842	0	0	31.82	6	80	2	15	13.3333	7.5	0
GCA_004768545.1	RS_GCF_004768545.1	96344	Cupriavidus oxalaticus	Complete Genome	1.8012	0.588453	2	1	30.03	0	0	0	0	NA	NA	0
GCA_004777465.1	RS_GCF_004777465.1	402297	Nocardioides daphniae	Complete Genome	1.9696	0.67783	1	1	29.39	0	0	0	0	NA	NA	0
GCA_004792515.1	RS_GCF_004792515.1	2562451	Vagococcus xieshaowenii	Complete Genome	1.2686	0.237914	1	1	33.4	1	20	1	4	20	4	0
GCA_004795835.1	RS_GCF_004795835.1	2565555	Sphingomonas sp. PAMC26645	Complete Genome	1.9091	0.646632	3	1	27.91	0	0	0	0	NA	NA	0
GCA_004795895.1	RS_GCF_004795895.1	2565556	Sphingopyxis sp. PAMC25046	Complete Genome	1.6502	0.500896	2	1	29.57	0	0	0	0	NA	NA	0
GCA_004797125.1	RS_GCF_004797125.1	2518177	Flavobacterium sangjuense	Complete Genome	1.2245	0.202533	0	0	28.25	0	0	0	0	NA	NA	0
GCA_004798685.1	RS_GCF_004798685.1	2566013	Cellulomonas shaoxiangyii	Complete Genome	1.6521	0.502047	1	1	29.18	0	0	0	0	NA	NA	0
GCA_004803755.1	RS_GCF_004803755.1	2320270	Pseudomonas sp. DG56-2	Complete Genome	1.1223	0.11538	3	1	28.38	0	0	0	0	NA	NA	0
GCA_004803915.1	RS_GCF_004803915.1	2518971	Duncaniella dubosii	Chromosome	1.0988	0.0942187	3	1	40.12	0	0	0	0	NA	NA	0
GCA_005145005.1	RS_GCF_005145005.1	2571750	Vagococcus zengguangii	Complete Genome	1.4755	0.388997	0	0	35.81	1	18	1	4	18	4	1
GCA_005221285.1	RS_GCF_005221285.1	484	Neisseria flavescens	Complete Genome	1.0972	0.0927615	0	0	36.41	1	6	1	7	6	7	1
GCA_005221305.1	RS_GCF_005221305.1	28449	Neisseria subflava	Complete Genome	1.3423	0.294385	0	0	36.03	2	171	2	11	85.5	5.5	1
GCA_005280655.1	RS_GCF_005280655.1	1229621	Anaerostipes rhamnosivorans	Complete Genome	1.8952	0.639324	4	1	36.44	3	20	1	5	6.66667	5	1
GCA_005280735.1	RS_GCF_005280735.1	2571746	Burkholderia sp. DHOD12	Complete Genome	1.601	0.470628	3	1	30.24	0	0	0	0	NA	NA	0
GCA_005347485.1	RS_GCF_005347485.1	2489212	Microbacterium sp. RG1	Complete Genome	1.0266	0.0262524	1	1	29.75	0	0	0	0	NA	NA	0
GCA_005484805.1	RS_GCF_005484805.1	2567884	Rhodococcus sp. SGAir0479	Complete Genome	1.2271	0.204654	2	1	28.49	0	0	0	0	NA	NA	0
GCA_005484945.1	RS_GCF_005484945.1	55213	Brenneria rubrifaciens	Complete Genome	1.6683	0.511805	1	1	29.3	0	0	0	0	NA	NA	0
GCA_005484965.1	RS_GCF_005484965.1	55210	Brenneria nigrifluens DSM 30175 = ATCC 13028	Complete Genome	1.3114	0.271095	6	1	31.24	0	0	0	0	NA	NA	0
GCA_005484985.1	RS_GCF_005484985.1	2070347	Agrococcus sp. SGAir0287	Complete Genome	1.8289	0.603715	0	0	29.54	0	0	0	0	NA	NA	0
GCA_005490985.1	RS_GCF_005490985.1	2070337	Curtobacterium sp. SGAir0471	Complete Genome	1.3156	0.274293	0	0	29.29	0	0	0	0	NA	NA	0
GCA_005491705.1	RS_GCF_005491705.1	2571030	Pontibacter sp. SGAir0037	Chromosome	1.1707	0.157602	3	1	28.27	1	60	1	5	60	5	0
GCA_005517195.1	RS_GCF_005517195.1	1905	Streptomyces exfoliatus	Complete Genome	1.2634	0.233806	2	1	27.12	0	0	0	0	NA	NA	0
GCA_005577435.1	RS_GCF_005577435.1	2565926	Paenibacillus algicola	Complete Genome	1.4819	0.393325	3	1	28.84	0	0	0	0	NA	NA	0
GCA_005601135.1	RS_GCF_005601135.1	2564099	Ruminococcus bovis	Complete Genome	1.2977	0.260593	2	1	32.41	4	146	4	16	36.5	4	1
GCA_005670685.2	RS_GCF_005670685.2	56689	Mycolicibacterium mucogenicum DSM 44124	Complete Genome	1.9731	0.679606	3	1	34.9	0	0	0	0	NA	NA	0
GCA_005671395.1	RS_GCF_005671395.1	2579935	Jejubacter calystegiae	Complete Genome	1.0642	0.0622233	2	1	32.46	4	90	1	8	22.5	8	1
GCA_005696555.1	RS_GCF_005696555.1	706438	Actinomyces sp. oral taxon 171 str. F0337	Complete Genome	1.7732	0.572786	0	0	36.49	0	0	0	0	NA	NA	0
GCA_005696695.1	RS_GCF_005696695.1	1660	Schaalia odontolytica	Complete Genome	1.6245	0.4852	1	1	36.75	1	16	1	3	16	3	1
GCA_005843885.1	RS_GCF_005843885.1	2044467	Escherichia sp. E4742	Complete Genome	1.6967	0.528685	5	1	34.47	5	80	3	22	16	7.33333	1
GCA_005844005.1	RS_GCF_005844005.1	316	Pseudomonas stutzeri	Complete Genome	1.9788	0.682491	1	1	29.81	0	0	0	0	NA	NA	0
GCA_005860795.2	RS_GCF_005860795.2	1813451	Peteryoungia desertarenae	Complete Genome	1.011	0.0109399	2	1	30.18	0	0	0	0	NA	NA	0
GCA_005862305.2	RS_GCF_005862305.2	2583231	Rhizobium indicum	Complete Genome	1.4562	0.37583	3	1	28.29	0	0	0	0	NA	NA	0
GCA_005877055.1	RS_GCF_005877055.1	2567881	Citricoccus sp. SGAir0253	Complete Genome	1.7364	0.551814	1	1	28.72	0	0	0	0	NA	NA	0
GCA_005937995.2	RS_GCF_005937995.2	1179673	Oerskovia sp. KBS0722	Complete Genome	1.1608	0.149109	0	0	28.77	3	90	1	7	30	7	1
GCA_005938645.2	RS_GCF_005938645.2	2578106	Pedobacter sp. KBS0701	Complete Genome	1.0054	0.00538547	1	1	26.43	0	0	0	0	NA	NA	0
GCA_005952805.1	RS_GCF_005952805.1	392593	Inhella inkyongensis	Complete Genome	1.7334	0.550085	1	1	32.4	1	48	1	7	48	7	1
GCA_006007965.1	RS_GCF_006007965.1	2575440	Nocardioides jishulii	Complete Genome	1.406	0.340749	0	0	29.17	0	0	0	0	NA	NA	0
GCA_006088715.1	RS_GCF_006088715.1	2136401	Streptomyces sp. YIM 121038	Complete Genome	1.1194	0.112793	6	1	26.86	0	0	0	0	NA	NA	0
GCA_006088815.1	RS_GCF_006088815.1	2583851	Elizabethkingia sp. JS20170427COW	Complete Genome	1.1166	0.110288	0	0	31.35	1	28	1	3	28	3	1
GCA_006094435.1	RS_GCF_006094435.1	2498848	Pseudomonas sp. MPC6	Complete Genome	1.0458	0.0447821	0	0	27.44	0	0	0	0	NA	NA	0
GCA_006171285.1	RS_GCF_006171285.1	83655	Leclercia adecarboxylata	Complete Genome	1.1678	0.155122	7	1	31.52	0	0	0	0	NA	NA	0
GCA_006228385.1	RS_GCF_006228385.1	2572577	Salinimonas iocasae	Complete Genome	1.3342	0.288332	1	1	27.95	1	22	1	6	22	6	1
GCA_006337065.1	RS_GCF_006337065.1	2585717	Agromyces laixinhei	Complete Genome	1.2578	0.229364	0	0	27.77	0	0	0	0	NA	NA	0
GCA_006351965.1	RS_GCF_006351965.1	2587163	Oceanicola sp. D3	Complete Genome	1.9282	0.656587	2	1	29.17	0	0	0	0	NA	NA	0
GCA_006363955.1	RS_GCF_006363955.1	2588534	Methylophilus medardicus	Chromosome	1.3506	0.300549	1	1	31.09	0	0	0	0	NA	NA	0
GCA_006384975.1	RS_GCF_006384975.1	237610	Pseudomonas psychrotolerans	Complete Genome	1.2705	0.239411	4	1	29.68	4	37	1	6	9.25	6	1
GCA_006494715.1	RS_GCF_006494715.1	2590015	Shewanella sp. SNU WT4	Complete Genome	1.0669	0.0647572	0	0	27.56	1	121	1	6	121	6	0
GCA_006494815.1	RS_GCF_006494815.1	2589074	Nocardioides sambongensis	Complete Genome	1.7607	0.565711	1	1	27.42	0	0	0	0	NA	NA	0
GCA_006517275.1	RS_GCF_006517275.1	2590016	Labrenzia sp. PHM005	Complete Genome	1.4887	0.397903	2	1	26.62	0	0	0	0	NA	NA	0
GCA_006542605.1	RS_GCF_006542605.1	2547601	Porphyrobacter sp. YT40	Complete Genome	1.7839	0.578802	2	1	29.55	0	0	0	0	NA	NA	0
GCA_006739205.1	RS_GCF_006739205.1	1309	Streptococcus mutans	Complete Genome	1.0337	0.0331446	0	0	36.81	1	6	2	11	6	5.5	1
GCA_006742065.1	RS_GCF_006742065.1	1492	Clostridium butyricum	Complete Genome	1.0493	0.0481233	5	1	34.65	0	0	0	0	NA	NA	0
GCA_006742205.1	RS_GCF_006742205.1	1282	Staphylococcus epidermidis	Complete Genome	1.0528	0.0514533	0	0	35.36	0	0	0	0	NA	NA	0
GCA_006757745.1	RS_GCF_006757745.1	40216	Acinetobacter radioresistens DSM 6976 = NBRC 102413 = CIP 103788	Complete Genome	1.1198	0.11315	2	1	30.02	1	59	1	5	59	5	0
GCA_006874585.1	RS_GCF_006874585.1	304378	Sphingomonas sp. IC081	Chromosome	1.0278	0.0274206	4	1	28.77	0	0	0	0	NA	NA	0
GCA_007004545.3	RS_GCF_007004545.2	2593656	Shewanella eurypsychrophilus	Complete Genome	1.6224	0.483907	1	1	19.06	0	0	0	0	NA	NA	0
GCA_007066085.1	RS_GCF_007066085.1	49283	Paenibacillus thiaminolyticus	Chromosome	1.0081	0.00806737	3	1	31.45	5	119	1	7	23.8	7	1
GCA_007197575.1	RS_GCF_007197575.1	2594265	Ornithinimicrobium ciconiae	Complete Genome	1.8572	0.61907	1	1	28.14	0	0	0	0	NA	NA	0
GCA_007289895.1	RS_GCF_007289895.1	1740262	Catenovulum sediminis	Complete Genome	1.4317	0.358863	2	1	27.7	0	0	0	0	NA	NA	0
GCA_007301515.1	RS_GCF_007301515.1	2594883	Radiobacillus deserti	Complete Genome	1.3278	0.283523	0	0	31.93	0	0	0	0	NA	NA	0
GCA_007362775.1	RS_GCF_007362775.1	2596828	Microlunatus elymi	Complete Genome	1.9724	0.679251	2	1	29.23	0	0	0	0	NA	NA	0
GCA_007559005.1	RS_GCF_007559005.1	2597659	Gordonia zhaorongruii	Complete Genome	1.7425	0.555321	0	0	29.57	0	0	0	0	NA	NA	0
GCA_007641235.1	RS_GCF_007641235.1	2594913	Corynebacterium sanguinis	Complete Genome	1.5224	0.420288	0	0	35.15	0	0	0	0	NA	NA	0
GCA_007725405.1	RS_GCF_007725405.1	2598861	Alkalihalobacillus miscanthi	Chromosome	1.5396	0.431523	6	1	26.47	2	23	0	0	11.5	NA	0
GCA_007750655.1	GB_GCA_007750655.1	2528008	Planctomycetes bacterium Pla163	Complete Genome	1.4819	0.393325	0	0	24.82	0	0	0	0	NA	NA	0
GCA_007833815.1	RS_GCF_007833815.1	1465	Brevibacillus laterosporus	Complete Genome	1.2842	0.250136	10	1	28.65	0	0	1	4	NA	4	0
GCA_007858975.2	RS_GCF_007858975.2	568768	Dickeya poaceiphila	Complete Genome	1.5158	0.415943	3	1	29.38	4	30	2	14	7.5	7	1
GCA_007859655.1	RS_GCF_007859655.1	400770	Devosia ginsengisoli	Complete Genome	1.9591	0.672485	3	1	29.24	0	0	0	0	NA	NA	0
GCA_007954425.1	RS_GCF_007954425.1	1176536	Novosphingobium ginsenosidimutans	Complete Genome	1.5702	0.451203	0	0	29.51	0	0	0	0	NA	NA	0
GCA_007971385.1	RS_GCF_007971385.1	496057	Arachidicoccus ginsenosidivorans	Complete Genome	1.5333	0.427422	0	0	29.22	2	70	1	6	35	6	1
GCA_007981265.1	RS_GCF_007981265.1	2490851	Pantoea sp. CCBC3-3-1	Complete Genome	1.0614	0.0595888	6	1	28	1	5	1	1	5	1	1
GCA_007990445.1	RS_GCF_007990445.1	157687	Leptotrichia wadei	Complete Genome	1.1271	0.119648	4	1	37.2	2	18	2	14	9	7	0
GCA_007990635.1	RS_GCF_007990635.1	554406	Leptotrichia hongkongensis	Complete Genome	1.0441	0.0431553	1	1	36.84	1	9	0	0	9	NA	0
GCA_007993795.1	RS_GCF_007993795.1	2585771	Antarcticibacterium arcticum	Complete Genome	1.7719	0.572052	1	1	26.39	0	0	0	0	NA	NA	0
GCA_008000935.1	RS_GCF_008000935.1	2602769	Flavobacterium alkalisoli	Complete Genome	1.238	0.213497	4	1	28.33	0	0	0	0	NA	NA	0
GCA_008001035.1	RS_GCF_008001035.1	2603292	Salinibacterium sp. dk2585	Complete Genome	1.4025	0.338256	0	0	29.49	0	0	0	0	NA	NA	0
GCA_008033115.1	RS_GCF_008033115.1	2591145	Cellulomonas sp. Y8	Complete Genome	1.796	0.585562	0	0	28.04	0	0	0	0	NA	NA	0
GCA_008086545.1	RS_GCF_008086545.1	216932	Spiroplasma chinense	Complete Genome	1.6653	0.510005	0	0	36.96	0	0	0	0	NA	NA	0
GCA_008151785.1	RS_GCF_008151785.1	89152	Peptacetobacter hiranonis	Complete Genome	1.1117	0.10589	2	1	38.77	2	41	1	7	20.5	7	1
GCA_008281175.1	RS_GCF_008281175.1	89153	[Clostridium] hylemonae DSM 15053	Complete Genome	1.1696	0.156662	3	1	36.56	3	31	1	7	10.3333	7	1
GCA_008327825.1	RS_GCF_008327825.1	157691	Leptotrichia shahii	Complete Genome	1.1522	0.141673	1	1	37.38	4	57	3	11	14.25	3.66667	0
GCA_008329945.1	RS_GCF_008329945.1	252967	Thiospirochaeta perfilievii	Complete Genome	1.6651	0.509885	0	0	25.44	2	41	1	4	20.5	4	0
GCA_008365275.1	RS_GCF_008365275.1	2592654	Protaetiibacter larvae	Complete Genome	1.3854	0.325989	2	1	34.95	0	0	0	0	NA	NA	0
GCA_008365295.1	RS_GCF_008365295.1	2592652	Agromyces intestinalis	Chromosome	1.1649	0.152635	0	0	29.58	0	0	0	0	NA	NA	0
GCA_008365315.1	RS_GCF_008365315.1	2592655	Acetobacter sp. KACC 21233	Complete Genome	1.692	0.525911	2	1	28.99	0	0	0	0	NA	NA	0
GCA_008386315.1	RS_GCF_008386315.1	247333	Serinicoccus marinus DSM 15273	Complete Genome	1.8773	0.629835	0	0	29.86	0	0	0	0	NA	NA	0
GCA_008386395.1	RS_GCF_008386395.1	2607911	Paenibacillus sp. 37	Complete Genome	1.5931	0.465682	3	1	29.56	7	91	1	8	13	8	1
GCA_008630915.1	RS_GCF_008630915.1	2609668	Acinetobacter sp. C16S1	Complete Genome	1.3539	0.302989	0	0	31.21	2	91	1	3	45.5	3	1
GCA_008632955.1	RS_GCF_008632955.1	1932	Streptomyces tendae	Complete Genome	1.1365	0.127953	1	1	27.7	0	0	0	0	NA	NA	0
GCA_008639165.1	RS_GCF_008639165.1	54571	Streptomyces venezuelae ATCC 10712	Complete Genome	1.0607	0.0589291	4	1	27.44	0	0	0	0	NA	NA	0
GCA_008642315.1	RS_GCF_008642315.1	54571	Streptomyces venezuelae	Complete Genome	1.0611	0.0593061	2	1	26.79	0	0	0	0	NA	NA	0
GCA_008642335.1	RS_GCF_008642335.1	54571	Streptomyces venezuelae	Complete Genome	1.0302	0.029753	2	1	27.8	0	0	0	0	NA	NA	0
GCA_008642355.1	RS_GCF_008642355.1	54571	Streptomyces venezuelae	Complete Genome	1.1656	0.153236	3	1	27.65	0	0	0	0	NA	NA	0
GCA_008693385.1	RS_GCF_008693385.1	82633	Cupriavidus pauculus	Complete Genome	1.1654	0.153064	0	0	31.17	0	0	0	0	NA	NA	0
GCA_008704395.1	RS_GCF_008704395.1	132473	Streptomyces alboniger	Complete Genome	1.1402	0.131204	0	0	26.95	0	0	1	4	NA	4	0
GCA_008704495.1	RS_GCF_008704495.1	1967	Streptomyces kanamyceticus	Complete Genome	1.045	0.0440169	1	1	26.47	5	149	3	19	29.8	6.33333	1
GCA_008704555.1	RS_GCF_008704555.1	28894	Streptomyces nitrosporeus	Complete Genome	1.1176	0.111184	2	1	27.63	2	13	1	5	6.5	5	1
GCA_008704715.1	RS_GCF_008704715.1	1969	Streptomyces chartreusis	Complete Genome	1.0055	0.00548493	1	1	26.26	0	0	0	0	NA	NA	0
GCA_008704795.1	RS_GCF_008704795.1	68270	Streptomyces spectabilis	Complete Genome	1.1175	0.111094	2	1	26.69	3	26	1	4	8.66667	4	1
GCA_008705135.1	RS_GCF_008705135.1	116188	Streptomyces coeruleorubidus	Complete Genome	1.1871	0.171513	2	1	27.16	0	0	0	0	NA	NA	0
GCA_008727115.1	RS_GCF_008727115.1	285	Comamonas testosteroni	Complete Genome	1.071	0.0685928	5	1	27.99	0	0	0	0	NA	NA	0
GCA_008727715.1	RS_GCF_008727715.1	2725666	Mesorhizobium terrae	Complete Genome	1.939	0.662172	5	1	29.5	0	0	0	0	NA	NA	0
GCA_008727735.1	RS_GCF_008727735.1	2610895	Flintibacter sp. KGMB00164	Complete Genome	1.3637	0.310202	3	1	37.49	0	0	0	0	NA	NA	0
GCA_008727775.1	RS_GCF_008727775.1	2614639	Microbacterium lushaniae	Complete Genome	1.397	0.334327	0	0	29.5	0	0	0	0	NA	NA	0
GCA_008801925.2	RS_GCF_008801925.2	68895	Cupriavidus basilensis	Complete Genome	1.3893	0.3288	3	1	29.49	0	0	0	0	NA	NA	0
GCA_008806955.1	RS_GCF_008806955.1	454662	Cellvibrio sp. KY-YJ-3	Complete Genome	1.7747	0.573631	0	0	27.6	0	0	0	0	NA	NA	0
GCA_008806975.1	RS_GCF_008806975.1	2303332	Cellvibrio sp. KY-GH-1	Complete Genome	1.6886	0.5239	1	1	27.94	0	0	0	0	NA	NA	0
GCA_008831505.1	RS_GCF_008831505.1	1871047	Chryseobacterium sp.	Complete Genome	1.6702	0.512943	2	1	27.42	0	0	0	0	NA	NA	0
GCA_008931805.1	RS_GCF_008931805.1	90736	Moritella marina ATCC 15381	Complete Genome	1.2489	0.222263	1	1	14.93	0	0	0	0	NA	NA	0
GCA_008932245.1	RS_GCF_008932245.1	1752398	Ensifer alkalisoli	Complete Genome	1.7119	0.537604	2	1	30.09	0	0	0	0	NA	NA	0
GCA_008935055.1	RS_GCF_008935055.1	185007	Pseudobutyrivibrio xylanivorans	Complete Genome	1.005	0.00498754	1	1	37.36	1	8	1	3	8	3	0
GCA_009068765.1	RS_GCF_009068765.1	2509341	Sulfurimonas hydrogeniphila	Complete Genome	1.0741	0.0714831	0	0	24.3	1	14	1	9	14	9	1
GCA_009176645.1	RS_GCF_009176645.1	2478464	Enterobacter oligotrophicus	Complete Genome	1.6988	0.529922	1	1	32.81	1	12	1	6	12	6	1
GCA_009176725.1	RS_GCF_009176725.1	2609418	Pseudomonas sp. KUIN-1	Complete Genome	1.0736	0.0710175	1	1	27.65	0	0	0	0	NA	NA	0
GCA_009193325.2	RS_GCF_009193325.2	2650157	Bacteroides zhangwenhongii	Complete Genome	1.6746	0.515574	4	1	37.4	0	0	1	1	NA	1	0
GCA_009258225.1	RS_GCF_009258225.1	2590022	Sulfurimonas lithotrophica	Complete Genome	1.7939	0.584392	0	0	24.41	1	31	1	3	31	3	0
GCA_009363055.1	RS_GCF_009363055.1	683124	Flavobacterium haoranii	Complete Genome	1.1854	0.17008	0	0	29.91	1	22	1	3	22	3	1
GCA_009363115.1	RS_GCF_009363115.1	128574	Paenibacillus brasilensis	Complete Genome	1.3168	0.275205	5	1	30.54	10	155	2	14	15.5	7	0
GCA_009363535.1	RS_GCF_009363535.1	2587856	Microbulbifer sp. THAF38	Complete Genome	1.988	0.687129	6	1	29.23	0	0	0	0	NA	NA	0
GCA_009363615.1	RS_GCF_009363615.1	2587853	Ruegeria sp. THAF33	Complete Genome	1.3386	0.291624	1	1	27.55	0	0	1	1	NA	1	0
GCA_009429125.1	RS_GCF_009429125.1	1133546	Luteimicrobium xylanilyticum	Complete Genome	1.4812	0.392853	2	1	30.5	0	0	0	0	NA	NA	0
GCA_009498275.1	RS_GCF_009498275.1	2662397	Streptomyces fagopyri	Complete Genome	1.1655	0.15315	1	1	27.31	0	0	0	0	NA	NA	0
GCA_009498455.1	RS_GCF_009498455.1	34073	Variovorax paradoxus	Complete Genome	1.3771	0.31998	3	1	26.89	0	0	0	0	NA	NA	0
GCA_009557055.1	RS_GCF_009557055.1	2662361	Nocardioides sp. dk884	Complete Genome	1.566	0.448525	0	0	27.74	0	0	0	0	NA	NA	0
GCA_009646095.1	RS_GCF_009646095.1	2662261	Raineyella fluvialis	Complete Genome	1.5163	0.416273	0	0	28.96	0	0	0	0	NA	NA	0
GCA_009646115.1	RS_GCF_009646115.1	470933	Pantoea eucalypti	Complete Genome	1.3045	0.26582	3	1	28.03	0	0	0	0	NA	NA	0
GCA_009650095.1	RS_GCF_009650095.1	2663022	Gracilibacillus salitolerans	Complete Genome	1.9824	0.684308	1	1	30.21	0	0	0	0	NA	NA	0
GCA_009650215.1	RS_GCF_009650215.1	2789776	Actinomarinicola tropica	Complete Genome	1.6062	0.473871	0	0	30.43	0	0	0	0	NA	NA	0
GCA_009664835.1	RS_GCF_009664835.1	2665642	Allosaccharopolyspora coralli	Complete Genome	1.8381	0.608732	0	0	30.09	0	0	0	0	NA	NA	0
GCA_009707365.1	RS_GCF_009707365.1	2672569	Microlunatus sp. Gsoil 973	Complete Genome	1.9654	0.675696	0	0	29.23	0	0	0	0	NA	NA	0
GCA_009707385.1	RS_GCF_009707385.1	571	Klebsiella oxytoca	Complete Genome	1.1374	0.128745	2	1	32.93	2	12	0	0	6	NA	0
GCA_009707485.1	RS_GCF_009707485.1	1813880	Tetrasphaera sp. HKS02	Complete Genome	1.0938	0.0896579	0	0	28.83	0	0	0	0	NA	NA	0
GCA_009708005.2	RS_GCF_009708005.2	2587808	Cellulosimicrobium sp. BI34T	Complete Genome	1.3072	0.267887	0	0	30.02	1	4	1	4	4	4	1
GCA_009720485.1	RS_GCF_009720485.1	2654191	Cellulomonas sp. JZ18	Complete Genome	1.6148	0.479211	0	0	29.51	0	0	0	0	NA	NA	0
GCA_009730335.1	RS_GCF_009730335.1	1660	Schaalia odontolytica	Complete Genome	1.5469	0.436253	0	0	37.12	2	149	2	12	74.5	6	1
GCA_009734345.1	RS_GCF_009734345.1	1940690	Idiomarina andamanensis	Chromosome	1.9173	0.650918	0	0	31.69	0	0	0	0	NA	NA	0
GCA_009735645.1	RS_GCF_009735645.1	743009	Microbacterium oryzae	Chromosome	1.0395	0.0387398	0	0	30.65	0	0	0	0	NA	NA	0
GCA_009738185.1	RS_GCF_009738185.1	2681984	Erwinia sp. J780	Complete Genome	1.2777	0.245062	2	1	28.12	5	76	1	6	15.2	6	0
GCA_009739905.1	RS_GCF_009739905.1	1977088	Streptomyces ficellus	Complete Genome	1.1281	0.120535	0	0	27.76	0	0	0	0	NA	NA	0
GCA_009740285.1	RS_GCF_009740285.1	2676868	Phnomibacter ginsenosidimutans	Complete Genome	1.117	0.110647	0	0	28.66	1	34	0	0	34	NA	0
GCA_009755665.1	RS_GCF_009755665.1	34073	Variovorax paradoxus	Complete Genome	1.6479	0.499502	1	1	26.68	0	0	0	0	NA	NA	0
GCA_009755725.1	RS_GCF_009755725.1	2683590	Diaminobutyricimonas sp. LJ205	Complete Genome	1.082	0.0788112	1	1	26.01	0	0	0	0	NA	NA	0
GCA_009759685.1	RS_GCF_009759685.1	470	Acinetobacter baumannii	Complete Genome	1.1389	0.130063	2	1	32.26	1	45	1	5	45	5	0
GCA_009768975.1	RS_GCF_009768975.1	392610	Sphingorhabdus lacus	Chromosome	1.9388	0.662069	1	1	27.94	0	0	0	0	NA	NA	0
GCA_009789555.1	RS_GCF_009789555.1	316	Pseudomonas stutzeri	Complete Genome	1.6815	0.519686	2	1	28.47	0	0	0	0	NA	NA	0
GCA_009789655.1	RS_GCF_009789655.1	2571747	Paraburkholderia acidiphila	Complete Genome	1.1178	0.111362	1	1	29.9	0	0	0	0	NA	NA	0
GCA_009789675.1	RS_GCF_009789675.1	2571748	Paraburkholderia acidisoli	Complete Genome	1.2059	0.187226	2	1	29.05	0	0	0	0	NA	NA	0
GCA_009796845.1	RS_GCF_009796845.1	2686360	Cobetia sp. L2A1	Complete Genome	1.5452	0.435153	0	0	27.98	0	0	0	0	NA	NA	0
GCA_009799805.1	RS_GCF_009799805.1	702745	Myroides phaeus	Complete Genome	1.8334	0.606172	1	1	28.65	1	95	1	7	95	7	1
GCA_009818105.1	RS_GCF_009818105.1	2682541	Bacillus sp. N1-1	Complete Genome	1.1688	0.155978	0	0	29.74	0	0	0	0	NA	NA	0
GCA_009831415.1	RS_GCF_009831415.1	2607663	Yersinia canariae	Complete Genome	1.6504	0.501018	3	1	29.66	0	0	0	0	NA	NA	0
GCA_009832925.1	RS_GCF_009832925.1	2676871	Streptomyces sp. Tu 2975	Complete Genome	1.2401	0.215192	1	1	27.41	0	0	0	0	NA	NA	0
GCA_009834125.1	RS_GCF_009834125.1	2692234	Streptomyces sp. GS7	Complete Genome	1.0653	0.0632565	1	1	28.58	0	0	0	0	NA	NA	0
GCA_009834185.1	RS_GCF_009834185.1	2609253	Rathayibacter sp. VKM Ac-2760	Complete Genome	1.6387	0.493903	0	0	28.54	0	0	0	0	NA	NA	0
GCA_009834225.1	RS_GCF_009834225.1	2609252	Rathayibacter sp. VKM Ac-2759	Complete Genome	1.5737	0.45343	2	1	29.4	0	0	0	0	NA	NA	0
GCA_009834515.1	RS_GCF_009834515.1	1573712	Pseudomonas sp. R84	Complete Genome	1.046	0.0449734	3	1	27.59	0	0	0	0	NA	NA	0
GCA_009857135.1	RS_GCF_009857135.1	2695266	Streptomyces sp. HM190	Complete Genome	1.0433	0.0423888	0	0	28.08	3	67	2	14	22.3333	7	1
GCA_009858175.1	RS_GCF_009858175.1	2692425	Pontibacillus sp. HMF3514	Complete Genome	1.02	0.0198026	0	0	30.52	0	0	0	0	NA	NA	0
GCA_009866585.1	RS_GCF_009866585.1	2609254	Rathayibacter sp. VKM Ac-2762	Chromosome	1.5886	0.462853	1	1	29.86	0	0	0	0	NA	NA	0
GCA_009866655.1	RS_GCF_009866655.1	2609257	Rathayibacter sp. VKM Ac-2804	Chromosome	1.9898	0.688034	1	1	28.8	0	0	0	0	NA	NA	0
GCA_009883775.1	RS_GCF_009883775.1	2283483	Sulfurimonas sp. CVO	Complete Genome	1.6823	0.520162	0	0	27.33	0	0	0	0	NA	NA	0
GCA_009906855.1	RS_GCF_009906855.1	2697032	Xylophilus rhododendri	Complete Genome	1.7368	0.552044	2	1	25.39	0	0	0	0	NA	NA	0
GCA_009913435.1	RS_GCF_009913435.1	2698679	Sphingomonas changnyeongensis	Complete Genome	1.9867	0.686475	2	1	31.16	0	0	0	0	NA	NA	0
GCA_009914055.1	RS_GCF_009914055.1	1615494	Mixta intestinalis	Complete Genome	1.5071	0.410187	7	1	31.45	3	39	2	13	13	6.5	0
GCA_009914335.1	RS_GCF_009914335.1	1987580	Proteus columbae	Complete Genome	1.2105	0.191033	4	1	34.56	0	0	0	0	NA	NA	0
GCA_009937955.1	RS_GCF_009937955.1	2058624	Undibacterium sp. KW1	Complete Genome	1.6877	0.523367	4	1	25.77	1	52	1	3	52	3	0
GCA_009937975.1	RS_GCF_009937975.1	2058625	Undibacterium sp. YM2	Complete Genome	1.3642	0.310568	5	1	25.74	0	0	0	0	NA	NA	0
GCA_010092505.1	RS_GCF_010092505.1	2700081	Virgibacillus sp. MSP4-1	Complete Genome	1.6638	0.509104	0	0	31.9	0	0	0	0	NA	NA	0
GCA_010092985.1	RS_GCF_010092985.1	2694930	Pontibacter pudoricolor	Complete Genome	1.9978	0.692047	0	0	28.4	0	0	0	0	NA	NA	0
GCA_010093045.1	RS_GCF_010093045.1	2703789	Mucilaginibacter sp. 14171R-50	Complete Genome	1.3101	0.270103	2	1	25.21	0	0	0	0	NA	NA	0
GCA_010093065.1	RS_GCF_010093065.1	2703787	Chitinophaga agri	Complete Genome	1.6539	0.503136	1	1	27.79	0	0	0	0	NA	NA	0
GCA_010120715.1	RS_GCF_010120715.1	2697030	Aminipila terrae	Complete Genome	1.459	0.377751	3	1	32.27	0	0	0	0	NA	NA	0
GCA_010365805.1	RS_GCF_010365805.1	216964	Spiroplasma sp. BIUS-1	Complete Genome	1.7763	0.574533	0	0	38.22	0	0	1	1	NA	1	0
GCA_010384365.1	RS_GCF_010384365.1	2705439	Streptomyces sp. S4.7	Complete Genome	1.3869	0.327071	0	0	27.28	0	0	0	0	NA	NA	0
GCA_010537335.1	RS_GCF_010537335.1	2583452	Amedibacterium intestinale	Complete Genome	1.2006	0.182821	2	1	36.16	1	13	1	3	13	3	1
GCA_010669225.1	RS_GCF_010669225.1	437897	Megamonas funiformis	Complete Genome	1.6016	0.471003	2	1	37.33	5	59	1	4	11.8	4	0
GCA_010669305.1	RS_GCF_010669305.1	433296	Aminipila butyrica	Complete Genome	1.2125	0.192684	5	1	33.24	2	58	1	8	29	8	1
GCA_010727475.1	RS_GCF_010727475.1	53462	Mycolicibacterium mageritense	Complete Genome	1.9392	0.662276	1	1	34.92	0	0	0	0	NA	NA	0
GCA_010748935.1	RS_GCF_010748935.1	333965	Providencia vermicola	Complete Genome	1.2128	0.192932	6	1	33.56	2	20	1	6	10	6	0
GCA_010977555.1	RS_GCF_010977555.1	2010972	Caulobacter rhizosphaerae	Complete Genome	1.5935	0.465933	1	1	29.27	0	0	0	0	NA	NA	0
GCA_011038645.2	RS_GCF_011038645.2	2709392	Corynebacterium qintianiae	Complete Genome	1.1315	0.123544	1	1	34.92	2	70	1	8	35	8	0
GCA_011038885.2	RS_GCF_011038885.2	2709403	Schaalia sp. ZJ405	Complete Genome	1.0792	0.07622	2	1	38	1	14	1	3	14	3	1
GCA_011045195.1	RS_GCF_011045195.1	2708539	Caulobacter soli	Chromosome	1.8308	0.604753	1	1	28.33	0	0	0	0	NA	NA	0
GCA_011045815.1	RS_GCF_011045815.1	585	Proteus vulgaris	Complete Genome	1.2377	0.213255	6	1	34.7	0	0	0	0	NA	NA	0
GCA_011045835.1	RS_GCF_011045835.1	1574161	Proteus terrae subsp. cibarius	Complete Genome	1.5567	0.442568	4	1	34.22	0	0	0	0	NA	NA	0
GCA_011046025.1	RS_GCF_011046025.1	2697019	Proteus sp. ZN5	Complete Genome	1.6707	0.513243	1	1	34.28	2	61	1	6	30.5	6	0
GCA_011046245.1	RS_GCF_011046245.1	379684	Rhizobium pseudoryzae	Complete Genome	1.188	0.172271	2	1	29.48	0	0	0	0	NA	NA	0
GCA_011046895.1	RS_GCF_011046895.1	451876	Rhizobium rhizoryzae	Complete Genome	1.5643	0.447438	4	1	29.97	0	0	0	0	NA	NA	0
GCA_011047315.1	RS_GCF_011047315.1	2604537	Altererythrobacter sp. BO-6	Complete Genome	1.8824	0.632548	1	1	27.88	0	0	0	0	NA	NA	0
GCA_011064285.1	RS_GCF_011064285.1	2711221	Vibrio ziniensis	Complete Genome	1.0415	0.040662	2	1	27.38	0	0	0	0	NA	NA	0
GCA_011064825.1	RS_GCF_011064825.1	74329	Brevundimonas mediterranea	Complete Genome	1.4899	0.398709	0	0	28.24	0	0	0	0	NA	NA	0
GCA_011064845.1	RS_GCF_011064845.1	546	Citrobacter freundii ATCC 8090 = MTCC 1658 = NBRC 12681	Complete Genome	1.6458	0.498227	4	1	32.75	0	0	0	0	NA	NA	0
GCA_011100465.1	RS_GCF_011100465.1	1868794	Jeotgalibaca arthritidis	Complete Genome	1.0376	0.0369104	2	1	32.96	0	0	0	0	NA	NA	0
GCA_011193355.1	RS_GCF_011193355.1	2714844	Streptomyces sp. JB150	Chromosome	1.1403	0.131291	2	1	28.33	0	0	0	0	NA	NA	0
GCA_011290365.1	RS_GCF_011290365.1	2714951	Leclercia sp. 29361	Complete Genome	1.0109	0.010841	3	1	32.01	0	0	0	0	NA	NA	0
GCA_011290605.1	RS_GCF_011290605.1	2055	Gordonia terrae	Complete Genome	1.9503	0.667983	2	1	28.7	0	0	1	4	NA	4	0
GCA_011299615.1	RS_GCF_011299615.1	2714930	Erysipelothrix sp. HDW6C	Complete Genome	1.0424	0.0415257	3	1	31.2	0	0	0	0	NA	NA	0
GCA_011300215.1	RS_GCF_011300215.1	2714938	Nocardioides piscis	Complete Genome	1.2723	0.240826	2	1	27.6	0	0	0	0	NA	NA	0
GCA_011300875.1	RS_GCF_011300875.1	2714931	Sanguibacter sp. HDW7	Complete Genome	1.5741	0.453684	4	1	29.64	0	0	0	0	NA	NA	0
GCA_011301115.1	RS_GCF_011301115.1	2714929	Erysipelothrix sp. HDW6B	Complete Genome	1.0552	0.0537303	3	1	33.16	0	0	0	0	NA	NA	0
GCA_011303755.1	RS_GCF_011303755.1	2714923	Acidovorax sp. HDW3	Complete Genome	1.7229	0.544009	1	1	27.95	1	75	1	7	75	7	1
GCA_011303955.1	RS_GCF_011303955.1	2714946	Vagococcus coleopterorum	Complete Genome	1.8904	0.636788	0	0	33.13	0	0	0	0	NA	NA	0
GCA_011304195.1	RS_GCF_011304195.1	2714947	Vagococcus hydrophili	Complete Genome	1.2907	0.255185	2	1	32.21	1	37	1	4	37	4	1
GCA_011305535.1	RS_GCF_011305535.1	2714925	Diaphorobacter sp. HDW4B	Complete Genome	1.3336	0.287882	5	1	27.33	0	0	0	0	NA	NA	0
GCA_011305995.1	RS_GCF_011305995.1	2714924	Diaphorobacter sp. HDW4A	Complete Genome	1.0686	0.0663494	7	1	27.18	0	0	0	0	NA	NA	0
GCA_011382985.1	RS_GCF_011382985.1	2714933	Leucobacter coleopterorum	Complete Genome	1.1139	0.107867	0	0	27.63	0	0	0	0	NA	NA	0
GCA_011383005.1	RS_GCF_011383005.1	2714941	Phycicoccus sp. HDW14	Complete Genome	1.9912	0.688737	3	1	28.88	0	0	0	0	NA	NA	0
GCA_011400295.1	RS_GCF_011400295.1	2714928	Erysipelothrix sp. HDW6A	Complete Genome	1.383	0.324255	2	1	35.36	0	0	0	0	NA	NA	0
GCA_011420305.2	RS_GCF_011420305.2	2685869	Nocardioides sp. ZJ1313	Complete Genome	1.4319	0.359002	2	1	28.34	0	0	0	0	NA	NA	0
GCA_011455275.1	GB_GCA_011455275.1	1524976	Pasteurellaceae bacterium Orientalotternb1	Complete Genome	1.0053	0.005286	5	1	38.09	2	103	2	8	51.5	4	1
GCA_011455695.1	RS_GCF_011455695.1	85402	Mannheimia granulomatis	Complete Genome	1.4078	0.342028	2	1	36.02	1	34	1	7	34	7	1
GCA_011617245.1	RS_GCF_011617245.1	2697563	Brevibacterium atlanticum	Complete Genome	1.8073	0.591834	0	0	32.02	0	0	0	0	NA	NA	0
GCA_011617465.1	RS_GCF_011617465.1	1496080	Brevibacterium pigmentatum	Complete Genome	1.8634	0.622403	2	1	31.64	0	0	0	0	NA	NA	0
GCA_011694815.1	RS_GCF_011694815.1	2717324	Streptomyces liangshanensis	Complete Genome	1.4991	0.404865	0	0	26.94	0	0	0	0	NA	NA	0
GCA_011751745.2	RS_GCF_011751745.2	2708079	Microbacterium fandaimingii	Complete Genome	1.3183	0.276343	0	0	28.16	0	0	0	0	NA	NA	0
GCA_011751765.2	RS_GCF_011751765.2	2769067	Microbacterium chengjingii	Complete Genome	1.3259	0.282091	2	1	28.42	0	0	0	0	NA	NA	0
GCA_011751885.2	RS_GCF_011751885.2	2708338	Salinibacterium sp. ZJ450	Complete Genome	1.3033	0.2649	0	0	26	0	0	0	0	NA	NA	0
GCA_011765625.1	RS_GCF_011765625.1	1028752	Shewanella aestuarii	Complete Genome	1.2764	0.244044	0	0	25.58	0	0	0	0	NA	NA	0
GCA_011801125.1	RS_GCF_011801125.1	37326	Nocardia brasiliensis	Complete Genome	1.973	0.679555	3	1	29.91	2	29	1	8	14.5	8	1
GCA_011801145.1	RS_GCF_011801145.1	228602	Nocardia arthritidis	Complete Genome	1.2173	0.196635	6	1	30.45	0	0	0	0	NA	NA	0
GCA_012113595.1	RS_GCF_012113595.1	2715212	Bacteroides sp. CBA7301	Complete Genome	1.2194	0.198359	1	1	36.5	0	0	0	0	NA	NA	0
GCA_012273015.1	RS_GCF_012273015.1	2835648	Hymenobacter sp. BT18	Complete Genome	1.9867	0.686475	3	1	25.51	0	0	0	0	NA	NA	0
GCA_012273515.1	RS_GCF_012273515.1	2721244	Streptomyces sp. RPA4-2	Complete Genome	1.3087	0.269034	0	0	27.16	0	0	0	0	NA	NA	0
GCA_012295575.1	RS_GCF_012295575.1	2724191	Ferrimonas lipolytica	Complete Genome	1.3942	0.332321	0	0	26.69	2	19	1	7	9.5	7	1
GCA_012295615.1	RS_GCF_012295615.1	207949	Bermanella marisrubri	Complete Genome	1.6827	0.5204	1	1	28.1	0	0	0	0	NA	NA	0
GCA_012317045.1	RS_GCF_012317045.1	2724914	Leifsonia sp. PS1209	Complete Genome	1.1042	0.0991211	0	0	28.87	0	0	0	0	NA	NA	0
GCA_012317185.1	RS_GCF_012317185.1	1522	[Clostridium] innocuum	Complete Genome	1.2167	0.196142	3	1	35.94	2	38	1	8	19	8	1
GCA_012516355.1	RS_GCF_012516355.1	2725414	Chitinophaga oryzae	Complete Genome	1.1806	0.166023	0	0	29.44	1	14	0	0	14	NA	0
GCA_012516495.1	RS_GCF_012516495.1	2725994	Mycoplasma sp. 1654_15	Complete Genome	1.9927	0.689491	0	0	38.38	0	0	0	0	NA	NA	0
GCA_012689525.1	RS_GCF_012689525.1	2026199	Paraburkholderia aromaticivorans	Complete Genome	1.4994	0.405065	4	1	28.73	0	0	0	0	NA	NA	0
GCA_012844365.1	RS_GCF_012844365.1	2725563	Brevibacterium sp. 'Marine'	Complete Genome	1.7812	0.577287	0	0	31.09	0	0	0	0	NA	NA	0
GCA_012931845.1	RS_GCF_012931845.1	2729175	Cellulomonas taurus	Complete Genome	1.7024	0.532039	1	1	26.9	0	0	0	0	NA	NA	0
GCA_900070365.1	RS_GCF_900070365.1	1653480	Alloactinosynnema sp. L-07	Complete Genome	1.4798	0.391907	2	1	27.41	2	63	1	8	31.5	8	1
GCA_900074915.1	RS_GCF_900074915.1	1583341	Pseudomonas cerasi	Complete Genome	1.3337	0.287957	3	1	27.11	0	0	0	0	NA	NA	0
GCA_900089455.2	RS_GCF_900089455.2	1851544	Orrella dioscoreae	Complete Genome	1.9899	0.688084	3	1	31.54	0	0	0	0	NA	NA	0
GCA_900089595.1	RS_GCF_900089595.1	261654	Micromonospora auratinigra	Chromosome	1.6799	0.518734	0	0	26.65	0	0	0	0	NA	NA	0
GCA_900090305.1	RS_GCF_900090305.1	299152	Micromonospora siamensis	Chromosome	1.9323	0.658711	0	0	27.67	0	0	0	0	NA	NA	0
GCA_900091425.1	RS_GCF_900091425.1	307121	Micromonospora krabiensis	Chromosome	1.8919	0.637582	2	1	27.5	0	0	0	0	NA	NA	0
GCA_900091505.1	RS_GCF_900091505.1	356851	Micromonospora chokoriensis	Chromosome	1.7097	0.536318	1	1	26.82	0	0	0	0	NA	NA	0
GCA_900099705.1	RS_GCF_900099705.1	399736	Agrococcus jejuensis	Chromosome	1.6339	0.49097	0	0	29.01	0	0	0	0	NA	NA	0
GCA_900100265.1	RS_GCF_900100265.1	1798221	Leifsonia sp. 466MF	Chromosome	1.1939	0.177225	1	1	30.28	0	0	0	0	NA	NA	0
GCA_900100865.1	RS_GCF_900100865.1	1855377	Candidatus Aquiluna sp. UB-MaderosW2red	Chromosome	1.171	0.157858	0	0	21.19	0	0	0	0	NA	NA	0
GCA_900100885.1	RS_GCF_900100885.1	370764	Microbacterium pygmaeum	Chromosome	1.0681	0.0658814	1	1	27.99	0	0	0	0	NA	NA	0
GCA_900102185.1	RS_GCF_900102185.1	392734	Terriglobus roseus	Chromosome	1.753	0.561329	2	1	23.9	0	0	0	0	NA	NA	0
GCA_900103625.1	RS_GCF_900103625.1	38302	Corynebacterium mycetoides	Chromosome	1.4001	0.336544	0	0	34.99	1	84	1	6	84	6	1
GCA_900103775.1	RS_GCF_900103775.1	211114	Allokutzneria albata	Chromosome	1.3854	0.325989	1	1	30.08	3	43	1	7	14.3333	7	1
GCA_900103875.1	RS_GCF_900103875.1	702115	Pseudomonas arsenicoxydans	Chromosome	1.437	0.362558	3	1	28.02	0	0	0	0	NA	NA	0
GCA_900104685.1	RS_GCF_900104685.1	589382	Agromyces flavus	Chromosome	1.1838	0.16873	0	0	28.76	0	0	0	0	NA	NA	0
GCA_900104705.1	RS_GCF_900104705.1	684552	Agrococcus carbonis	Chromosome	1.9006	0.64217	0	0	28.81	0	0	0	0	NA	NA	0
GCA_900104805.1	RS_GCF_900104805.1	1392877	Pseudomonas oryzae	Chromosome	1.0194	0.0192142	0	0	29.56	0	0	0	0	NA	NA	0
GCA_900105155.1	RS_GCF_900105155.1	1148509	Pseudomonas prosekii	Chromosome	1.0171	0.0169554	6	1	27.83	0	0	0	0	NA	NA	0
GCA_900105165.1	RS_GCF_900105165.1	652787	Mucilaginibacter mallensis	Chromosome	1.4747	0.388455	0	0	25.61	0	0	0	0	NA	NA	0
GCA_900105225.1	GB_GCA_900105225.1	1882832	Paenibacillaceae bacterium GAS479	Chromosome	1.4665	0.382879	3	1	28.62	4	218	1	7	54.5	7	1
GCA_900105305.1	RS_GCF_900105305.1	441500	Corynebacterium timonense	Chromosome	1.0798	0.0767758	1	1	35.26	0	0	0	0	NA	NA	0
GCA_900105315.1	RS_GCF_900105315.1	1136497	Brevibacterium siliguriense	Chromosome	1.9713	0.678693	0	0	31.97	0	0	0	0	NA	NA	0
GCA_900105335.1	RS_GCF_900105335.1	199592	Microbacterium paraoxydans	Chromosome	1.0262	0.0258627	3	1	30.69	0	0	0	0	NA	NA	0
GCA_900105385.1	RS_GCF_900105385.1	630515	Microlunatus soli	Chromosome	1.7721	0.572165	0	0	27.71	0	0	0	0	NA	NA	0
GCA_900105615.1	RS_GCF_900105615.1	29370	[Clostridium] sphenoides JCM 1415	Chromosome	1.4771	0.390081	4	1	35.66	0	0	0	0	NA	NA	0
GCA_900105735.1	RS_GCF_900105735.1	515393	Pseudomonas yamanorum	Chromosome	1.045	0.0440169	3	1	27.8	0	0	0	0	NA	NA	0
GCA_900106045.1	RS_GCF_900106045.1	46679	Pseudomonas mucidolens	Chromosome	1.1453	0.135667	2	1	27.52	0	0	0	0	NA	NA	0
GCA_900106065.1	RS_GCF_900106065.1	75612	Pseudomonas mandelii	Chromosome	1.645	0.49774	2	1	27.66	0	0	0	0	NA	NA	0
GCA_900119315.1	RS_GCF_900119315.1	134676	Actinoplanes sp. SE50/110	Complete Genome	1.5972	0.468252	1	1	27.03	0	0	0	0	NA	NA	0
GCA_900129855.1	RS_GCF_900129855.1	1882757	Streptomyces sp. 3214.6	Chromosome	1.2512	0.224103	1	1	27.98	0	0	0	0	NA	NA	0
GCA_900156745.1	RS_GCF_900156745.1	1881016	Achromobacter sp. MFA1 R4	Chromosome	1.1171	0.110736	3	1	32.12	0	0	0	0	NA	NA	0
GCA_900186835.1	RS_GCF_900186835.1	754	Pasteurella dagmatis	Complete Genome	1.6745	0.515515	0	0	36.93	2	40	1	6	20	6	1
GCA_900186995.1	RS_GCF_900186995.1	249188	Haemophilus pittmaniae	Complete Genome	1.2073	0.188386	1	1	37.53	0	0	1	3	NA	3	0
GCA_900187025.1	RS_GCF_900187025.1	1638	Listeria ivanovii subsp. ivanovii	Complete Genome	1.7101	0.536552	0	0	35.07	2	13	0	0	6.5	NA	0
GCA_900187035.1	RS_GCF_900187035.1	158847	Megamonas hypermegale	Complete Genome	1.9297	0.657365	0	0	39.89	7	107	1	5	15.2857	5	1
GCA_900187045.1	RS_GCF_900187045.1	1863	Dermatophilus congolensis	Complete Genome	1.4154	0.347412	0	0	34.94	1	9	1	9	9	9	1
GCA_900187115.1	RS_GCF_900187115.1	28197	Aliarcobacter butzleri	Complete Genome	1.7502	0.55973	1	1	31.14	0	0	0	0	NA	NA	0
GCA_900187185.1	RS_GCF_900187185.1	536441	Chryseobacterium taklimakanense	Complete Genome	1.7026	0.532156	2	1	30.74	0	0	0	0	NA	NA	0
GCA_900187225.1	RS_GCF_900187225.1	1639	Listeria monocytogenes	Complete Genome	1.5584	0.44366	1	1	36.15	2	40	1	4	20	4	1
GCA_900187265.1	RS_GCF_900187265.1	1829	Rhodococcus rhodochrous	Complete Genome	1.5559	0.442054	0	0	30.23	0	0	0	0	NA	NA	0
GCA_900187275.1	RS_GCF_900187275.1	747	Pasteurella multocida	Complete Genome	1.5586	0.443788	1	1	35.53	2	32	1	6	16	6	1
GCA_900187285.1	RS_GCF_900187285.1	248315	Veillonella rodentium	Complete Genome	1.3034	0.264976	1	1	35.63	1	26	1	4	26	4	1
GCA_900187295.1	RS_GCF_900187295.1	35757	Corynebacterium cystitidis	Complete Genome	1.1897	0.173701	0	0	35.3	2	52	1	5	26	5	1
GCA_900187305.1	RS_GCF_900187305.1	326523	Neisseria zoodegmatis	Complete Genome	1.6477	0.49938	1	1	35.28	2	73	1	7	36.5	7	1
GCA_900209925.1	RS_GCF_900209925.1	39488	Anaerobutyricum hallii	Complete Genome	1.3805	0.322446	0	0	37.74	3	72	3	21	24	7	1
GCA_900236475.1	RS_GCF_900236475.1	1969	Streptomyces chartreusis NRRL 3882	Complete Genome	1.0555	0.0540146	1	1	27.67	0	0	1	6	NA	6	0
GCA_900239935.1	RS_GCF_900239935.1	227	Pseudoalteromonas carrageenovora IAM 12662	Chromosome	1.0323	0.0317893	0	0	25.7	0	0	0	0	NA	NA	0
GCA_900249755.1	RS_GCF_900249755.1	164546	Cupriavidus taiwanensis	Chromosome	1.7139	0.538771	2	1	32.06	0	0	0	0	NA	NA	0
GCA_900250075.1	RS_GCF_900250075.1	164546	Cupriavidus taiwanensis	Chromosome	1.6743	0.515395	2	1	32.46	0	0	0	0	NA	NA	0
GCA_900250115.1	RS_GCF_900250115.1	164546	Cupriavidus taiwanensis	Chromosome	1.8726	0.627328	1	1	31.77	0	0	0	0	NA	NA	0
GCA_900258435.1	RS_GCF_900258435.1	2748	Carnobacterium divergens	Chromosome	1.116	0.109751	5	1	30.76	0	0	0	0	NA	NA	0
GCA_900322725.1	RS_GCF_900322725.1	2027919	Enterobacter cloacae complex sp.	Complete Genome	1.4114	0.344582	1	1	32.25	0	0	0	0	NA	NA	0
GCA_900475285.1	RS_GCF_900475285.1	47884	Pseudomonas taetrolens	Complete Genome	1.4572	0.376517	0	0	28.55	0	0	0	0	NA	NA	0
GCA_900475315.1	RS_GCF_900475315.1	483	Neisseria cinerea	Complete Genome	1.3298	0.285029	1	1	34.85	1	7	1	3	7	3	1
GCA_900475755.1	RS_GCF_900475755.1	727	Haemophilus influenzae	Complete Genome	1.398	0.335043	2	1	38.04	0	0	0	0	NA	NA	0
GCA_900475885.1	RS_GCF_900475885.1	197575	Haemophilus aegyptius	Complete Genome	1.0781	0.0752002	4	1	38.38	0	0	0	0	NA	NA	0
GCA_900478215.1	GB_GCA_900478215.1	28901	Salmonella enterica subsp. houtenae serovar Houten	Complete Genome	1.477	0.390013	3	1	34.44	0	0	0	0	NA	NA	0
GCA_900489555.1	RS_GCF_900489555.1	2102	Mycoplasma mycoides subsp. capri	Complete Genome	1.8574	0.619178	0	0	38.23	0	0	0	0	NA	NA	0
GCA_900520355.1	RS_GCF_900520355.1	471	Acinetobacter calcoaceticus	Complete Genome	1.3244	0.28096	3	1	31.08	0	0	0	0	NA	NA	0
GCA_900537995.1	RS_GCF_900537995.1	166486	Roseburia intestinalis L1-82	Complete Genome	1.1219	0.115024	1	1	35.99	3	80	2	12	26.6667	6	1
GCA_900564155.1	RS_GCF_900564155.1	2201271	Pedobacter schmidteae	Complete Genome	1.1965	0.179401	2	1	28.33	0	0	0	0	NA	NA	0
GCA_900631615.1	RS_GCF_900631615.1	2061	Tsukamurella paurometabola	Complete Genome	1.9504	0.668034	3	1	30.14	0	0	0	0	NA	NA	0
GCA_900635445.1	RS_GCF_900635445.1	618	Serratia odorifera	Complete Genome	1.0598	0.0580802	7	1	28.29	0	0	0	0	NA	NA	0
GCA_900635465.1	GB_GCA_900635465.1	61646	Lelliottia amnigena	Complete Genome	1.4106	0.344015	4	1	31.45	0	0	0	0	NA	NA	0
GCA_900635495.1	GB_GCA_900635495.1	565	Atlantibacter hermannii	Complete Genome	1.5034	0.407729	3	1	31.99	1	93	1	8	93	8	1
GCA_900635775.1	RS_GCF_900635775.1	762	Avibacterium volantium	Complete Genome	1.1694	0.156491	0	0	39.42	0	0	0	0	NA	NA	0
GCA_900635955.1	RS_GCF_900635955.1	158823	Cedecea lapagei	Complete Genome	1.6132	0.47822	3	1	30.65	1	19	1	6	19	6	1
GCA_900636515.1	RS_GCF_900636515.1	492	Neisseria animalis	Complete Genome	1.0898	0.0859942	3	1	37.27	1	10	1	3	10	3	1
GCA_900636765.1	RS_GCF_900636765.1	493	Neisseria canis	Complete Genome	1.7173	0.540753	1	1	34.69	1	34	1	7	34	7	1
GCA_900636825.1	RS_GCF_900636825.1	294	Pseudomonas fluorescens	Complete Genome	1.0745	0.0718554	2	1	28.88	0	0	0	0	NA	NA	0
GCA_900636915.1	RS_GCF_900636915.1	732	Aggregatibacter aphrophilus ATCC 33389	Complete Genome	1.9719	0.678998	4	1	37.5	1	4	1	7	4	7	1
GCA_900637185.1	RS_GCF_900637185.1	1824	Nocardia asteroides	Complete Genome	1.5164	0.416339	1	1	28.95	0	0	0	0	NA	NA	0
GCA_900637275.1	GB_GCA_900637275.1	749	[Pasteurella] aerogenes	Complete Genome	1.0927	0.0886517	1	1	36.84	2	96	3	11	48	3.66667	1
GCA_900637305.1	RS_GCF_900637305.1	2718	Cardiobacterium hominis	Complete Genome	1.0657	0.0636319	3	1	37.52	3	54	3	12	18	4	1
GCA_900637655.1	RS_GCF_900637655.1	28135	Prevotella oris	Complete Genome	1.7374	0.55239	3	1	35.85	1	34	1	6	34	6	1
GCA_900637705.1	RS_GCF_900637705.1	856	Fusobacterium varium	Complete Genome	1.1555	0.144533	2	1	36.2	3	53	1	7	17.6667	7	1
GCA_900637845.1	RS_GCF_900637845.1	1648	Erysipelothrix rhusiopathiae	Complete Genome	1.2184	0.197539	0	0	35.92	0	0	0	0	NA	NA	0
GCA_900637975.1	RS_GCF_900637975.1	1656	Actinomyces viscosus	Complete Genome	1.6086	0.475364	1	1	36.56	3	122	1	8	40.6667	8	1
GCA_900638025.1	RS_GCF_900638025.1	729	Haemophilus parainfluenzae	Complete Genome	1.3737	0.317508	2	1	37.77	0	0	0	0	NA	NA	0
GCA_900638305.1	RS_GCF_900638305.1	36874	Porphyromonas cangingivalis	Complete Genome	1.4345	0.360816	1	1	37.34	5	68	2	14	13.6	7	1
GCA_900638385.1	RS_GCF_900638385.1	51161	Actinobacillus delphinicola	Complete Genome	1.6161	0.480016	1	1	36.87	2	15	1	3	7.5	3	1
GCA_900638555.1	RS_GCF_900638555.1	487	Neisseria meningitidis	Complete Genome	1.919	0.651804	3	1	36.59	1	18	1	3	18	3	1
GCA_900638685.1	RS_GCF_900638685.1	28091	Neisseria weaveri	Complete Genome	1.1953	0.178397	2	1	36.07	1	62	1	6	62	6	1
GCA_900660515.1	RS_GCF_900660515.1	29553	Mycoplasmopsis bovirhinis	Complete Genome	1.5511	0.438964	0	0	35.64	0	0	0	0	NA	NA	0
GCA_900660525.1	RS_GCF_900660525.1	2112	Mycoplasmopsis bovigenitalium	Complete Genome	1.0861	0.0825933	0	0	37.5	0	0	0	0	NA	NA	0
GCA_900660615.1	RS_GCF_900660615.1	2116	Malacoplasma iowae	Complete Genome	1.6035	0.472189	0	0	37.51	2	76	0	0	38	NA	0
GCA_900660645.1	RS_GCF_900660645.1	171281	Mycoplasmopsis citelli	Complete Genome	1.3002	0.262518	0	0	37.57	0	0	0	0	NA	NA	0
GCA_900660685.1	RS_GCF_900660685.1	114881	Mycoplasmopsis columbina	Complete Genome	1.1243	0.117161	0	0	37.66	0	0	0	0	NA	NA	0
GCA_900660725.1	RS_GCF_900660725.1	2094	Mycoplasmopsis arginini	Complete Genome	1.3435	0.295278	0	0	38.92	1	19	0	0	19	NA	0
GCA_900660735.1	RS_GCF_900660735.1	92401	Metamycoplasma cloacale	Complete Genome	1.4838	0.394606	0	0	38.56	0	0	0	0	NA	NA	0
GCA_900660755.1	RS_GCF_900660755.1	264636	Acholeplasma hippikon	Complete Genome	1.8338	0.60639	1	1	35.55	0	0	0	0	NA	NA	0
GCA_900683735.1	RS_GCF_900683735.1	861	Fusobacterium ulcerans ATCC 49185	Complete Genome	1.1319	0.123898	2	1	34.3	3	20	1	7	6.66667	7	1
GCA_901472535.1	RS_GCF_901472535.1	371142	Sphingobacterium daejeonense	Complete Genome	1.4027	0.338399	6	1	29.96	0	0	0	0	NA	NA	0
GCA_901482445.1	RS_GCF_901482445.1	486	Neisseria lactamica	Complete Genome	1.0787	0.0757566	1	1	36.08	2	48	2	8	24	4	1
GCA_902381685.1	GB_GCA_902381685.1	1898203	Lachnospiraceae bacterium	Chromosome	1.3186	0.276571	2	1	37.31	0	0	0	0	NA	NA	0
GCA_902459535.1	RS_GCF_902459535.1	2604047	Paraburkholderia dioscoreae	Complete Genome	1.5444	0.434635	3	1	29.88	0	0	0	0	NA	NA	0
GCA_902502825.2	RS_GCF_902502825.2	1335061	Pseudorhizobium flavum	Complete Genome	1.7992	0.587342	0	0	29.21	0	0	0	0	NA	NA	0
GCA_000007145.1	RS_GCF_000007145.1	339	Xanthomonas campestris pv. campestris str. ATCC 33913	Complete Genome	3.3667	1.21393	1	1	27.76	0	0	0	0	NA	NA	0
GCA_000007365.1	RS_GCF_000007365.1	9	Buchnera aphidicola str. Sg (Schizaphis graminum)	Complete Genome	4.5779	1.52124	0	0	30.66	0	0	0	0	NA	NA	0
GCA_000008025.1	RS_GCF_000008025.1	163164	Wolbachia endosymbiont of Drosophila melanogaster	Complete Genome	4.4508	1.49308	2	1	28.98	0	0	0	0	NA	NA	0
GCA_000008185.1	RS_GCF_000008185.1	158	Treponema denticola ATCC 35405	Complete Genome	4.575	1.52061	1	1	35.59	1	57	1	4	57	4	1
GCA_000008365.1	RS_GCF_000008365.1	2118	Mycoplasma mobile 163K	Complete Genome	2.2233	0.798993	0	0	33.32	1	62	0	0	62	NA	0
GCA_000008465.1	RS_GCF_000008465.1	135577	Idiomarina loihiensis L2TR	Complete Genome	3.3165	1.19891	0	0	28.79	0	0	0	0	NA	NA	0
GCA_000008685.2	RS_GCF_000008685.2	139	Borreliella burgdorferi B31	Complete Genome	3.6887	1.30527	0	0	34.1	0	0	0	0	NA	NA	0
GCA_000008765.1	RS_GCF_000008765.1	1488	Clostridium acetobutylicum ATCC 824	Complete Genome	3.8754	1.35465	3	1	38.13	0	0	0	0	NA	NA	0
GCA_000008885.1	GB_GCA_000008885.1	51229	Wigglesworthia glossinidia endosymbiont of Glossina brevipalpis	Complete Genome	4.9045	1.59015	0	0	34.71	0	0	0	0	NA	NA	0
GCA_000008985.1	RS_GCF_000008985.1	263	Francisella tularensis subsp. tularensis SCHU S4	Complete Genome	2.7696	1.0187	0	0	34.3	0	0	1	3	NA	3	0
GCA_000009365.1	RS_GCF_000009365.1	59754	Alcanivorax borkumensis SK2	Complete Genome	4.0843	1.40715	0	0	28.9	0	0	0	0	NA	NA	0
GCA_000009625.1	RS_GCF_000009625.1	2066070	Mesorhizobium japonicum MAFF 303099	Complete Genome	2.6067	0.958085	5	1	28.07	0	0	0	0	NA	NA	0
GCA_000009985.1	RS_GCF_000009985.1	84159	Magnetospirillum magneticum AMB-1	Complete Genome	2.3048	0.834994	7	1	28.6	0	0	0	0	NA	NA	0
GCA_000010065.1	RS_GCF_000010065.1	32046	Synechococcus elongatus PCC 6301	Complete Genome	3.6404	1.29209	1	1	25.27	0	0	0	0	NA	NA	0
GCA_000010085.1	GB_GCA_000010085.1	63612	Sodalis glossinidius str. 'morsitans'	Complete Genome	2.3549	0.856498	17	1	29.34	0	0	0	0	NA	NA	0
GCA_000010285.1	RS_GCF_000010285.1	72000	Kocuria rhizophila DC2201	Complete Genome	2.9263	1.07374	1	1	30.64	0	0	0	0	NA	NA	0
GCA_000010305.1	RS_GCF_000010305.1	173480	Gemmatimonas aurantiaca T-27	Complete Genome	2.76	1.01523	3	1	28.88	0	0	0	0	NA	NA	0
GCA_000010325.1	RS_GCF_000010325.1	387092	Nitratiruptor sp. SB155-2	Complete Genome	4.4715	1.49772	1	1	48.13	0	0	0	0	NA	NA	0
GCA_000010525.1	RS_GCF_000010525.1	7	Azorhizobium caulinodans ORS 571	Complete Genome	3.2223	1.1701	3	1	29	0	0	0	0	NA	NA	0
GCA_000010625.1	RS_GCF_000010625.1	1126	Microcystis aeruginosa NIES-843	Complete Genome	4.341	1.4681	0	0	18.74	3	172	1	7	57.3333	7	1
GCA_000011065.1	RS_GCF_000011065.1	818	Bacteroides thetaiotaomicron VPI-5482	Complete Genome	2.1495	0.765235	0	0	36.7	0	0	0	0	NA	NA	0
GCA_000011225.1	RS_GCF_000011225.1	28227	Malacoplasma penetrans HF-2	Complete Genome	2.6982	0.992585	0	0	34.47	0	0	0	0	NA	NA	0
GCA_000011365.1	RS_GCF_000011365.1	1355477	Bradyrhizobium diazoefficiens USDA 110	Complete Genome	4.652	1.5373	0	0	28.08	0	0	0	0	NA	NA	0
GCA_000012085.2	RS_GCF_000012085.2	142	Borrelia turicatae 91E135	Complete Genome	4.1854	1.4316	0	0	32.99	0	0	1	1	NA	1	0
GCA_000012225.1	RS_GCF_000012225.1	229545	Aster yellows witches'-broom phytoplasma AYWB	Complete Genome	4.2401	1.44459	4	1	35.71	0	0	0	0	NA	NA	0
GCA_000012305.1	RS_GCF_000012305.1	334543	Psychrobacter arcticus 273-4	Complete Genome	2.7248	1.0024	3	1	21.5	0	0	0	0	NA	NA	0
GCA_000012505.1	RS_GCF_000012505.1	316279	Synechococcus sp. CC9902	Complete Genome	4.9951	1.60846	0	0	25.28	0	0	0	0	NA	NA	0
GCA_000012565.1	RS_GCF_000012565.1	944	Ehrlichia canis str. Jake	Complete Genome	4.6256	1.53161	0	0	35.62	0	0	0	0	NA	NA	0
GCA_000012985.1	RS_GCF_000012985.1	158327	Hahella chejuensis KCTC 2396	Complete Genome	4.3608	1.47266	5	1	32.89	2	87	1	7	43.5	7	1
GCA_000013005.1	RS_GCF_000013005.1	39960	Erythrobacter litoralis HTCC2594	Complete Genome	2.4052	0.877633	0	0	27.81	0	0	0	0	NA	NA	0
GCA_000013025.1	RS_GCF_000013025.1	81032	Hyphomonas neptunium ATCC 15444	Complete Genome	2.7099	0.996912	0	0	28.78	0	0	0	0	NA	NA	0
GCA_000013085.1	RS_GCF_000013085.1	1085	Rhodospirillum rubrum ATCC 11170	Complete Genome	3.7261	1.31536	1	1	26.11	11	203	5	29	18.4545	5.8	0
GCA_000013145.1	RS_GCF_000013145.1	945	Ehrlichia chaffeensis str. Arkansas	Complete Genome	4.7701	1.56237	0	0	35.73	0	0	0	0	NA	NA	0
GCA_000013345.1	RS_GCF_000013345.1	106370	Frankia casuarinae	Complete Genome	4.165	1.42672	0	0	29.78	3	73	2	15	24.3333	7.5	1
GCA_000013665.1	RS_GCF_000013665.1	86304	Saccharophagus degradans 2-40	Complete Genome	3.165	1.15215	0	0	27.95	0	0	0	0	NA	NA	0
GCA_000013705.1	RS_GCF_000013705.1	405	Methylobacillus flagellatus KT	Complete Genome	3.5854	1.27687	1	1	32.17	1	92	1	7	92	7	1
GCA_000013865.1	RS_GCF_000013865.1	296591	Polaromonas sp. JS666	Complete Genome	4.1344	1.41934	3	1	26.32	0	0	0	0	NA	NA	0
GCA_000013905.1	RS_GCF_000013905.1	330922	Psychrobacter cryohalolentis K5	Complete Genome	2.8178	1.03596	0	0	22.66	0	0	0	0	NA	NA	0
GCA_000013985.1	RS_GCF_000013985.1	117207	Sphingopyxis alaskensis RB2256	Complete Genome	2.3688	0.862383	0	0	30.05	0	0	0	0	NA	NA	0
GCA_000014125.1	RS_GCF_000014125.1	1542	Clostridium novyi NT	Complete Genome	2.8061	1.0318	1	1	39.39	3	96	1	8	32	8	1
GCA_000014225.1	RS_GCF_000014225.1	288	Pseudoalteromonas atlantica T6c	Complete Genome	2.3278	0.844924	1	1	23.35	0	0	0	0	NA	NA	0
GCA_000014285.2	RS_GCF_000014285.2	364410	Granulibacter bethesdensis CGDNIH1	Complete Genome	2.0754	0.730154	1	1	33.82	4	117	2	16	29.25	8	1
GCA_000014745.1	RS_GCF_000014745.1	74318	Maricaulis maris MCS10	Complete Genome	3.2253	1.17103	0	0	26.79	0	0	0	0	NA	NA	0
GCA_000015025.1	RS_GCF_000015025.1	28049	Acidothermus cellulolyticus 11B	Complete Genome	4.5206	1.50864	0	0	45.05	2	28	1	3	14	3	1
GCA_000015165.1	RS_GCF_000015165.1	288000	Bradyrhizobium sp. BTAi1	Complete Genome	4.8649	1.58205	2	1	29.04	0	0	1	1	NA	1	0
GCA_000015265.1	RS_GCF_000015265.1	196162	Nocardioides sp. JS614	Complete Genome	2.274	0.82154	1	1	26.51	0	0	0	0	NA	NA	0
GCA_000015505.1	RS_GCF_000015505.1	216465	Polaromonas naphthalenivorans CJ2	Complete Genome	3.2982	1.19338	2	1	23.31	0	0	0	0	NA	NA	0
GCA_000016345.1	RS_GCF_000016345.1	576611	Polynucleobacter asymbioticus QLW-P1DMWA-1	Complete Genome	3.3474	1.20818	1	1	27.49	0	0	0	0	NA	NA	0
GCA_000016425.1	RS_GCF_000016425.1	168695	Salinispora tropica CNB-440	Complete Genome	2.3457	0.852584	2	1	28.07	2	32	2	11	16	5.5	0
GCA_000016765.1	RS_GCF_000016765.1	160791	Rhizorhabdus wittichii RW1	Complete Genome	2.6001	0.95555	2	1	29.56	0	0	0	0	NA	NA	0
GCA_000017265.1	RS_GCF_000017265.1	284016	Phenylobacterium zucineum HLK1	Complete Genome	2.7057	0.995361	0	0	30.49	0	0	0	0	NA	NA	0
GCA_000017505.1	RS_GCF_000017505.1	404589	Anaeromyxobacter sp. Fw109-5	Complete Genome	3.7145	1.31224	0	0	30.47	1	4	0	0	4	NA	0
GCA_000017565.1	RS_GCF_000017565.1	256618	Parvibaculum lavamentivorans DS-1	Complete Genome	3.5946	1.27943	1	1	31.5	1	48	1	3	48	3	1
GCA_000017585.1	RS_GCF_000017585.1	76517	Campylobacter hominis ATCC BAA-381	Complete Genome	3.6217	1.28694	1	1	36.5	1	71	1	7	71	7	0
GCA_000017645.1	GB_GCA_000017645.1	280	Xanthobacter autotrophicus Py2	Complete Genome	4.5985	1.52573	2	1	28.66	0	0	0	0	NA	NA	0
GCA_000017685.1	RS_GCF_000017685.1	172	Leptospira biflexa serovar Patoc strain 'Patoc 1 (Paris)'	Complete Genome	3.3943	1.2221	0	0	30.26	0	0	0	0	NA	NA	0
GCA_000018325.1	RS_GCF_000018325.1	461876	Alkaliphilus oremlandii OhILAs	Complete Genome	2.4282	0.88715	1	1	31.1	0	0	0	0	NA	NA	0
GCA_000018785.1	RS_GCF_000018785.1	2148	Acholeplasma laidlawii PG-8A	Complete Genome	2.5127	0.921358	1	1	35.64	0	0	0	0	NA	NA	0
GCA_000019345.1	RS_GCF_000019345.1	134821	Ureaplasma parvum serovar 3 str. ATCC 27815	Complete Genome	2.6328	0.968048	0	0	39.54	0	0	0	0	NA	NA	0
GCA_000019705.1	RS_GCF_000019705.1	44449	Borrelia recurrentis A1	Complete Genome	3.7714	1.32745	0	0	35.13	0	0	1	1	NA	1	0
GCA_000019965.1	RS_GCF_000019965.1	107709	Opitutus terrae PB90-1	Complete Genome	2.4329	0.889084	1	1	29.17	0	0	0	0	NA	NA	0
GCA_000020145.1	RS_GCF_000020145.1	423605	Elusimicrobium minutum Pei191	Complete Genome	2.9583	1.08461	1	1	26.99	1	13	1	3	13	3	1
GCA_000020485.1	RS_GCF_000020485.1	31909	Halothermothrix orenii H 168	Complete Genome	3.7864	1.33142	1	1	53.2	1	21	2	13	21	6.5	1
GCA_000020525.1	RS_GCF_000020525.1	100716	Chloroherpeton thalassium ATCC 35110	Complete Genome	3.1392	1.14397	1	1	34.59	2	257	2	10	128.5	5	1
GCA_000020665.1	RS_GCF_000020665.1	40324	Stenotrophomonas maltophilia R551-3	Complete Genome	2.0488	0.717254	2	1	28.21	0	0	0	0	NA	NA	0
GCA_000021325.1	RS_GCF_000021325.1	33996	Gluconacetobacter diazotrophicus PA1 5	Complete Genome	3.942	1.37169	4	1	28.51	4	92	3	17	23	5.66667	0
GCA_000021545.1	RS_GCF_000021545.1	309806	Sulfurihydrogenibium azorense Az-Fu1	Complete Genome	4.3457	1.46919	0	0	66.64	11	135	4	26	12.2727	6.5	1
GCA_000021565.1	RS_GCF_000021565.1	309805	Persephonella marina EX-H1	Complete Genome	4.1793	1.43014	1	1	69.19	4	36	2	9	9	4.5	1
GCA_000021925.1	RS_GCF_000021925.1	49338	Desulfitobacterium hafniense DCB-2	Complete Genome	4.5459	1.51423	3	1	34.19	5	188	2	13	37.6	6.5	1
GCA_000022065.1	RS_GCF_000022065.1	1521	Ruminiclostridium cellulolyticum H10	Complete Genome	4.1484	1.42272	6	1	35.01	3	20	2	10	6.66667	5	1
GCA_000022085.1	RS_GCF_000022085.1	114616	Methylobacterium nodulans ORS 2060	Complete Genome	2.3103	0.837377	16	1	31.52	4	94	3	14	23.5	4.66667	0
GCA_000022145.1	RS_GCF_000022145.1	161493	Anaeromyxobacter dehalogenans 2CP-1	Complete Genome	4.9727	1.60396	1	1	30.37	2	108	1	8	54	8	1
GCA_000022565.1	RS_GCF_000022565.1	33075	Acidobacterium capsulatum ATCC 51196	Complete Genome	4.2042	1.43608	1	1	29.2	1	23	1	7	23	7	1
GCA_000023025.1	RS_GCF_000023025.1	2426	Teredinibacter turnerae T7901	Complete Genome	3.2871	1.19001	2	1	28.56	2	55	2	12	27.5	6	1
GCA_000023105.1	RS_GCF_000023105.1	84757	Beutenbergia cavernae DSM 12333	Complete Genome	2.1891	0.78349	0	0	28.95	0	0	0	0	NA	NA	0
GCA_000023205.1	RS_GCF_000023205.1	1270	Micrococcus luteus NCTC 2665	Complete Genome	2.2789	0.823693	1	1	28.27	0	0	0	0	NA	NA	0
GCA_000023245.1	RS_GCF_000023245.1	40567	Actinosynnema mirum DSM 43827	Complete Genome	2.6682	0.981404	3	1	26.85	0	0	0	0	NA	NA	0
GCA_000023265.1	RS_GCF_000023265.1	53635	Acidimicrobium ferrooxidans DSM 10331	Complete Genome	4.7273	1.55335	0	0	44.21	2	67	1	8	33.5	8	1
GCA_000023285.1	RS_GCF_000023285.1	1018	Capnocytophaga ochracea DSM 7271	Complete Genome	2.9227	1.07251	2	1	35.84	1	5	1	1	5	1	1
GCA_000023405.1	RS_GCF_000023405.1	43669	Brachybacterium faecium DSM 4810	Complete Genome	2.8818	1.05842	0	0	29.82	0	0	0	0	NA	NA	0
GCA_000023445.1	RS_GCF_000023445.1	880	Maridesulfovibrio salexigens DSM 2638	Complete Genome	3.0198	1.10519	4	1	30.87	0	0	0	0	NA	NA	0
GCA_000023465.1	RS_GCF_000023465.1	398743	Zunongwangia profunda SM-A87	Complete Genome	3.5631	1.27063	0	0	28.32	2	102	2	9	51	4.5	1
GCA_000023785.1	RS_GCF_000023785.1	2724	Hirschia baltica ATCC 49814	Complete Genome	2.5477	0.935191	1	1	29.08	0	0	0	0	NA	NA	0
GCA_000023845.1	RS_GCF_000023845.1	84163	Cryptobacterium curtum DSM 15641	Complete Genome	4.2698	1.45157	1	1	36.2	0	0	0	0	NA	NA	0
GCA_000023925.1	RS_GCF_000023925.1	1276	Kytococcus sedentarius DSM 20547	Complete Genome	3.2157	1.16805	0	0	30.19	0	0	0	0	NA	NA	0
GCA_000024025.1	RS_GCF_000024025.1	304895	Catenulispora acidiphila DSM 44928	Complete Genome	3.2623	1.18243	1	1	27.92	4	143	1	7	35.75	7	1
GCA_000024265.1	RS_GCF_000024265.1	84112	Eggerthella lenta DSM 2243	Complete Genome	2.3021	0.833822	2	1	36.27	1	17	1	7	17	7	1
GCA_000024345.1	RS_GCF_000024345.1	182640	Kribbella flavida DSM 17836	Complete Genome	3.5602	1.26982	0	0	28.09	0	0	0	0	NA	NA	0
GCA_000024365.1	RS_GCF_000024365.1	53461	Nakamurella multipartita DSM 44233	Complete Genome	3.7157	1.31257	1	1	27.82	7	252	1	8	36	8	1
GCA_000024385.1	RS_GCF_000024385.1	2020	Thermomonospora curvata DSM 43183	Complete Genome	3.8336	1.3438	0	0	45.67	13	339	2	14	26.0769	7	1
GCA_000024425.1	RS_GCF_000024425.1	277	Meiothermus ruber DSM 1279	Complete Genome	4.1993	1.43492	4	1	54.39	5	137	4	25	27.4	6.25	1
GCA_000024545.1	RS_GCF_000024545.1	283811	Stackebrandtia nassauensis DSM 44728	Complete Genome	4.5199	1.50849	1	1	30.19	3	33	1	4	11	4	1
GCA_000024765.1	RS_GCF_000024765.1	927	Halothiobacillus neapolitanus c2	Complete Genome	4.5446	1.51394	0	0	28.86	1	31	1	7	31	7	1
GCA_000024925.1	RS_GCF_000024925.1	60920	Sanguibacter keddieii DSM 10542	Complete Genome	2.061	0.723191	0	0	30.92	0	0	0	0	NA	NA	0
GCA_000025185.1	RS_GCF_000025185.1	125	Pirellula staleyi DSM 6068	Complete Genome	2.494	0.913888	0	0	25.42	2	30	1	5	15	5	1
GCA_000025265.1	RS_GCF_000025265.1	191495	Conexibacter woesei DSM 14684	Complete Genome	2.458	0.899348	0	0	29.99	0	0	0	0	NA	NA	0
GCA_000025345.1	RS_GCF_000025345.1	1861	Geodermatophilus obscurus DSM 43160	Complete Genome	2.1258	0.754148	0	0	28.5	0	0	0	0	NA	NA	0
GCA_000025925.1	RS_GCF_000025925.1	839	Prevotella ruminicola 23	Complete Genome	2.016	0.701115	1	1	37.91	1	15	1	2	15	2	1
GCA_000025945.1	RS_GCF_000025945.1	84980	Desulfotalea psychrophila LSv54	Complete Genome	4.2869	1.45556	2	1	18.57	1	13	1	3	13	3	0
GCA_000026005.1	RS_GCF_000026005.1	779	Ehrlichia ruminantium str. Welgevonden	Complete Genome	4.7617	1.5606	0	0	35.91	0	0	0	0	NA	NA	0
GCA_000026205.1	RS_GCF_000026205.1	37692	Candidatus Phytoplasma mali	Complete Genome	4.0819	1.40656	0	0	35.56	0	0	0	0	NA	NA	0
GCA_000058485.1	RS_GCF_000058485.1	1859	Frankia alni ACN14a	Complete Genome	3.436	1.23431	2	1	28.21	5	152	1	8	30.4	8	1
GCA_000060345.1	RS_GCF_000060345.1	411153	Gramella forsetii KT0803	Complete Genome	4.0085	1.38842	1	1	25.48	0	0	0	0	NA	NA	0
GCA_000062885.1	RS_GCF_000062885.1	1836	Saccharopolyspora erythraea NRRL 2338	Complete Genome	3.2688	1.18442	0	0	28.23	3	37	0	0	12.3333	NA	1
GCA_000063505.1	GB_GCA_000063505.1	32051	Synechococcus sp. WH 7803	Complete Genome	3.9604	1.37635	0	0	29.47	0	0	0	0	NA	NA	0
GCA_000063525.1	GB_GCA_000063525.1	316278	Synechococcus sp. RCC307	Complete Genome	3.3527	1.20977	0	0	30.73	0	0	0	0	NA	NA	0
GCA_000067205.1	RS_GCF_000067205.1	94624	Bordetella petrii	Complete Genome	3.6018	1.28143	2	1	32.89	0	0	0	0	NA	NA	0
GCA_000069225.1	RS_GCF_000069225.1	28447	Clavibacter michiganensis subsp. sepedonicus	Complete Genome	2.4014	0.876052	1	1	29.62	0	0	0	0	NA	NA	0
GCA_000069925.1	GB_GCA_000069925.1	59748	Candidatus Phytoplasma australiense	Complete Genome	4.5067	1.50557	0	0	36.38	0	0	0	0	NA	NA	0
GCA_000085865.1	RS_GCF_000085865.1	2098	Mycoplasma hominis ATCC 23114	Complete Genome	2.0097	0.697985	0	0	37.46	0	0	0	0	NA	NA	0
GCA_000090965.1	RS_GCF_000090965.1	9	Buchnera aphidicola BCc	Complete Genome	4.1461	1.42217	0	0	35.23	0	0	0	0	NA	NA	0
GCA_000091545.1	RS_GCF_000091545.1	274	Thermus thermophilus HB8	Complete Genome	2.366	0.861201	0	0	69.59	8	106	4	26	13.25	6.5	1
GCA_000092425.1	RS_GCF_000092425.1	332249	Truepera radiovictrix DSM 17093	Complete Genome	4.8701	1.58311	0	0	46.82	9	172	5	26	19.1111	5.2	1
GCA_000092645.1	RS_GCF_000092645.1	2006	Thermobispora bispora DSM 43833	Complete Genome	3.8507	1.34825	0	0	50.66	5	240	1	7	48	7	1
GCA_000092825.1	RS_GCF_000092825.1	286802	Segniliparus rotundus DSM 44985	Complete Genome	2.4214	0.884346	2	1	29.68	0	0	0	0	NA	NA	0
GCA_000092845.1	RS_GCF_000092845.1	84378	Brachyspira murdochii DSM 12563	Complete Genome	3.6969	1.30749	0	0	37.05	1	47	1	7	47	7	1
GCA_000092985.1	RS_GCF_000092985.1	2014	Nocardiopsis dassonvillei subsp. dassonvillei DSM 43111	Complete Genome	2.9426	1.07929	0	0	29.07	8	84	1	7	10.5	7	0
GCA_000093025.1	RS_GCF_000093025.1	1055487	Methylotenera versatilis 301	Complete Genome	2.1769	0.777902	0	0	24.25	0	0	0	0	NA	NA	0
GCA_000143685.1	RS_GCF_000143685.1	1538	Clostridium ljungdahlii DSM 13528	Complete Genome	3.8656	1.35212	6	1	35.7	0	0	0	0	NA	NA	0
GCA_000144405.1	RS_GCF_000144405.1	28132	Prevotella melaninogenica ATCC 25845	Complete Genome	3.0507	1.11537	0	0	37.94	0	0	0	0	NA	NA	0
GCA_000145235.1	RS_GCF_000145235.1	47850	Micromonospora aurantiaca ATCC 27029	Complete Genome	3.105	1.13301	0	0	28.04	0	0	0	0	NA	NA	0
GCA_000145255.1	RS_GCF_000145255.1	370405	Gallionella capsiferriformans ES-2	Complete Genome	2.5727	0.944956	1	1	24.54	0	0	0	0	NA	NA	0
GCA_000152945.2	RS_GCF_000152945.2	313598	Polaribacter sp. MED152	Complete Genome	2.314	0.838978	0	0	24.63	0	0	0	0	NA	NA	0
GCA_000154705.2	RS_GCF_000154705.2	244596	Hoeflea phototrophica DFL-43	Chromosome	2.2435	0.808037	3	1	26.82	0	0	0	0	NA	NA	0
GCA_000154785.2	RS_GCF_000154785.2	42443	Roseobacter litoralis Och 149	Complete Genome	4.3248	1.46437	2	1	23.45	0	0	0	0	NA	NA	0
GCA_000155675.2	RS_GCF_000155675.2	1217908	Octadecabacter antarcticus 307	Complete Genome	3.5215	1.25889	2	1	17.94	0	0	0	0	NA	NA	0
GCA_000155735.2	RS_GCF_000155735.2	53946	Octadecabacter arcticus 238	Complete Genome	2.8977	1.06392	2	1	19.11	0	0	0	0	NA	NA	0
GCA_000158095.2	RS_GCF_000158095.2	388408	Roseibium alexandrii DFL-11	Chromosome	2.865	1.05257	4	1	27.81	0	0	0	0	NA	NA	0
GCA_000160775.2	RS_GCF_000160775.2	219314	Aeromicrobium marinum DSM 15272	Chromosome	2.4335	0.889331	2	1	27.24	0	0	0	0	NA	NA	0
GCA_000161795.2	RS_GCF_000161795.2	166314	Synechococcus sp. WH 8109	Complete Genome	3.5667	1.27164	0	0	27.94	0	0	0	0	NA	NA	0
GCA_000162575.1	RS_GCF_000162575.1	123841	Helicobacter canadensis MIT 98-5491	Chromosome	2.9124	1.06898	0	0	37.82	0	0	1	3	NA	3	0
GCA_000163055.2	RS_GCF_000163055.2	652716	Prevotella sp. oral taxon 299 str. F0039	Complete Genome	3.3022	1.19459	1	1	35.47	0	0	0	0	NA	NA	0
GCA_000163895.2	RS_GCF_000163895.2	143361	Filifactor alocis ATCC 35896	Complete Genome	2.4975	0.91529	0	0	37.95	2	60	2	11	30	5.5	1
GCA_000163995.1	GB_GCA_000163995.1	197	Campylobacter jejuni subsp. jejuni 414	Chromosome	3.3028	1.19477	2	1	36.4	1	33	1	3	33	3	1
GCA_000165465.1	RS_GCF_000165465.1	2331	Halanaerobium praevalens DSM 2228	Complete Genome	4.9012	1.58948	0	0	37	1	4	0	0	4	NA	0
GCA_000165485.1	RS_GCF_000165485.1	41	Stigmatella aurantiaca DW4/3-1	Complete Genome	3.4964	1.25173	3	1	28.2	0	0	0	0	NA	NA	0
GCA_000165715.3	RS_GCF_000165715.2	119	Rubinisphaera brasiliensis DSM 5305	Complete Genome	4.2775	1.45337	4	1	30.78	2	215	2	14	107.5	7	1
GCA_000165795.1	RS_GCF_000165795.1	81412	Aminomonas paucivorans DSM 12260	Chromosome	4.572	1.51995	0	0	37.92	3	130	3	17	43.3333	5.66667	1
GCA_000166135.1	RS_GCF_000166135.1	298654	Frankia inefficax	Complete Genome	2.6497	0.974446	2	1	28.47	1	4	0	0	4	NA	0
GCA_000166275.1	RS_GCF_000166275.1	388413	Algoriphagus machipongonensis	Chromosome	2.6544	0.976219	0	0	28.32	0	0	0	0	NA	NA	0
GCA_000166295.1	RS_GCF_000166295.1	1033846	Marinobacter adhaerens HP15	Complete Genome	2.6887	0.989058	4	1	29.34	0	0	0	0	NA	NA	0
GCA_000166395.1	RS_GCF_000166395.1	316068	Leadbetterella byssophila DSM 17132	Complete Genome	2.0863	0.735392	0	0	30.99	2	24	0	0	12	NA	0
GCA_000169195.2	RS_GCF_000169195.2	1398	Weizmannia coagulans 36D1	Complete Genome	4.5304	1.51081	0	0	37.46	4	117	1	7	29.25	7	1
GCA_000170955.2	RS_GCF_000170955.2	62088	Borreliella valaisiana VS116	Chromosome	4.4197	1.48607	0	0	32.36	0	0	1	1	NA	1	0
GCA_000175255.2	RS_GCF_000175255.2	542	Zymomonas mobilis subsp. mobilis ATCC 10988	Complete Genome	2.2865	0.827022	1	1	31.77	2	14	1	5	7	5	0
GCA_000176035.2	RS_GCF_000176035.2	593909	Mesorhizobium opportunistum WSM2075	Complete Genome	2.3304	0.84604	2	1	27.35	0	0	0	0	NA	NA	0
GCA_000176855.2	RS_GCF_000176855.2	80867	Acidovorax avenae subsp. avenae ATCC 19860	Complete Genome	2.225	0.799757	1	1	26.57	4	130	2	10	32.5	5	1
GCA_000177235.2	RS_GCF_000177235.2	1413	Evansella cellulosilytica DSM 2522	Complete Genome	2.0752	0.730058	2	1	30.88	0	0	0	0	NA	NA	0
GCA_000178955.2	RS_GCF_000178955.2	940614	Granulicella mallensis MP5ACTX8	Complete Genome	3.0366	1.11074	3	1	21.29	0	0	0	0	NA	NA	0
GCA_000178975.2	RS_GCF_000178975.2	940615	Granulicella tundricola MP5ACTX9	Complete Genome	3.3861	1.21968	1	1	21.27	0	0	0	0	NA	NA	0
GCA_000179915.2	RS_GCF_000179915.2	870903	Terriglobus saanensis SP1PR4	Complete Genome	4.6026	1.52662	1	1	21.28	0	0	0	0	NA	NA	0
GCA_000182745.1	RS_GCF_000182745.2	1177712	Komagataeibacter medellinensis NBRC 3288	Complete Genome	3.5893	1.27796	3	1	29.82	3	35	1	8	11.6667	8	0
GCA_000183135.1	RS_GCF_000183135.1	185300	Paludibacter propionicigenes WB4	Complete Genome	2.9496	1.08167	0	0	28.96	3	38	2	2	12.6667	1	1
GCA_000184705.1	RS_GCF_000184705.1	73919	Thermaerobacter marianensis DSM 12885	Complete Genome	4.2171	1.43915	1	1	62.31	2	35	1	3	17.5	3	1
GCA_000185905.1	RS_GCF_000185905.1	39645	Mesorhizobium ciceri biovar biserrulae WSM1271	Complete Genome	3.2347	1.17394	1	1	27.28	0	0	0	0	NA	NA	0
GCA_000185965.1	RS_GCF_000185965.1	314722	Pseudoxanthomonas suwonensis 11-1	Complete Genome	3.8939	1.35941	1	1	33.16	0	0	0	0	NA	NA	0
GCA_000186245.1	RS_GCF_000186245.1	269261	Nitratifractor salsuginis DSM 16511	Complete Genome	4.6655	1.5402	2	1	58.04	2	70	2	11	35	5.5	1
GCA_000186265.1	RS_GCF_000186265.1	59600	Cellulophaga algicola DSM 14237	Complete Genome	2.2668	0.818369	0	0	22.26	0	0	0	0	NA	NA	0
GCA_000190435.1	RS_GCF_000190435.1	1131703	Sphaerochaeta globosa str. Buddy	Complete Genome	4.4102	1.48392	1	1	25.91	1	42	1	3	42	3	1
GCA_000190535.1	RS_GCF_000190535.1	28118	Odoribacter splanchnicus DSM 20712	Complete Genome	3.2583	1.18121	2	1	37.28	1	70	1	7	70	7	1
GCA_000190595.1	RS_GCF_000190595.1	979	Cellulophaga lytica DSM 7489	Complete Genome	3.0187	1.10483	0	0	28.34	0	0	0	0	NA	NA	0
GCA_000193495.2	RS_GCF_000193495.2	435	Acetobacter aceti NBRC 14818	Complete Genome	2.304	0.834647	4	1	27.76	2	44	1	3	22	3	0
GCA_000194605.1	RS_GCF_000194605.1	191579	Fluviicola taffensis DSM 16823	Complete Genome	2.1607	0.770432	0	0	27.23	1	70	1	3	70	3	1
[truncated: 2,144 more rows]

## Sheet: Table S3
Supplemental Table S3. The third dataset.
assembly_accession	tree.tip.label	species_taxid	organism_name	assembly_level	predicted_minimal_doubling_times	log_predicted_minimal_doubling_times	prophage_num	prophage_existence	optimum_tmp_simulation	CRISPR_array	CRISPR_spacer	Cas_gene_cluster	Cas_gene	Cas_type	Class
GCA_000008185.1	RS_GCF_000008185.1	158	Treponema denticola ATCC 35405	Complete Genome	4.575	1.52061	1	1	35.59	1	57	1	4	CAS-TypeII	Class2
GCA_000010425.1	RS_GCF_000010425.1	1680	Bifidobacterium adolescentis ATCC 15703	Complete Genome	0.9779	-0.0223479	0	0	36.32	1	85	1	6	CAS-TypeI	Class1
GCA_000010785.1	RS_GCF_000010785.1	940	Hydrogenobacter thermophilus TK-6	Complete Genome	7.4115	2.00303	2	1	71.31	1	35	1	8	CAS-TypeI	Class1
GCA_000012485.1	RS_GCF_000012485.1	1100	Pelodictyon luteolum DSM 273	Complete Genome	9.9678	2.29936	0	0	27.52	1	39	1	7	CAS-TypeI	Class1
GCA_000012725.1	RS_GCF_000012725.1	913	Nitrobacter winogradskyi Nb-255	Complete Genome	7.8018	2.05435	5	1	29.96	1	17	1	7	CAS-TypeI	Class1
GCA_000012805.1	RS_GCF_000012805.1	1229	Nitrosococcus oceani ATCC 19707	Complete Genome	10.7713	2.37689	1	1	30.8	1	6	1	5	CAS-TypeI	Class1
GCA_000012845.1	RS_GCF_000012845.1	823	Parabacteroides distasonis ATCC 8503	Complete Genome	1.0733	0.070738	1	1	38.06	1	4	1	7	CAS-TypeI	Class1
GCA_000012885.1	RS_GCF_000012885.1	19	Syntrophotalea carbinolica DSM 2380	Complete Genome	9.4848	2.24969	0	0	31.37	1	111	1	8	CAS-TypeI	Class1
GCA_000012925.1	RS_GCF_000012925.1	28232	Geobacter metallireducens GS-15	Complete Genome	9.768	2.27911	1	1	31.42	1	12	1	7	CAS-TypeI	Class1
GCA_000013705.1	RS_GCF_000013705.1	405	Methylobacillus flagellatus KT	Complete Genome	3.5854	1.27687	1	1	32.17	1	92	1	7	CAS-TypeI	Class1
GCA_000013885.1	RS_GCF_000013885.1	912	Nitrobacter hamburgensis X14	Complete Genome	6.8926	1.93045	9	1	29.92	1	4	1	1	CAS-TypeII	Class2
GCA_000014785.1	RS_GCF_000014785.1	351052	Alkalilimnicola ehrlichii MLHE-1	Complete Genome	11.2349	2.41903	2	1	30.03	1	92	1	7	CAS-TypeI	Class1
GCA_000014865.1	RS_GCF_000014865.1	1124597	Magnetococcus marinus MC-1	Complete Genome	6.456	1.86501	6	1	30.17	1	137	1	7	CAS-TypeI	Class1
GCA_000017565.1	RS_GCF_000017565.1	256618	Parvibaculum lavamentivorans DS-1	Complete Genome	3.5946	1.27943	1	1	31.5	1	48	1	3	CAS-TypeII	Class2
GCA_000017585.1	RS_GCF_000017585.1	76517	Campylobacter hominis ATCC BAA-381	Complete Genome	3.6217	1.28694	1	1	36.5	1	71	1	7	CAS-TypeI	Class1
GCA_000019225.1	RS_GCF_000019225.1	155077	Cellvibrio japonicus Ueda107	Complete Genome	1.9036	0.643747	1	1	33.26	1	72	1	7	CAS-TypeI	Class1
GCA_000019785.1	RS_GCF_000019785.1	34029	Leptothrix cholodnii SP-6	Complete Genome	5.2368	1.65571	2	1	24.08	1	68	1	7	CAS-TypeI	Class1
GCA_000019905.1	RS_GCF_000019905.1	332410	Exiguobacterium sibiricum 255-15	Complete Genome	0.1504	-1.89446	1	1	27.8	1	15	1	7	CAS-TypeI	Class1
GCA_000020145.1	RS_GCF_000020145.1	423605	Elusimicrobium minutum Pei191	Complete Genome	2.9583	1.08461	1	1	26.99	1	13	1	3	CAS-TypeII	Class2
GCA_000020225.1	RS_GCF_000020225.1	239935	Akkermansia muciniphila ATCC BAA-835	Complete Genome	1.4105	0.343944	1	1	35.94	1	11	1	3	CAS-TypeII	Class2
GCA_000020365.1	RS_GCF_000020365.1	2296	Desulforapulum autotrophicum HRM2	Complete Genome	9.7322	2.27544	1	1	26.71	1	87	1	6	CAS-TypeI	Class1
GCA_000020385.1	RS_GCF_000020385.1	313985	Trichlorobacter lovleyi SZ	Complete Genome	8.0306	2.08326	0	0	27.08	1	50	1	8	CAS-TypeI	Class1
GCA_000020505.1	RS_GCF_000020505.1	274539	Chlorobaculum parvum NCIB 8327	Complete Genome	6.3327	1.84573	0	0	29.26	1	16	1	7	CAS-TypeIII	Class1
GCA_000020585.3	RS_GCF_000020585.3	314275	Alteromonas mediterranea DE	Complete Genome	1.7103	0.536669	1	1	26.37	1	55	1	8	CAS-TypeI	Class1
GCA_000021485.1	RS_GCF_000021485.1	920	Acidithiobacillus ferrooxidans ATCC 23270	Complete Genome	18.4394	2.91449	2	1	29.82	1	4	1	4	CAS-TypeIV	Class1
GCA_000022265.1	RS_GCF_000022265.1	1203471	Geotalea daltonii FRC-32	Complete Genome	10.2905	2.33122	0	0	29.01	1	26	1	7	CAS-TypeI	Class1
GCA_000022565.1	RS_GCF_000022565.1	33075	Acidobacterium capsulatum ATCC 51196	Complete Genome	4.2042	1.43608	1	1	29.2	1	23	1	7	CAS-TypeI	Class1
GCA_000022905.1	RS_GCF_000022905.1	169292	Corynebacterium aurimucosum ATCC 700975	Complete Genome	0.5058	-0.681614	0	0	35.02	1	97	1	8	CAS-TypeI	Class1
GCA_000023065.1	RS_GCF_000023065.1	43948	Tolumonas auensis DSM 9187	Complete Genome	1.2586	0.23	1	1	29.03	1	92	1	6	CAS-TypeI	Class1
GCA_000023285.1	RS_GCF_000023285.1	1018	Capnocytophaga ochracea DSM 7271	Complete Genome	2.9227	1.07251	2	1	35.84	1	5	1	1	CAS-TypeII	Class2
GCA_000024265.1	RS_GCF_000024265.1	84112	Eggerthella lenta DSM 2243	Complete Genome	2.3021	0.833822	2	1	36.27	1	17	1	7	CAS-TypeI	Class1
GCA_000024325.1	RS_GCF_000024325.1	45663	Desulfohalobium retbaense DSM 5692	Complete Genome	15.127	2.71648	0	0	33.96	1	9	1	4	CAS-TypeI	Class1
GCA_000024465.1	RS_GCF_000024465.1	767892	Candidatus Puniceispirillum marinum IMCC1322	Complete Genome	5.8575	1.76772	2	1	22.97	1	26	1	3	CAS-TypeII	Class2
GCA_000024565.1	RS_GCF_000024565.1	34105	Streptobacillus moniliformis DSM 12112	Complete Genome	1.7509	0.56013	1	1	36.28	1	47	1	3	CAS-TypeII	Class2
GCA_000024765.1	RS_GCF_000024765.1	927	Halothiobacillus neapolitanus c2	Complete Genome	4.5446	1.51394	0	0	28.86	1	31	1	7	CAS-TypeI	Class1
GCA_000024965.1	RS_GCF_000024965.1	186189	Xylanimonas cellulosilytica DSM 15894	Complete Genome	1.4619	0.379737	2	1	28.57	1	32	1	4	CAS-TypeIV	Class1
GCA_000024985.1	RS_GCF_000024985.1	2057	Sphaerobacter thermophilus DSM 20745	Complete Genome	8.1905	2.10297	1	1	53.75	1	37	1	8	CAS-TypeI	Class1
GCA_000025305.1	RS_GCF_000025305.1	905	Acidaminococcus fermentans DSM 20731	Complete Genome	1.2838	0.249824	0	0	37.95	1	61	1	7	CAS-TypeI	Class1
GCA_000025885.1	RS_GCF_000025885.1	81468	Aminobacterium colombiense DSM 12261	Complete Genome	11.129	2.40955	1	1	38.19	1	34	1	6	CAS-TypeI	Class1
GCA_000025925.1	RS_GCF_000025925.1	839	Prevotella ruminicola 23	Complete Genome	2.016	0.701115	1	1	37.91	1	15	1	2	CAS-TypeII	Class2
GCA_000025945.1	RS_GCF_000025945.1	84980	Desulfotalea psychrophila LSv54	Complete Genome	4.2869	1.45556	2	1	18.57	1	13	1	3	CAS-TypeI	Class1
GCA_000069945.1	RS_GCF_000069945.1	43771	Corynebacterium urealyticum DSM 7109	Complete Genome	0.6901	-0.370919	1	1	36.15	1	69	1	7	CAS-TypeI	Class1
GCA_000092105.1	RS_GCF_000092105.1	120	Planctopirus limnophila DSM 3776	Complete Genome	6.1948	1.82371	3	1	29.33	1	19	1	4	CAS-TypeI	Class1
GCA_000092245.1	RS_GCF_000092245.1	28199	Arcobacter nitrofigilis DSM 7299	Complete Genome	1.2163	0.195813	1	1	26.85	1	16	1	7	CAS-TypeI	Class1
GCA_000092365.1	RS_GCF_000092365.1	28264	Arcanobacterium haemolyticum DSM 20595	Complete Genome	0.6567	-0.420528	2	1	33.94	1	71	1	7	CAS-TypeI	Class1
GCA_000092845.1	RS_GCF_000092845.1	84378	Brachyspira murdochii DSM 12563	Complete Genome	3.6969	1.30749	0	0	37.05	1	47	1	7	CAS-TypeI	Class1
GCA_000143845.1	RS_GCF_000143845.1	133926	Olsenella uli DSM 7084	Complete Genome	1.4934	0.401055	1	1	37.55	1	30	1	4	CAS-TypeII	Class2
GCA_000144695.1	RS_GCF_000144695.1	28187	Acetohalobium arabaticum DSM 5501	Complete Genome	5.8373	1.76427	0	0	37.51	1	7	1	8	CAS-TypeI	Class1
GCA_000147075.1	RS_GCF_000147075.1	154	Spirochaeta thermophila DSM 6192	Complete Genome	10.7849	2.37815	0	0	64.51	1	20	1	7	CAS-TypeI	Class1
GCA_000152825.2	RS_GCF_000152825.2	208216	Parvularcula bermudensis HTCC2503	Complete Genome	8.9616	2.19295	0	0	29.27	1	24	1	7	CAS-TypeI	Class1
GCA_000158275.2	RS_GCF_000158275.2	851	Fusobacterium nucleatum subsp. animalis 7_1	Complete Genome	1.6768	0.516887	3	1	36.09	1	19	1	7	CAS-TypeI	Class1
GCA_000161455.1	RS_GCF_000161455.1	64104	Bacillus pseudomycoides DSM 12442	Chromosome	0.6939	-0.365427	3	1	30.81	1	19	1	7	CAS-TypeI	Class1
GCA_000163995.1	GB_GCA_000163995.1	197	Campylobacter jejuni subsp. jejuni 414	Chromosome	3.3028	1.19477	2	1	36.4	1	33	1	3	CAS-TypeII	Class2
GCA_000164675.2	RS_GCF_000164675.2	1318	Streptococcus parasanguinis ATCC 15912	Complete Genome	0.1583	-1.84326	0	0	38.22	1	19	1	7	CAS-TypeI	Class1
GCA_000165505.1	RS_GCF_000165505.1	167642	Ilyobacter polytropus DSM 2926	Complete Genome	1.4426	0.366447	1	1	31.11	1	20	1	4	CAS-TypeII	Class2
GCA_000166415.1	RS_GCF_000166415.1	656519	Halanaerobium hydrogeniformans	Complete Genome	6.3407	1.84699	0	0	40.59	1	48	1	7	CAS-TypeI	Class1
GCA_000175575.2	RS_GCF_000175575.2	33059	Acidithiobacillus caldus ATCC 51756	Complete Genome	9.7427	2.27652	2	1	42.16	1	16	1	1	CAS-TypeV	Class2
GCA_000178115.2	RS_GCF_000178115.2	253239	Ethanoligenens harbinense YUAN-3	Complete Genome	6.045	1.79923	4	1	35.87	1	279	1	7	CAS-TypeI	Class1
GCA_000183745.1	RS_GCF_000183745.1	187137	Oceanithermus profundus DSM 14977	Complete Genome	5.0607	1.6215	1	1	58.88	1	6	1	5	CAS-TypeI	Class1
GCA_000186225.1	RS_GCF_000186225.1	290053	Bacteroides helcogenes P 36-108	Complete Genome	1.9242	0.65451	3	1	37.44	1	13	1	7	CAS-TypeI	Class1
GCA_000189295.2	RS_GCF_000189295.2	641491	Pseudodesulfovibrio mercurii	Complete Genome	5.0291	1.61524	0	0	31.87	1	98	1	7	CAS-TypeI	Class1
GCA_000189415.1	RS_GCF_000189415.1	1014	Weeksella virosa DSM 16922	Complete Genome	1.9274	0.656172	2	1	33.29	1	20	1	3	CAS-TypeII	Class2
GCA_000190435.1	RS_GCF_000190435.1	1131703	Sphaerochaeta globosa str. Buddy	Complete Genome	4.4102	1.48392	1	1	25.91	1	42	1	3	CAS-TypeII	Class2
GCA_000190535.1	RS_GCF_000190535.1	28118	Odoribacter splanchnicus DSM 20712	Complete Genome	3.2583	1.18121	2	1	37.28	1	70	1	7	CAS-TypeI	Class1
GCA_000192745.1	RS_GCF_000192745.1	991904	Polymorphum gilvum SL003B-26A1	Complete Genome	5.938	1.78137	4	1	27.5	1	30	1	8	CAS-TypeI	Class1
GCA_000194605.1	RS_GCF_000194605.1	191579	Fluviicola taffensis DSM 16823	Complete Genome	2.1607	0.770432	0	0	27.23	1	70	1	3	CAS-TypeII	Class2
GCA_000195275.1	RS_GCF_000195275.1	167	Treponema succinifaciens DSM 2489	Complete Genome	1.3927	0.331244	1	1	38	1	25	1	6	CAS-TypeIII	Class1
GCA_000195755.1	RS_GCF_000195755.1	881	Desulfovibrio vulgaris str. Hildenborough	Complete Genome	2.8288	1.03985	8	1	31.79	1	27	1	7	CAS-TypeI	Class1
GCA_000196815.1	GB_GCA_000196815.1	330214	Nitrospira defluvii	Complete Genome	18.0714	2.89433	2	1	30.9	1	28	1	7	CAS-TypeI	Class1
GCA_000196875.2	RS_GCF_000196875.2	2746	Halomonas elongata DSM 2581	Complete Genome	3.6932	1.30649	3	1	29.14	1	7	1	6	CAS-TypeI	Class1
GCA_000210575.1	RS_GCF_000210575.1	328814	Alistipes shahii WAL 8301	Chromosome	6.3298	1.84527	2	1	37.33	1	12	1	2	CAS-TypeII	Class2
GCA_000210895.1	RS_GCF_000210895.1	729	Haemophilus parainfluenzae T3T1	Complete Genome	1.5303	0.425464	1	1	37.01	1	16	1	3	CAS-TypeII	Class2
GCA_000212375.1	RS_GCF_000212375.1	28123	Porphyromonas asaccharolytica DSM 20707	Complete Genome	6.4623	1.86599	0	0	36.21	1	29	1	7	CAS-TypeI	Class1
GCA_000212695.1	RS_GCF_000212695.1	1708	Cellulomonas fimi ATCC 484	Complete Genome	1.4608	0.378984	0	0	29.3	1	105	1	8	CAS-TypeI	Class1
GCA_000214355.1	RS_GCF_000214355.1	150829	Treponema azotonutricium ZAS-9	Complete Genome	7.639	2.03327	4	1	24.52	1	18	1	8	CAS-TypeIII	Class1
GCA_000214375.1	RS_GCF_000214375.1	88058	Treponema primitia ZAS-2	Complete Genome	10.7486	2.37478	2	1	26.37	1	5	1	4	CAS-TypeIII	Class1
GCA_000215705.1	RS_GCF_000215705.1	94132	Ramlibacter tataouinensis TTB310	Complete Genome	5.7206	1.74407	0	0	28.85	1	69	1	7	CAS-TypeI	Class1
GCA_000223375.1	RS_GCF_000223375.1	92945	Ketogulonicigenium vulgare WSH-001	Complete Genome	0.955	-0.0460439	3	1	28.6	1	10	1	7	CAS-TypeI	Class1
GCA_000225345.1	RS_GCF_000225345.1	301301	Roseburia hominis A2-183	Complete Genome	0.6422	-0.442855	1	1	36.79	1	82	1	7	CAS-TypeI	Class1
GCA_000227665.3	RS_GCF_000227665.2	92245	Thiomicrospira aerophila AL3	Complete Genome	2.7433	1.00916	0	0	29.03	1	75	1	6	CAS-TypeI	Class1
GCA_000230835.1	RS_GCF_000230835.1	641107	Clostridium sp. DL-VIII	Chromosome	3.2077	1.16555	5	1	34.87	1	26	1	8	CAS-TypeI	Class1
GCA_000236685.1	RS_GCF_000236685.1	1131707	Sphaerochaeta pleomorpha str. Grapes	Complete Genome	5.2781	1.66357	1	1	25.83	1	48	1	7	CAS-TypeI	Class1
GCA_000236925.1	RS_GCF_000236925.1	985002	Staphylococcus argenteus	Complete Genome	0.655	-0.42312	1	1	36.28	1	6	1	9	CAS-TypeIII	Class1
GCA_000237825.1	RS_GCF_000237825.1	108007	Thermanaerovibrio velox DSM 12556	Chromosome	7.1211	1.96306	0	0	58.77	1	19	1	7	CAS-TypeI	Class1
GCA_000241055.1	RS_GCF_000241055.1	336988	Oenococcus kitaharae DSM 17330	Chromosome	3.5112	1.25596	1	1	30.72	1	57	1	4	CAS-TypeII	Class2
GCA_000242595.3	RS_GCF_000242595.2	46355	Spirochaeta africana DSM 8902	Complete Genome	9.5603	2.25762	1	1	35.95	1	48	1	6	CAS-TypeI	Class1
GCA_000243115.3	RS_GCF_000243115.2	446683	Niabella soli DSM 19437	Complete Genome	2.4109	0.88	0	0	28.85	1	36	1	3	CAS-TypeII	Class2
GCA_000243275.1	RS_GCF_000243275.1	256	Myroides odoratus DSM 2801	Chromosome	0.9975	-0.00250313	2	1	29.93	1	33	1	3	CAS-TypeII	Class2
GCA_000244875.1	RS_GCF_000244875.1	755731	Clostridium sp. BNL1100	Complete Genome	3.6098	1.28365	10	1	33.75	1	20	1	7	CAS-TypeI	Class1
GCA_000246855.1	RS_GCF_000246855.1	354356	Niastella koreensis GR20-10	Complete Genome	1.6942	0.527211	1	1	27.12	1	52	1	7	CAS-TypeI	Class1
GCA_000247605.1	RS_GCF_000247605.1	33952	Acetobacterium woodii DSM 1030	Complete Genome	5.4469	1.69505	3	1	29.19	1	47	1	8	CAS-TypeI	Class1
GCA_000255115.3	RS_GCF_000255115.2	885581	Desulfosporosinus acidiphilus SJ4	Complete Genome	8.6703	2.1599	3	1	29.21	1	34	1	7	CAS-TypeI	Class1
GCA_000259255.1	RS_GCF_000259255.1	138563	Helicobacter cetorum MIT 00-7128	Complete Genome	3.4492	1.23814	1	1	36.16	1	33	1	6	CAS-TypeIII	Class1
GCA_000260965.1	RS_GCF_000260965.1	754477	Methylophaga frappieri	Complete Genome	6.4335	1.86152	1	1	28.36	1	68	1	6	CAS-TypeI	Class1
GCA_000260985.3	RS_GCF_000260985.4	754476	Methylophaga nitratireducenticrescens	Complete Genome	5.6236	1.72697	0	0	27.62	1	105	1	3	CAS-TypeI	Class1
GCA_000262305.1	RS_GCF_000262305.1	563	Shimwellia blattae DSM 4481 = NBRC 105725	Complete Genome	0.6761	-0.391414	4	1	33.51	1	37	1	8	CAS-TypeI	Class1
GCA_000265405.1	RS_GCF_000265405.1	232259	Belliella baltica DSM 15883	Complete Genome	4.6141	1.52912	0	0	28.14	1	25	1	4	CAS-TypeII	Class2
GCA_000265465.1	RS_GCF_000265465.1	28251	Ornithobacterium rhinotracheale DSM 15997	Complete Genome	1.8181	0.597792	3	1	36.07	1	16	1	3	CAS-TypeII	Class2
GCA_000276685.1	RS_GCF_000276685.1	29575	Taylorella equigenitalis ATCC 35865	Complete Genome	1.4977	0.403931	0	0	35.95	1	32	1	7	CAS-TypeI	Class1
GCA_000283515.1	RS_GCF_000283515.1	627192	Sphingobium sp. SYK-6	Complete Genome	1.9979	0.692097	1	1	29.77	1	30	1	7	CAS-TypeI	Class1
GCA_000283555.1	RS_GCF_000283555.1	1041504	Candidatus Arthromitus sp. SFB-rat-Yit	Complete Genome	5.517	1.70783	0	0	37.54	1	22	1	7	CAS-TypeI	Class1
GCA_000283635.1	GB_GCA_000283635.1	59310	Streptococcus macedonicus ACA-DC 198	Complete Genome	0.5648	-0.571284	0	0	34.56	1	50	1	4	CAS-TypeII	Class2
GCA_000284095.1	RS_GCF_000284095.1	971	Selenomonas ruminantium subsp. lactilytica TAM6421	Complete Genome	0.5584	-0.58268	7	1	37.93	1	35	1	6	CAS-TypeI	Class1
GCA_000284115.1	RS_GCF_000284115.1	547188	Phycisphaera mikurensis NBRC 102666	Complete Genome	2.2146	0.795072	0	0	22.28	1	61	1	7	CAS-TypeI	Class1
GCA_000299335.2	RS_GCF_000299335.2	1306787	Alcanivorax pacificus W11-5	Complete Genome	5.5983	1.72246	1	1	28.78	1	39	1	3	CAS-TypeII	Class2
GCA_000300005.1	RS_GCF_000300005.1	285091	Alcanivorax dieselolei B5	Complete Genome	5.4453	1.69475	0	0	28.65	1	63	1	6	CAS-TypeI	Class1
GCA_000317085.1	RS_GCF_000317085.1	1173263	Synechococcus sp. PCC 7502	Complete Genome	8.023	2.08231	2	1	21.43	1	59	1	7	CAS-TypeIII	Class1
GCA_000341395.1	RS_GCF_000341395.1	65555	Desulfocapsa sulfexigens DSM 10523	Complete Genome	15.7984	2.75991	1	1	25.26	1	8	1	7	CAS-TypeI	Class1
GCA_000348725.1	RS_GCF_000348725.1	453816	Pseudobdellovibrio exovorus JSS	Complete Genome	1.1676	0.15495	1	1	28.98	1	72	1	3	CAS-TypeII	Class2
GCA_000355675.1	RS_GCF_000355675.1	187493	Thalassolituus oleivorans MIL-1	Complete Genome	2.8784	1.05723	2	1	24.4	1	116	1	7	CAS-TypeI	Class1
GCA_000355765.4	RS_GCF_000355765.4	1288494	Nitrosospira lacus	Complete Genome	14.9435	2.70428	2	1	26.9	1	29	1	8	CAS-TypeI	Class1
GCA_000445995.2	RS_GCF_000445995.2	1921421	Geobacillus genomosp. 3	Complete Genome	3.5682	1.27206	0	0	53.87	1	7	1	3	CAS-TypeII	Class2
GCA_000454545.1	RS_GCF_000454545.1	56450	Xanthomonas cassavae CFBP 4642	Chromosome	3.5233	1.2594	3	1	27.37	1	32	1	7	CAS-TypeI	Class1
GCA_000470055.1	RS_GCF_000470055.1	195	Campylobacter coli 76339	Chromosome	2.6936	0.990879	0	0	36.45	1	4	1	1	CAS-TypeII	Class2
GCA_000473305.1	GB_GCA_000473305.1	1400053	Bacteroidales bacterium CF	Complete Genome	4.1252	1.41711	0	0	35.59	1	29	1	3	CAS-TypeII	Class2
GCA_000503895.1	RS_GCF_000503895.1	1427356	Hyphomicrobium nitrativorans NL23	Complete Genome	5.716	1.74327	3	1	29.32	1	34	1	7	CAS-TypeI	Class1
GCA_000505665.1	RS_GCF_000505665.1	1394889	Thermosynechococcus sp. NK55a	Chromosome	7.2051	1.97479	0	0	47.37	1	24	1	7	CAS-TypeI	Class1
GCA_000512205.2	RS_GCF_000512205.2	397260	Sphingomonas sanxanigenens DSM 19645 = NX02	Complete Genome	3.3168	1.199	5	1	29.01	1	17	1	3	CAS-TypeII	Class2
GCA_000521605.1	RS_GCF_000521605.1	1432056	Mannheimia sp. USDA-ARS-USMARC-1261	Complete Genome	1.1433	0.133919	3	1	37.22	1	7	1	3	CAS-TypeII	Class2
GCA_000568815.1	RS_GCF_000568815.1	66821	Sulfurospirillum multivorans DSM 12446	Complete Genome	1.6429	0.496463	0	0	28.34	1	146	1	7	CAS-TypeI	Class1
GCA_000619905.2	RS_GCF_000619905.2	35799	Nitrosospira briensis C-128	Complete Genome	18.5146	2.91856	2	1	27.85	1	11	1	6	CAS-TypeI	Class1
GCA_000626635.1	RS_GCF_000626635.1	1168034	Draconibacterium orientale	Complete Genome	3.3137	1.19807	1	1	29.33	1	4	1	3	CAS-TypeII	Class2
GCA_000723505.1	GB_GCA_000723505.1	1433126	Mucinivorans hirudinis	Complete Genome	2.8516	1.04788	3	1	40.91	1	65	1	3	CAS-TypeII	Class2
GCA_000724605.1	RS_GCF_000724605.1	59505	Actinotignum schaalii	Complete Genome	2.1414	0.76146	0	0	37.86	1	52	1	7	CAS-TypeI	Class1
GCA_000739435.1	RS_GCF_000739435.1	716	Actinobacillus suis ATCC 33415	Complete Genome	1.0793	0.0763127	1	1	35.94	1	15	1	3	CAS-TypeII	Class2
GCA_000739455.1	RS_GCF_000739455.1	156978	Corynebacterium imitans	Complete Genome	0.8087	-0.212327	1	1	36.48	1	27	1	5	CAS-TypeI	Class1
GCA_000800455.1	RS_GCF_000800455.1	1686	Bifidobacterium kashiwanohense PV20-2	Complete Genome	0.6408	-0.445038	1	1	36.68	1	43	1	7	CAS-TypeI	Class1
GCA_000812665.2	RS_GCF_000812665.2	1579316	Falsihalocynthiibacter arcticus	Complete Genome	1.5801	0.457488	2	1	21.8	1	26	1	6	CAS-TypeI	Class1
GCA_000814825.1	RS_GCF_000814825.1	1531429	Berryella intestinalis	Complete Genome	1.3276	0.283373	1	1	37.08	1	16	1	7	CAS-TypeI	Class1
GCA_000816085.1	RS_GCF_000816085.1	1284	Staphylococcus hyicus	Complete Genome	0.498	-0.697155	1	1	37.4	1	14	1	3	CAS-TypeII	Class2
GCA_000816245.1	RS_GCF_000816245.1	1500960	Campylobacter sp. RM16704	Complete Genome	3.4049	1.22522	0	0	36.14	1	32	1	3	CAS-TypeII	Class2
GCA_000816785.1	RS_GCF_000816785.1	488546	Campylobacter peloridis LMG 23910	Complete Genome	2.5722	0.944762	0	0	35.71	1	11	1	3	CAS-TypeII	Class2
GCA_000828615.1	RS_GCF_000828615.1	1076588	Thiolapillus brandeum	Complete Genome	6.9802	1.94308	1	1	32.38	1	37	1	8	CAS-TypeI	Class1
GCA_000828635.1	RS_GCF_000828635.1	748811	Sulfuritalea hydrogenivorans sk43H	Complete Genome	8.5977	2.15149	1	1	26.65	1	14	1	3	CAS-TypeII	Class2
GCA_000828975.1	GB_GCA_000828975.1	1469502	Burkholderiales bacterium GJ-E10	Complete Genome	5.2587	1.65988	1	1	31.07	1	15	1	3	CAS-TypeII	Class2
GCA_000829375.1	RS_GCF_000829375.1	878220	Chryseobacterium sp. StRB126	Complete Genome	0.4818	-0.730226	1	1	30	1	38	1	3	CAS-TypeII	Class2
GCA_000831645.3	RS_GCF_000831645.3	1074467	Companilactobacillus heilongjiangensis	Complete Genome	1.6101	0.476296	0	0	31.17	1	22	1	4	CAS-TypeII	Class2
GCA_000833575.1	RS_GCF_000833575.1	161899	Corynebacterium singulare	Complete Genome	0.5785	-0.547317	0	0	36.27	1	65	1	8	CAS-TypeI	Class1
GCA_000931465.1	RS_GCF_000931465.1	1611770	Pseudomonas sp. MRSN12121	Complete Genome	0.4206	-0.866073	12	1	28.49	1	20	1	6	CAS-TypeI	Class1
GCA_000953735.1	GB_GCA_000953735.1	80854	Moritella viscosa	Complete Genome	0.8979	-0.107697	5	1	15.09	1	47	1	6	CAS-TypeI	Class1
GCA_000968055.1	RS_GCF_000968055.1	38986	Alteracholeplasma palmae J233	Complete Genome	1.3229	0.279826	0	0	31.23	1	47	1	3	CAS-TypeII	Class2
GCA_000968135.1	RS_GCF_000968135.1	1288970	Magnetospira sp. QH-2	Complete Genome	8.5348	2.14415	1	1	30.46	1	37	1	7	CAS-TypeI	Class1
GCA_000969645.2	RS_GCF_000969645.2	1236179	Janthinobacterium sp. B9-8	Complete Genome	1.4538	0.374181	2	1	24.15	1	29	1	8	CAS-TypeI	Class1
GCA_000973085.1	RS_GCF_000973085.1	187101	Sneathia vaginalis	Complete Genome	1.6055	0.473435	1	1	38	1	13	1	4	CAS-TypeV	Class2
GCA_000974425.1	RS_GCF_000974425.1	1379870	Spirosoma radiotolerans	Complete Genome	3.8478	1.3475	2	1	25.87	1	43	1	7	CAS-TypeI	Class1
GCA_000980815.1	RS_GCF_000980815.1	161896	Corynebacterium camporealensis	Complete Genome	1.2398	0.21495	0	0	38.07	1	25	1	3	CAS-TypeII	Class2
GCA_000987835.1	RS_GCF_000987835.1	206403	Sulfurovum lithotrophicum	Complete Genome	1.5669	0.449099	0	0	29.16	1	24	1	3	CAS-TypeII	Class2
GCA_001007875.1	RS_GCF_001007875.1	1543721	Sedimenticola thiotaurini	Complete Genome	9.0103	2.19837	0	0	28.69	1	27	1	4	CAS-TypeII	Class2
GCA_001021975.1	RS_GCF_001021975.1	1324352	Chryseobacterium gallinarum	Complete Genome	0.4508	-0.796731	4	1	30.16	1	24	1	3	CAS-TypeII	Class2
GCA_001025155.1	RS_GCF_001025155.1	1683	Bifidobacterium angulatum DSM 20098 = JCM 7096	Complete Genome	0.9669	-0.0336602	0	0	36.72	1	178	1	7	CAS-TypeI	Class1
GCA_001025195.1	RS_GCF_001025195.1	1686	Bifidobacterium catenulatum DSM 16992 = JCM 1194 = LMG 11043	Complete Genome	0.7199	-0.328643	2	1	37.83	1	33	1	7	CAS-TypeI	Class1
GCA_001025215.1	RS_GCF_001025215.1	28026	Bifidobacterium pseudocatenulatum DSM 20438 = JCM 1200 = LMG 10505	Complete Genome	0.795	-0.229413	0	0	38.2	1	30	1	8	CAS-TypeI	Class1
GCA_001042655.1	RS_GCF_001042655.1	2702	Gardnerella vaginalis ATCC 14018 = JCM 11026	Complete Genome	0.5997	-0.511326	0	0	38.98	1	30	1	8	CAS-TypeI	Class1
GCA_001042675.1	RS_GCF_001042675.1	78258	Parascardovia denticolens DSM 10105 = JCM 12538	Complete Genome	1.8752	0.628715	0	0	37.63	1	91	1	7	CAS-TypeI	Class1
GCA_001042695.1	RS_GCF_001042695.1	78259	Scardovia inopinata JCM 12537	Complete Genome	2.2778	0.82321	0	0	36.52	1	29	1	3	CAS-TypeII	Class2
GCA_001190945.1	RS_GCF_001190945.1	571913	Luteipulveratus mongoliensis	Complete Genome	1.5177	0.417196	1	1	29.3	1	27	1	6	CAS-TypeI	Class1
GCA_001262015.1	RS_GCF_001262015.1	589436	Prevotella fusca JCM 17724	Complete Genome	1.7723	0.572278	1	1	37.61	1	22	1	2	CAS-TypeII	Class2
GCA_001262075.1	RS_GCF_001262075.1	1658672	Ottowia sp. oral taxon 894	Complete Genome	54.1731	3.99218	2	1	31.48	1	58	1	3	CAS-TypeII	Class2
GCA_001274895.1	RS_GCF_001274895.1	1231000	Corynebacterium lactis RW2-5	Complete Genome	0.5897	-0.528141	3	1	33.84	1	13	1	3	CAS-TypeII	Class2
GCA_001277995.1	RS_GCF_001277995.1	1408191	Corynebacterium deserti GIMN1.010	Complete Genome	0.5984	-0.513496	2	1	31.78	1	80	1	8	CAS-TypeI	Class1
GCA_001293125.1	RS_GCF_001293125.1	1528099	Lawsonella clevelandensis	Complete Genome	0.9273	-0.0754781	0	0	37.58	1	20	1	7	CAS-TypeI	Class1
GCA_001314225.1	RS_GCF_001314225.1	1714373	Microbacterium sp. No. 7	Complete Genome	1.3863	0.326638	6	1	29.47	1	20	1	8	CAS-TypeI	Class1
GCA_001435295.1	RS_GCF_001435295.1	1699621	Psychrobacter sp. P11F6	Chromosome	2.1642	0.772051	2	1	22.33	1	81	1	6	CAS-TypeI	Class1
GCA_001447155.2	RS_GCF_001447155.2	1749259	Marinobacter sp. LQ44	Complete Genome	4.1161	1.41491	0	0	29.46	1	42	1	7	CAS-TypeI	Class1
GCA_001457455.1	RS_GCF_001457455.1	1717	Corynebacterium diphtheriae	Complete Genome	0.3753	-0.98003	2	1	36.39	1	6	1	3	CAS-TypeII	Class2
GCA_001460635.1	RS_GCF_001460635.1	76936	Helicobacter typhlonius	Complete Genome	5.6487	1.73143	0	0	38.42	1	22	1	3	CAS-TypeII	Class2
GCA_001499655.1	RS_GCF_001499655.1	389348	Candidatus Protochlamydia naegleriophila	Complete Genome	2.6718	0.982752	1	1	26.09	1	8	1	8	CAS-TypeI	Class1
GCA_001543105.1	RS_GCF_001543105.1	87541	Aerococcus christensenii	Complete Genome	1.2032	0.184985	2	1	37.11	1	15	1	7	CAS-TypeI	Class1
GCA_001543345.1	RS_GCF_001543345.1	1712675	Turicibacter sp. H121	Complete Genome	0.4396	-0.82189	0	0	38.28	1	19	1	4	CAS-TypeII	Class2
GCA_001547735.1	RS_GCF_001547735.1	412593	Thermosulfidibacter takaii ABI70S6	Complete Genome	10.4603	2.34759	0	0	73.08	1	71	1	7	CAS-TypeI	Class1
GCA_001563225.1	RS_GCF_001563225.1	1716143	Pseudodesulfovibrio indicus	Complete Genome	4.9319	1.59572	2	1	29.59	1	19	1	7	CAS-TypeI	Class1
GCA_001579945.1	RS_GCF_001579945.1	465721	Steroidobacter denitrificans	Complete Genome	7.7385	2.04621	1	1	29	1	32	1	7	CAS-TypeI	Class1
GCA_001586215.1	RS_GCF_001586215.1	146827	Corynebacterium simulans	Complete Genome	0.6231	-0.473048	1	1	35.82	1	30	1	7	CAS-TypeI	Class1
GCA_001586255.1	RS_GCF_001586255.1	1470434	Zhongshania aliphaticivorans	Complete Genome	5.5966	1.72216	0	0	24.31	1	47	1	6	CAS-TypeI	Class1
GCA_001590605.1	RS_GCF_001590605.1	188932	Pedobacter cryoconitis	Complete Genome	1.7091	0.535967	1	1	23.48	1	64	1	3	CAS-TypeII	Class2
GCA_001596155.1	RS_GCF_001596155.1	1484116	Hymenobacter sp. PAMC 26554	Complete Genome	2.8372	1.04282	0	0	25.89	1	133	1	5	CAS
GCA_001598035.1	RS_GCF_001598035.1	1814128	Streptococcus halotolerans	Complete Genome	0.4178	-0.872752	2	1	38.59	1	30	1	7	CAS-TypeI	Class1
GCA_001610835.1	RS_GCF_001610835.1	1632864	Planctomyces sp. SH-PL14	Complete Genome	3.6385	1.29157	5	1	29.82	1	18	1	3	CAS-TypeII	Class2
GCA_001611975.1	RS_GCF_001611975.1	1549855	Haematospirillum jordaniae	Complete Genome	10.6283	2.36352	5	1	35.93	1	6	1	3	CAS-TypeII	Class2
GCA_001628715.1	RS_GCF_001628715.1	1633874	Acetobacter oryzifermentans	Complete Genome	3.228	1.17186	5	1	30.21	1	10	1	7	CAS-TypeI	Class1
GCA_001628815.1	GB_GCA_001628815.1	1340425	Geobacter anodireducens	Complete Genome	10.3132	2.33342	0	0	31.53	1	68	1	8	CAS-TypeI	Class1
GCA_001633165.1	RS_GCF_001633165.1	35806	Rhodovulum sulfidophilum DSM 1374	Complete Genome	3.4692	1.24392	5	1	30.21	1	25	1	8	CAS-TypeI	Class1
GCA_001634285.1	RS_GCF_001634285.1	294699	Anoxybacillus amylolyticus	Complete Genome	1.2417	0.216481	1	1	53.62	1	23	1	1	CAS
GCA_001654455.1	RS_GCF_001654455.1	1176587	Niabella ginsenosidivorans	Complete Genome	3.4554	1.23994	2	1	30.81	1	36	1	3	CAS-TypeII	Class2
GCA_001687565.2	RS_GCF_001687565.2	161360	Planococcus antarcticus DSM 14505	Complete Genome	1.4748	0.388522	0	0	27.34	1	22	1	3	CAS-TypeII	Class2
GCA_001693255.1	RS_GCF_001693255.1	374981	Synechococcus sp. PCC 7003	Complete Genome	5.4254	1.69109	0	0	23.88	1	52	1	4	CAS-TypeIII	Class1
GCA_001697145.1	RS_GCF_001697145.1	1328	Streptococcus anginosus	Complete Genome	0.5703	-0.561593	2	1	36.99	1	26	1	4	CAS-TypeII	Class2
GCA_001697225.1	RS_GCF_001697225.1	1810504	Immundisolibacter cernigliae	Complete Genome	10.3618	2.33813	0	0	32.28	1	26	1	8	CAS-TypeI	Class1
GCA_001698125.1	RS_GCF_001698125.1	1690815	Pseudonocardia sp. HH130630-07	Complete Genome	2.2751	0.822024	0	0	26.4	1	4	1	4	CAS-TypeI	Class1
GCA_001713415.1	RS_GCF_001713415.1	1843368	Sphingobium sp. RAC03	Complete Genome	1.5017	0.406598	2	1	28.21	1	6	1	2	CAS-TypeII	Class2
GCA_001714725.1	RS_GCF_001714725.1	1842533	Acidovorax sp. RAC01	Complete Genome	1.6433	0.496706	0	0	26.94	1	44	1	7	CAS-TypeI	Class1
GCA_001717505.1	RS_GCF_001717505.1	39950	Dialister pneumosintes	Complete Genome	1.2233	0.201552	1	1	35.73	1	19	1	3	CAS-TypeII	Class2
GCA_001717585.1	RS_GCF_001717585.1	1884263	Selenomonas sp. oral taxon 920	Complete Genome	7.1743	1.97051	3	1	36.49	1	29	1	7	CAS-TypeI	Class1
GCA_001750685.1	RS_GCF_001750685.1	1424294	Geosporobacter ferrireducens	Complete Genome	6.5331	1.87688	4	1	35.26	1	56	1	8	CAS-TypeI	Class1
GCA_001761325.1	RS_GCF_001761325.1	1850246	Urechidicola croceus	Complete Genome	2.9992	1.09835	0	0	24.62	1	35	1	3	CAS-TypeII	Class2
GCA_001767255.1	RS_GCF_001767255.1	702967	Corynebacterium sp. NML98-0116	Complete Genome	0.8803	-0.127493	0	0	37.6	1	65	1	8	CAS-TypeI	Class1
GCA_001767295.1	RS_GCF_001767295.1	1816218	Colwellia sp. PAMC 20917	Complete Genome	2.0188	0.702503	0	0	14.94	1	23	1	5	CAS-TypeIII	Class1
GCA_001831475.1	RS_GCF_001831475.1	1763534	Flavobacterium crassostreae	Complete Genome	1.1648	0.152549	2	1	23.95	1	48	1	3	CAS-TypeII	Class2
GCA_001870205.1	RS_GCF_001870205.1	519472	Vagococcus teuberi	Complete Genome	1.2447	0.218895	0	0	32.76	1	17	1	3	CAS-TypeII	Class2
GCA_001888165.1	RS_GCF_001888165.1	29542	Syntrophotalea acetylenica	Complete Genome	6.9872	1.94408	3	1	30.41	1	30	1	7	CAS-TypeI	Class1
GCA_001889305.1	RS_GCF_001889305.1	61435	Dehalococcoides mccartyi	Complete Genome	7.4208	2.00429	1	1	30.96	1	10	1	7	CAS-TypeI	Class1
GCA_001907975.2	RS_GCF_001907975.1	1915309	Silvanigrella aquatica	Chromosome	1.0373	0.0366212	3	1	29.24	1	64	1	7	CAS-TypeI	Class1
GCA_001913155.1	RS_GCF_001913155.1	1836467	Maribacter hydrothermalis	Complete Genome	3.7884	1.33194	0	0	24.64	1	48	1	3	CAS-TypeII	Class2
GCA_001936335.1	RS_GCF_001936335.1	1603	Amylolactobacillus amylophilus DSM 20533 = JCM 1125	Complete Genome	0.9293	-0.0733237	0	0	30.87	1	52	1	7	CAS-TypeI	Class1
GCA_001941565.1	RS_GCF_001941565.1	161895	Corynebacterium phocae	Complete Genome	0.5332	-0.628859	2	1	36.5	1	80	1	4	CAS-TypeI	Class1
GCA_001971585.1	RS_GCF_001971585.1	1847728	Companilactobacillus allii	Complete Genome	2.2795	0.823956	5	1	29.91	1	13	1	3	CAS-TypeII	Class2
GCA_001971685.1	RS_GCF_001971685.1	1883416	Halomonas sp. 1513	Complete Genome	2.5381	0.931416	1	1	29.72	1	95	1	8	CAS-TypeI	Class1
GCA_001971725.1	RS_GCF_001971725.1	1936080	Winogradskyella sp. J14-2	Complete Genome	3.448	1.23779	0	0	28.3	1	25	1	3	CAS-TypeII	Class2
GCA_001971785.1	RS_GCF_001971785.1	1936081	Seonamhaeicola sp. S2-3	Complete Genome	2.3495	0.854203	0	0	29.71	1	52	1	3	CAS-TypeII	Class2
GCA_001983935.1	RS_GCF_001983935.1	1891926	Fuerstiella marisgermanici	Complete Genome	10.5677	2.3578	1	1	26.7	1	11	1	3	CAS-TypeII	Class2
GCA_001983955.1	RS_GCF_001983955.1	1303	Streptococcus oralis	Complete Genome	0.1353	-2.00026	1	1	36.87	1	9	1	9	CAS-TypeIII	Class1
GCA_001997345.1	RS_GCF_001997345.1	1332264	Tessaracoccus aquimaris	Complete Genome	1.7134	0.53848	1	1	28.31	1	92	1	7	CAS-TypeI	Class1
GCA_002007605.1	RS_GCF_002007605.1	1945512	Cellvibrio sp. PSBB023	Complete Genome	1.4303	0.357884	2	1	28.14	1	54	1	8	CAS-TypeI	Class1
GCA_002073975.1	RS_GCF_002073975.1	308754	Rhodovulum sp. MB263	Complete Genome	2.7391	1.00763	6	1	29.99	1	29	1	8	CAS-TypeI	Class1
GCA_002077175.1	RS_GCF_002077175.1	1816219	Colwellia sp. PAMC 21821	Complete Genome	1.2998	0.26221	0	0	20.06	1	83	1	6	CAS-TypeI	Class1
GCA_002079305.1	RS_GCF_002079305.1	1564506	Rhodovulum sp. P5	Complete Genome	4.2892	1.4561	4	1	29.7	1	83	1	3	CAS-TypeII	Class2
GCA_002082195.1	RS_GCF_002082195.1	553510	Streptomyces gilvosporeus	Complete Genome	1.3057	0.266739	1	1	27.99	1	62	1	8	CAS-TypeI	Class1
GCA_002104335.1	RS_GCF_002104335.1	374106	Campylobacter cuniculorum DSM 23162 = LMG 24588	Complete Genome	3.9234	1.36696	2	1	37.19	1	29	1	3	CAS-TypeII	Class2
GCA_002105555.1	RS_GCF_002105555.1	1945662	Paracoccus contaminans	Complete Genome	4.211	1.4377	4	1	34.32	1	10	1	6	CAS-TypeI	Class1
GCA_002113825.1	RS_GCF_002113825.1	1974213	Prosthecochloris sp. HL-130-GSB	Complete Genome	11.4733	2.44002	0	0	29.35	1	40	1	7	CAS-TypeI	Class1
GCA_002117125.1	RS_GCF_002117125.1	331648	Nonlabens spongiae	Chromosome	4.6914	1.54573	0	0	27.26	1	79	1	3	CAS-TypeII	Class2
GCA_002139915.1	RS_GCF_002139915.1	75658	Campylobacter lanienae	Complete Genome	2.891	1.0616	0	0	36.76	1	5	1	4	CAS-TypeII	Class2
GCA_002139935.1	RS_GCF_002139935.1	75658	Campylobacter lanienae NCTC 13004	Complete Genome	2.3159	0.839798	0	0	38.79	1	18	1	3	CAS
GCA_002157735.2	RS_GCF_002157735.2	1891186	Vibrio aphrogenes	Complete Genome	0.5224	-0.649322	0	0	29.21	1	43	1	6	CAS-TypeI	Class1
GCA_002157875.1	RS_GCF_002157875.1	1903694	Oceanisphaera avium	Complete Genome	1.393	0.33146	0	0	24.74	1	29	1	6	CAS-TypeI	Class1
GCA_002162035.1	RS_GCF_002162035.1	1985873	Sulfuriferula sp. AH1	Complete Genome	2.9331	1.07606	1	1	25.68	1	50	1	9	CAS-TypeI	Class1
GCA_002165255.2	RS_GCF_002165255.2	2004644	Acinetobacter sp. WCHA45	Complete Genome	1.3799	0.322011	0	0	30.01	1	251	1	6	CAS-TypeI	Class1
GCA_002165375.2	RS_GCF_002165375.2	2004650	Acinetobacter chinensis	Complete Genome	0.7077	-0.345735	5	1	29.37	1	12	1	6	CAS-TypeI	Class1
GCA_002209445.1	RS_GCF_002209445.1	2708117	Capnocytophaga endodontalis	Complete Genome	2.8845	1.05935	0	0	36.61	1	56	1	3	CAS-TypeII	Class2
GCA_002215495.1	RS_GCF_002215495.1	2003315	Porphyrobacter sp. CACIAM 03H1	Chromosome	1.9896	0.687934	0	0	30.64	1	5	1	1	CAS-TypeII	Class2
GCA_002216145.1	RS_GCF_002216145.1	1853278	Neisseria chenwenguii	Complete Genome	0.6303	-0.461559	2	1	35.45	1	37	1	7	CAS-TypeI	Class1
GCA_002220775.1	RS_GCF_002220775.1	206	Campylobacter sputorum	Complete Genome	4.1611	1.42578	1	1	35.58	1	9	1	8	CAS-TypeI	Class1
GCA_002222595.2	RS_GCF_002222595.2	1322	Blautia hansenii DSM 20583	Complete Genome	0.8026	-0.219899	1	1	36.14	1	34	1	7	CAS-TypeI	Class1
GCA_002240205.1	RS_GCF_002240205.1	281093	Prosthecochloris sp. GSB1	Complete Genome	8.4966	2.13967	0	0	29.13	1	20	1	6	CAS-TypeIII	Class1
GCA_002290065.1	RS_GCF_002290065.1	2033437	Chitinophaga sp. MD30	Chromosome	2.8794	1.05758	2	1	29.6	1	29	1	7	CAS-TypeI	Class1
GCA_002291425.1	RS_GCF_002291425.1	929813	Gibbsiella quercinecans	Complete Genome	0.5575	-0.584293	1	1	29.78	1	17	1	5	CAS-TypeI	Class1
GCA_002310815.1	RS_GCF_002310815.1	314281	Pseudoalteromonas tunicata	Complete Genome	1.0796	0.0765906	1	1	24.54	1	97	1	3	CAS-TypeI	Class1
GCA_002356095.1	RS_GCF_002356095.1	303	Pseudomonas putida	Complete Genome	0.9339	-0.0683859	5	1	28.85	1	8	1	5	CAS-TypeIV	Class1
GCA_002356115.1	RS_GCF_002356115.1	1630141	Candidatus Nitrosoglobus terrae	Complete Genome	10.4818	2.34964	0	0	29.82	1	73	1	8	CAS-TypeI	Class1
GCA_002386345.1	RS_GCF_002386345.1	1303	Streptococcus oralis	Complete Genome	0.2728	-1.29902	1	1	38.26	1	9	1	4	CAS-TypeII	Class2
GCA_002407185.1	RS_GCF_002407185.1	2017484	Brachybacterium vulturis	Complete Genome	2.4256	0.886079	0	0	28.32	1	79	1	7	CAS-TypeI	Class1
GCA_002549795.1	RS_GCF_002549795.1	475662	Halomonas beimenensis	Complete Genome	2.7308	1.00459	1	1	29.56	1	108	1	8	CAS-TypeI	Class1
GCA_002688565.1	RS_GCF_002688565.1	1808001	Acinetobacter sp. LoGeW2-3	Complete Genome	0.8327	-0.183082	2	1	30.56	1	77	1	6	CAS-TypeI	Class1
GCA_002706425.1	RS_GCF_002706425.1	1610	Loigolactobacillus coryniformis subsp. coryniformis KCTC 3167 = DSM 20001	Complete Genome	2.4146	0.881534	1	1	31.11	1	30	1	4	CAS-TypeII	Class2
GCA_002715865.1	RS_GCF_002715865.1	1684	Bifidobacterium asteroides DSM 20089	Complete Genome	4.2623	1.44981	0	0	37.4	1	146	1	8	CAS-TypeI	Class1
GCA_002777255.1	RS_GCF_002777255.1	1761012	Candidatus Formimonas warabiya	Complete Genome	12.5725	2.53151	2	1	33.1	1	117	1	7	CAS-TypeI	Class1
GCA_002813575.1	RS_GCF_002813575.1	1306274	Nostoc flagelliforme CCNUN1	Complete Genome	10.6178	2.36253	4	1	23.26	1	8	1	1	CAS-TypeV	Class2
GCA_002831665.1	RS_GCF_002831665.1	2057808	Lacinutrix sp. Bg11-31	Complete Genome	2.4421	0.892858	0	0	20.7	1	58	1	3	CAS-TypeII	Class2
GCA_002843235.3	RS_GCF_002843235.3	2027290	Providencia huaxiensis	Complete Genome	1.7063	0.534327	10	1	32.35	1	11	1	6	CAS-TypeI	Class1
GCA_002868735.1	RS_GCF_002868735.1	1612173	Niveispirillum cyanobacteriorum	Complete Genome	1.5242	0.42147	3	1	28.44	1	31	1	7	CAS-TypeI	Class1
GCA_002893765.1	RS_GCF_002893765.1	2069432	Tamlana carrageenivorans	Complete Genome	1.4927	0.400587	2	1	27.86	1	31	1	3	CAS-TypeII	Class2
GCA_002951835.1	RS_GCF_002951835.1	72	Simonsiella muelleri ATCC 29453	Complete Genome	1.8269	0.602621	5	1	35.55	1	4	1	2	CAS-TypeII	Class2
GCA_002953655.1	RS_GCF_002953655.1	1599	Latilactobacillus sakei	Complete Genome	0.5456	-0.605869	1	1	30.9	1	26	1	3	CAS-TypeII	Class2
GCA_002982135.1	RS_GCF_002982135.1	114090	Pediococcus inopinatus	Complete Genome	2.5562	0.938522	1	1	29.89	1	68	1	4	CAS-TypeII	Class2
GCA_002993285.1	RS_GCF_002993285.1	1004901	Gordonia iterans	Complete Genome	1.5591	0.444109	1	1	29.79	1	108	1	4	CAS-TypeI	Class1
GCA_002999035.1	GB_GCA_002999035.1	712991	Lachnospiraceae bacterium oral taxon 500	Complete Genome	5.5853	1.72014	4	1	38.26	1	4	1	3	CAS-TypeII	Class2
GCA_002999135.1	RS_GCF_002999135.1	1316596	Capnocytophaga sp. oral taxon 878	Complete Genome	3.3685	1.21447	2	1	37.74	1	16	1	3	CAS-TypeII	Class2
GCA_003008535.1	RS_GCF_003008535.1	2109914	Ottowia oryzae	Complete Genome	4.8109	1.57088	2	1	28.9	1	127	1	6	CAS-TypeI	Class1
GCA_003019695.1	RS_GCF_003019695.1	849	Fusobacterium gonidiaformans ATCC 25563	Complete Genome	0.7268	-0.319104	1	1	38.15	1	83	1	8	CAS-TypeI	Class1
GCA_003024155.1	RS_GCF_003024155.1	2126553	Gramella fulva	Complete Genome	3.2406	1.17576	2	1	28.72	1	58	1	3	CAS-TypeII	Class2
GCA_003024525.3	RS_GCF_003024525.3	2136182	Acinetobacter cumulans	Complete Genome	0.7598	-0.2747	4	1	29.42	1	15	1	4	CAS-TypeI	Class1
GCA_003030465.1	RS_GCF_003030465.1	59405	Thauera aromatica K172	Complete Genome	4.4779	1.49915	1	1	30.6	1	33	1	7	CAS-TypeI	Class1
GCA_003031405.1	RS_GCF_003031405.1	1949203	Halomonas sp. 'Soap Lake #6'	Complete Genome	3.0705	1.12184	3	1	29.2	1	101	1	7	CAS-TypeI	Class1
GCA_003048375.1	RS_GCF_003048375.1	199	Campylobacter concisus	Complete Genome	2.533	0.929404	0	0	37.83	1	42	1	7	CAS-TypeI	Class1
GCA_003048615.2	RS_GCF_003048615.2	199	Campylobacter concisus	Complete Genome	2.5644	0.941725	0	0	37.11	1	72	1	6	CAS-TypeI	Class1
GCA_003054495.1	GB_GCA_003054495.1	178899	Carboxydocella thermautotrophica	Complete Genome	7.4911	2.01372	2	1	52.48	1	48	1	8	CAS-TypeI	Class1
GCA_003060865.1	RS_GCF_003060865.1	2169400	Gemmobacter aquarius	Complete Genome	1.3854	0.325989	2	1	26.17	1	64	1	8	CAS-TypeI	Class1
GCA_003065405.1	RS_GCF_003065405.1	2080740	Corynebacterium yudongzhengii	Complete Genome	1.2074	0.188469	0	0	36.43	1	17	1	7	CAS-TypeI	Class1
GCA_003073475.1	RS_GCF_003073475.1	2495645	Actinobaculum sp. 313	Complete Genome	4.2369	1.44383	1	1	37.3	1	85	1	9	CAS-TypeI	Class1
GCA_003076455.1	RS_GCF_003076455.1	1355330	Flavobacterium faecale	Complete Genome	1.7783	0.575658	0	0	23.03	1	31	1	3	CAS-TypeII	Class2
GCA_003095655.1	RS_GCF_003095655.1	2173169	Dokdonia sp. Dokd-P16	Complete Genome	3.6831	1.30375	0	0	24.87	1	6	1	3	CAS-TypeII	Class2
GCA_003096015.2	RS_GCF_003096015.2	2172103	Limnobaculum parvum	Complete Genome	1.9452	0.665365	1	1	27.52	1	24	1	8	CAS-TypeI	Class1
GCA_003101015.1	RS_GCF_003101015.1	189834	Actinobacillus porcitonsillarum	Complete Genome	0.7929	-0.232058	1	1	38.21	1	36	1	7	CAS-TypeI	Class1
GCA_003111645.1	RS_GCF_003111645.1	41977	Azoarcus communis	Complete Genome	3.2909	1.19116	0	0	27.87	1	26	1	8	CAS-TypeI	Class1
GCA_003148385.1	RS_GCF_003148385.1	2201181	Flavobacterium sediminis	Complete Genome	1.4872	0.396895	0	0	31.33	1	72	1	3	CAS-TypeII	Class2
GCA_003149515.1	RS_GCF_003149515.1	1850093	Hymenobacter nivis	Complete Genome	3.2363	1.17443	1	1	28.25	1	29	1	6	CAS
GCA_003258315.1	RS_GCF_003258315.1	1548548	Bradymonas sediminis	Complete Genome	3.2753	1.18641	0	0	31.64	1	67	1	8	CAS-TypeI	Class1
GCA_003258705.1	RS_GCF_003258705.1	1784714	Arcticibacterium luteifluviistationis	Complete Genome	3.7101	1.31106	1	1	25.29	1	9	1	7	CAS-TypeIII	Class1
GCA_003260975.1	RS_GCF_003260975.1	1795355	Echinicola strongylocentroti	Complete Genome	3.2634	1.18277	3	1	28.18	1	21	1	3	CAS-TypeII	Class2
GCA_003260995.1	RS_GCF_003260995.1	2184575	Acetobacterium sp. KB-1	Chromosome	4.5735	1.52028	2	1	28.29	1	36	1	3	CAS-TypeII	Class2
GCA_003261055.1	RS_GCF_003261055.1	2184053	Streptomyces cadmiisoli	Complete Genome	1.0997	0.0950374	1	1	26.97	1	8	1	6	CAS-TypeI	Class1
GCA_003265305.2	RS_GCF_003265305.2	2133944	Pseudoprevotella muciniphila	Complete Genome	8.1557	2.09872	5	1	37.87	1	10	1	3	CAS-TypeII	Class2
GCA_003336365.1	RS_GCF_003336365.1	2099786	Salicibibacter kimchii	Complete Genome	11.2035	2.41623	2	1	29.05	1	65	1	8	CAS-TypeI	Class1
GCA_003344865.1	RS_GCF_003344865.1	1608957	Euzebya pacifica	Complete Genome	2.003	0.694646	1	1	31.99	1	13	1	7	CAS-TypeI	Class1
GCA_003346775.1	RS_GCF_003346775.1	603050	Malaciobacter mytili LMG 24559	Complete Genome	1.0375	0.036814	2	1	29.44	1	25	1	3	CAS-TypeII	Class2
GCA_003352465.1	RS_GCF_003352465.1	2282170	Kordia sp. SMS9	Complete Genome	1.8492	0.614753	2	1	26.76	1	42	1	3	CAS-TypeII	Class2
GCA_003355005.1	RS_GCF_003355005.1	2219696	Sphingomonas sp. FARSPH	Complete Genome	1.7122	0.537779	1	1	29.41	1	21	1	3	CAS-TypeII	Class2
GCA_003367375.1	RS_GCF_003367375.1	2291597	Gallaecimonas mangrovi	Complete Genome	1.381	0.322808	1	1	30.33	1	24	1	6	CAS-TypeI	Class1
GCA_003382565.3	RS_GCF_003382565.2	2204145	Pectobacterium aquaticum	Complete Genome	2.4061	0.878007	3	1	27.86	1	33	1	8	CAS-TypeI	Class1
GCA_003403075.1	RS_GCF_003403075.1	2294119	Flavobacterium sp. CJ74	Complete Genome	1.369	0.314081	2	1	24.27	1	36	1	3	CAS-TypeII	Class2
GCA_003428335.1	RS_GCF_003428335.1	2303331	Solimonas sp. K1W22B-7	Complete Genome	3.1286	1.14059	2	1	26.63	1	172	1	7	CAS-TypeI	Class1
GCA_003491325.1	RS_GCF_003491325.1	2025492	Staphylococcus sp. M0911	Complete Genome	1.1335	0.12531	2	1	36.13	1	11	1	3	CAS-TypeII	Class2
GCA_003522965.1	RS_GCF_003522965.1	1303590	Bombilactobacillus bombi	Complete Genome	3.2656	1.18344	0	0	31.8	1	46	1	4	CAS-TypeII	Class2
GCA_003544915.1	RS_GCF_003544915.1	913109	Arcobacter ellisii	Complete Genome	1.4353	0.361374	1	1	31.22	1	22	1	6	CAS-TypeIII	Class1
GCA_003546865.1	RS_GCF_003546865.1	2036206	Suicoccus acidiformans	Complete Genome	1.511	0.412772	1	1	35.5	1	10	1	8	CAS-TypeI	Class1
GCA_003568865.1	RS_GCF_003568865.1	2051957	Rubrobacter indicoceani	Complete Genome	7.5333	2.01933	0	0	29.76	1	69	1	7	CAS-TypeI	Class1
GCA_003584705.1	GB_GCA_003584705.1	2109691	Lachnospiraceae bacterium GAM79	Complete Genome	1.043	0.0421012	5	1	37.98	1	4	1	1	CAS-TypeV	Class2
GCA_003585765.1	RS_GCF_003585765.1	323450	Pontibacter actiniarum	Complete Genome	0.5577	-0.583934	0	0	29.01	1	81	1	8	CAS-TypeI	Class1
GCA_003595525.1	RS_GCF_003595525.1	2021971	Streptococcus respiraculi	Complete Genome	0.1871	-1.67611	2	1	37.3	1	18	1	4	CAS-TypeII	Class2
GCA_003606365.2	RS_GCF_003606365.2	2304606	Companilactobacillus zhachilii	Complete Genome	1.3394	0.292222	2	1	31.59	1	9	1	4	CAS-TypeII	Class2
GCA_003609975.1	RS_GCF_003609975.1	1917441	Streptococcus ruminantium	Complete Genome	0.5929	-0.52273	0	0	37.2	1	9	1	4	CAS-TypeII	Class2
GCA_003627035.1	RS_GCF_003627035.1	2419772	Apilactobacillus bombintestini	Complete Genome	1.8481	0.614158	0	0	29.92	1	8	1	3	CAS-TypeII	Class2
GCA_003627095.1	RS_GCF_003627095.1	2419773	Lactococcus allomyrinae	Complete Genome	0.5085	-0.67629	3	1	31.64	1	41	1	5	CAS-TypeII	Class2
GCA_003627155.1	RS_GCF_003627155.1	1433513	Streptococcus gwangjuense	Complete Genome	0.2125	-1.54881	0	0	36.83	1	31	1	4	CAS-TypeII	Class2
GCA_003668995.1	RS_GCF_003668995.1	2478552	Flavobacterium sp. 140616W15	Complete Genome	1.9225	0.653626	1	1	24.53	1	49	1	3	CAS-TypeII	Class2
GCA_003669015.1	RS_GCF_003669015.1	2478662	Acidovorax sp. 1608163	Complete Genome	1.5344	0.428139	1	1	26.82	1	35	1	3	CAS-TypeII	Class2
GCA_003691585.1	RS_GCF_003691585.1	2316383	Biomaibacter acetigenes	Chromosome	14.3467	2.66352	3	1	47.41	1	155	1	8	CAS-TypeI	Class1
GCA_003795125.1	RS_GCF_003795125.1	526944	Tetragenococcus osmophilus	Complete Genome	5.1851	1.64579	0	0	32.54	1	92	1	8	CAS-TypeI	Class1
GCA_003815675.1	RS_GCF_003815675.1	2487064	Chryseobacterium sp. G0186	Complete Genome	0.4877	-0.718055	1	1	29.27	1	12	1	3	CAS-TypeII	Class2
GCA_003815775.1	RS_GCF_003815775.1	112234	Chryseobacterium joostei	Complete Genome	0.7041	-0.350835	1	1	28.39	1	25	1	3	CAS-TypeII	Class2
GCA_003815915.1	RS_GCF_003815915.1	254	Chryseobacterium indoltheticum	Complete Genome	0.8447	-0.168774	4	1	28.39	1	23	1	3	CAS-TypeII	Class2
GCA_003860405.1	RS_GCF_003860405.1	1902245	Nakamurella antarctica	Complete Genome	2.1708	0.775096	0	0	25.1	1	71	1	4	CAS-TypeI	Class1
GCA_003860525.1	RS_GCF_003860525.1	2487072	Epilithonimonas vandammei	Complete Genome	1.3545	0.303432	1	1	31.32	1	49	1	3	CAS-TypeII	Class2
GCA_003860565.1	RS_GCF_003860565.1	237258	Cloacibacterium normanense	Complete Genome	1.1717	0.158456	0	0	34.36	1	5	1	3	CAS-TypeII	Class2
GCA_003931855.1	RS_GCF_003931855.1	1338368	Paenibacillus lentus	Complete Genome	1.9665	0.676255	4	1	30.19	1	28	1	7	CAS-TypeI	Class1
GCA_003953885.1	RS_GCF_003953885.1	2382161	Halocella sp. SP3-1	Complete Genome	10.408	2.34257	2	1	38.82	1	14	1	7	CAS-TypeI	Class1
GCA_003966715.1	RS_GCF_003966715.1	2233851	Blastochloris tepida	Complete Genome	6.4634	1.86616	4	1	30.19	1	52	1	5	CAS-TypeI	Class1
GCA_003966975.1	RS_GCF_003966975.1	913107	Pelolinea submarina	Complete Genome	15.6373	2.74966	0	0	35.05	1	45	1	7	CAS-TypeI	Class1
GCA_003967035.1	RS_GCF_003967035.1	2010829	Aerosticca soli	Complete Genome	5.5274	1.70972	0	0	38.56	1	30	1	6	CAS-TypeI	Class1
GCA_003967075.1	RS_GCF_003967075.1	135719	Sphingobium amiense	Complete Genome	1.48	0.392042	1	1	28.59	1	43	1	7	CAS-TypeI	Class1
GCA_003967275.1	RS_GCF_003967275.1	1914471	Sulfuritortus calidifontis	Complete Genome	4.8384	1.57658	5	1	35.8	1	32	1	3	CAS-TypeII	Class2
GCA_003970695.1	RS_GCF_003970695.1	2496865	Maribacter sp. MJ134	Complete Genome	4.9448	1.59834	0	0	25.57	1	73	1	7	CAS-TypeI	Class1
GCA_003971235.1	RS_GCF_003971235.1	2497456	Chryseobacterium aureum	Chromosome	0.6201	-0.477875	2	1	29.06	1	44	1	3	CAS-TypeII	Class2
GCA_003990335.1	RS_GCF_003990335.1	2498451	Rheinheimera mangrovi	Complete Genome	1.2921	0.256269	1	1	25.4	1	28	1	7	CAS-TypeI	Class1
GCA_004014775.2	RS_GCF_004014775.2	2500548	Acetobacter oryzoeni	Complete Genome	2.7592	1.01494	4	1	30.83	1	32	1	8	CAS-TypeI	Class1
GCA_004014875.1	RS_GCF_004014875.1	2500546	Nocardioides yefusunii	Complete Genome	0.8312	-0.184885	1	1	29.16	1	93	1	7	CAS-TypeI	Class1
GCA_004088395.1	RS_GCF_004088395.1	28251	Ornithobacterium rhinotracheale	Complete Genome	2.8018	1.03026	7	1	34.65	1	19	1	3	CAS-TypeII	Class2
GCA_004101785.1	RS_GCF_004101785.1	1582259	Gudongella oleilytica	Complete Genome	11.6386	2.45433	2	1	33.62	1	80	1	8	CAS-TypeI	Class1
GCA_004103695.1	RS_GCF_004103695.1	2507159	Clostridium sp. JN-9	Complete Genome	3.1862	1.15883	2	1	37.04	1	106	1	8	CAS-TypeI	Class1
GCA_004103735.1	RS_GCF_004103735.1	2507160	Aminipila luticellarii	Complete Genome	1.3616	0.30866	2	1	33.62	1	81	1	7	CAS-TypeI	Class1
GCA_004114795.1	RS_GCF_004114795.1	2497863	Janthinobacterium sp. 17J80-10	Complete Genome	4.1304	1.41837	0	0	28.61	1	21	1	7	CAS-TypeI	Class1
GCA_004114895.1	RS_GCF_004114895.1	1471400	Corynebacterium pelargi	Complete Genome	0.5343	-0.626798	0	0	36.44	1	10	1	6	CAS-TypeI	Class1
GCA_004135385.1	RS_GCF_004135385.1	2509457	Xylanimonas protaetiae	Complete Genome	1.4119	0.344936	1	1	29.25	1	169	1	8	CAS-TypeI	Class1
GCA_004136375.1	RS_GCF_004136375.1	347	Xanthomonas oryzae pv. oryzae	Complete Genome	3.0427	1.11275	0	0	25.48	1	68	1	6	CAS-TypeI	Class1
GCA_004214795.1	RS_GCF_004214795.1	1080223	Malaciobacter pacificus	Complete Genome	0.943	-0.058689	0	0	26.62	1	25	1	3	CAS-TypeII	Class2
GCA_004293625.1	RS_GCF_004293625.1	2267253	Thiomicrorhabdus indica	Complete Genome	1.3043	0.265666	0	0	24.69	1	43	1	4	CAS-TypeI	Class1
GCA_004295645.1	RS_GCF_004295645.1	2498113	Jinshanibacter zhutongyuii	Complete Genome	2.2259	0.800161	6	1	29.44	1	40	1	8	CAS-TypeI	Class1
GCA_004295685.1	RS_GCF_004295685.1	2493639	Fluviispira sanaruensis	Complete Genome	1.4036	0.33904	0	0	29.4	1	69	1	5	CAS-TypeI	Class1
GCA_004322855.1	RS_GCF_004322855.1	1670831	Egibacter rhizosphaerae	Complete Genome	3.6492	1.29451	1	1	31.01	1	44	1	4	CAS-TypeI	Class1
GCA_004358325.1	RS_GCF_004358325.1	2506420	Periweissella cryptocerci	Complete Genome	0.2583	-1.35363	3	1	28.18	1	12	1	4	CAS-TypeII	Class2
GCA_004358445.1	RS_GCF_004358445.1	2547970	Parashewanella tropica	Complete Genome	1.2852	0.250914	0	0	28.35	1	4	1	3	CAS-TypeII	Class2
GCA_004359195.1	RS_GCF_004359195.1	2547600	Chryseobacterium salivictor	Complete Genome	1.4817	0.39319	0	0	27.19	1	26	1	3	CAS-TypeII	Class2
GCA_004421105.1	RS_GCF_004421105.1	1814290	Nitrosococcus wardiae	Complete Genome	15.2984	2.72775	2	1	34.54	1	10	1	8	CAS-TypeI	Class1
GCA_004519515.1	RS_GCF_004519515.1	51049	Actinobacillus indolicus	Complete Genome	1.0546	0.0531615	1	1	37.97	1	8	1	3	CAS-TypeII	Class2
GCA_004564215.1	GB_GCA_004564215.1	1978229	Beijerinckiaceae bacterium	Complete Genome	9.9125	2.2938	1	1	26.82	1	34	1	7	CAS-TypeI	Class1
GCA_004786015.1	RS_GCF_004786015.1	39765	Hydrogenovibrio crunogenus	Complete Genome	2.4639	0.901745	0	0	25.47	1	21	1	3	CAS-TypeII	Class2
GCA_004792515.1	RS_GCF_004792515.1	2562451	Vagococcus xieshaowenii	Complete Genome	1.2686	0.237914	1	1	33.4	1	20	1	4	CAS-TypeII	Class2
GCA_004801255.1	RS_GCF_004801255.1	876	Desulfovibrio desulfuricans	Complete Genome	4.4737	1.49822	1	1	33.15	1	100	1	8	CAS-TypeI	Class1
GCA_004802635.2	RS_GCF_004802635.2	391905	Methylocystis heyeri	Complete Genome	3.1155	1.13639	4	1	26.54	1	11	1	3	CAS-TypeII	Class2
GCA_004851605.1	RS_GCF_004851605.1	2259620	Hydrocarboniclastica marina	Complete Genome	8.7604	2.17024	1	1	26.38	1	70	1	8	CAS-TypeI	Class1
GCA_005121165.2	RS_GCF_005121165.2	2093857	Dysosmobacter welbionis	Complete Genome	2.3366	0.848697	2	1	34.17	1	9	1	7	CAS-TypeI	Class1
GCA_005145005.1	RS_GCF_005145005.1	2571750	Vagococcus zengguangii	Complete Genome	1.4755	0.388997	0	0	35.81	1	18	1	4	CAS-TypeII	Class2
GCA_005221285.1	RS_GCF_005221285.1	484	Neisseria flavescens	Complete Genome	1.0972	0.0927615	0	0	36.41	1	6	1	7	CAS-TypeI	Class1
GCA_005281475.1	RS_GCF_005281475.1	1807691	Echinicola rosea	Complete Genome	3.1184	1.13732	0	0	27.24	1	41	1	3	CAS-TypeII	Class2
GCA_005491705.1	RS_GCF_005491705.1	2571030	Pontibacter sp. SGAir0037	Chromosome	1.1707	0.157602	3	1	28.27	1	60	1	5	CAS
GCA_005696695.1	RS_GCF_005696695.1	1660	Schaalia odontolytica	Complete Genome	1.6245	0.4852	1	1	36.75	1	16	1	3	CAS-TypeII	Class2
GCA_005952805.1	RS_GCF_005952805.1	392593	Inhella inkyongensis	Complete Genome	1.7334	0.550085	1	1	32.4	1	48	1	7	CAS-TypeI	Class1
GCA_006088815.1	RS_GCF_006088815.1	2583851	Elizabethkingia sp. JS20170427COW	Complete Genome	1.1166	0.110288	0	0	31.35	1	28	1	3	CAS-TypeII	Class2
GCA_006228385.1	RS_GCF_006228385.1	2572577	Salinimonas iocasae	Complete Genome	1.3342	0.288332	1	1	27.95	1	22	1	6	CAS-TypeI	Class1
GCA_006385135.1	RS_GCF_006385135.1	2043170	Paremcibacter congregatus	Complete Genome	6.6378	1.89278	3	1	26.98	1	33	1	3	CAS-TypeII	Class2
GCA_006459125.1	RS_GCF_006459125.1	877500	Halarcobacter anaerophilus	Complete Genome	0.9136	-0.0903624	1	1	30.51	1	9	1	3	CAS-TypeII	Class2
GCA_006494715.1	RS_GCF_006494715.1	2590015	Shewanella sp. SNU WT4	Complete Genome	1.0669	0.0647572	0	0	27.56	1	121	1	6	CAS-TypeI	Class1
GCA_006496635.1	RS_GCF_006496635.1	2027405	Azoarcus sp. DD4	Complete Genome	2.2673	0.81859	2	1	29.64	1	51	1	7	CAS-TypeI	Class1
GCA_006542335.1	RS_GCF_006542335.1	661191	Neokomagataea tanensis	Complete Genome	0.8613	-0.149312	1	1	28.89	1	9	1	3	CAS-TypeI	Class1
GCA_006740705.1	RS_GCF_006740705.1	2502791	Salicibibacter halophilus	Complete Genome	10.3304	2.33509	2	1	31.17	1	16	1	3	CAS-TypeII	Class2
GCA_006757745.1	RS_GCF_006757745.1	40216	Acinetobacter radioresistens DSM 6976 = NBRC 102413 = CIP 103788	Complete Genome	1.1198	0.11315	2	1	30.02	1	59	1	5	CAS-TypeI	Class1
GCA_006965445.1	RS_GCF_006965445.1	2592653	Lactococcus protaetiae	Complete Genome	0.5601	-0.57964	2	1	30.85	1	40	1	5	CAS-TypeII	Class2
GCA_007164725.1	RS_GCF_007164725.1	2582419	Dialister hominis	Complete Genome	2.5538	0.937582	3	1	35.4	1	121	1	6	CAS-TypeI	Class1
GCA_007475525.1	RS_GCF_007475525.1	431057	Methylacidiphilum kamchatkense Kam1	Complete Genome	13.1414	2.57577	0	0	42.6	1	17	1	6	CAS-TypeIII	Class1
GCA_007741555.1	GB_GCA_007741555.1	1930275	Planctomycetes bacterium K23_9	Complete Genome	7.0051	1.94664	1	1	27.05	1	14	1	5	CAS-TypeI	Class1
GCA_007746075.1	RS_GCF_007746075.1	2528024	Lacipirellula limnantheis	Chromosome	8.352	2.1225	3	1	28.16	1	6	1	3	CAS-TypeII	Class2
GCA_007747795.1	RS_GCF_007747795.1	2528026	Maioricimonas rarisocia	Complete Genome	6.4712	1.86736	1	1	31.69	1	48	1	6	CAS-TypeI	Class1
GCA_007748075.1	GB_GCA_007748075.1	2527982	Mucisphaera calidilacus	Complete Genome	19.9881	2.99514	1	1	31.26	1	109	1	7	CAS-TypeI	Class1
GCA_007748115.1	RS_GCF_007748115.1	2527984	Bremerella volcania	Complete Genome	3.4736	1.24519	1	1	31.89	1	19	1	3	CAS-TypeII	Class2
GCA_007750855.1	RS_GCF_007750855.1	2528009	Pirellulimonas nuda	Complete Genome	6.725	1.90583	1	1	25.53	1	27	1	7	CAS-TypeI	Class1
GCA_007752535.1	RS_GCF_007752535.1	2527974	Tautonia plasticadhaerens	Chromosome	5.3544	1.67792	2	1	30.51	1	15	1	5	CAS-TypeIII	Class1
GCA_007754155.1	RS_GCF_007754155.1	2527979	Stieleria neptunia	Chromosome	7.7431	2.0468	4	1	27.44	1	55	1	7	CAS-TypeI	Class1
GCA_007833355.1	RS_GCF_007833355.1	1981880	Denitratisoma sp. DHT3	Chromosome	11.7878	2.46707	0	0	28.88	1	48	1	4	CAS
GCA_007904105.1	RS_GCF_007904105.1	2599641	Corynebacterium sp. sy039	Complete Genome	0.9111	-0.0931026	0	0	36.61	1	17	1	3	CAS-TypeII	Class2
GCA_007954585.1	RS_GCF_007954585.1	1883414	Pistricoccus aurantiacus	Complete Genome	5.6615	1.73369	1	1	27.77	1	87	1	6	CAS-TypeI	Class1
GCA_007970185.1	RS_GCF_007970185.1	661488	Pseudobacter ginsenosidimutans	Complete Genome	2.03	0.708036	3	1	28.33	1	46	1	7	CAS-TypeI	Class1
GCA_007970465.1	RS_GCF_007970465.1	1032851	Corynebacterium nuruki S6-4	Complete Genome	0.9194	-0.084034	1	1	35.02	1	75	1	7	CAS-TypeI	Class1
GCA_007971525.1	RS_GCF_007971525.1	862126	Mucilaginibacter ginsenosidivorax	Complete Genome	0.8838	-0.123524	5	1	24.5	1	113	1	3	CAS-TypeII	Class2
GCA_007981265.1	RS_GCF_007981265.1	2490851	Pantoea sp. CCBC3-3-1	Complete Genome	1.0614	0.0595888	6	1	28	1	5	1	1	CAS-TypeI	Class1
GCA_007990525.1	RS_GCF_007990525.1	157688	Leptotrichia hofstadii	Complete Genome	0.9051	-0.0997098	1	1	37.6	1	8	1	9	CAS-TypeIII	Class1
GCA_007993755.1	GB_GCA_007993755.1	2600177	Bradymonadales bacterium V1718	Complete Genome	4.7744	1.56327	0	0	36.09	1	110	1	4	CAS-TypeI	Class1
GCA_008001235.1	RS_GCF_008001235.1	2583823	Desulfovibrio sp. IOR2	Complete Genome	2.9855	1.09377	1	1	30.62	1	29	1	3	CAS-TypeI	Class1
GCA_008033135.1	RS_GCF_008033135.1	682798	Chitinolyticbacter meiyuanensis	Complete Genome	2.4401	0.892039	3	1	30.55	1	46	1	7	CAS-TypeI	Class1
GCA_008035925.1	RS_GCF_008035925.1	2795974	Stieleria maiorica	Chromosome	7.0604	1.9545	3	1	28.24	1	31	1	5	CAS-TypeI	Class1
GCA_008087625.1	RS_GCF_008087625.1	406548	Aquisphaera giovannonii	Complete Genome	4.113	1.41415	3	1	30.43	1	64	1	7	CAS-TypeI	Class1
GCA_008087665.1	RS_GCF_008087665.1	980251	Mariniblastus fucicola	Complete Genome	5.5998	1.72273	0	0	27.95	1	35	1	7	CAS-TypeI	Class1
GCA_008121495.1	RS_GCF_008121495.1	33038	[Ruminococcus] gnavus ATCC 29149	Complete Genome	0.8678	-0.141794	5	1	36.45	1	28	1	7	CAS-TypeI	Class1
GCA_008122265.1	RS_GCF_008122265.1	2603215	Marinobacter fonticola	Complete Genome	4.8936	1.58793	1	1	29.68	1	27	1	8	CAS-TypeI	Class1
GCA_008245005.1	RS_GCF_008245005.1	206	Campylobacter sputorum biovar sputorum	Complete Genome	3.7687	1.32673	0	0	36	1	40	1	7	CAS-TypeI	Class1
GCA_008330225.1	RS_GCF_008330225.1	2597769	Geobacter sp. FeAm09	Complete Genome	12.1264	2.49538	0	0	28.91	1	55	1	7	CAS-TypeI	Class1
GCA_008630635.1	RS_GCF_008630635.1	1031538	Neptunomonas concharum	Complete Genome	3.1493	1.14718	0	0	24.28	1	22	1	6	CAS-TypeI	Class1
GCA_008728635.1	RS_GCF_008728635.1	2615203	Hymenobacter baengnokdamensis	Complete Genome	3.5181	1.25792	3	1	24.62	1	70	1	7	CAS-TypeI	Class1
GCA_008728835.1	RS_GCF_008728835.1	2602016	Hypericibacter adhaerens	Complete Genome	4.5122	1.50678	1	1	29.86	1	184	1	3	CAS-TypeII	Class2
GCA_008843145.1	RS_GCF_008843145.1	2233999	Skermanella pratensis	Complete Genome	4.5438	1.51376	2	1	28.25	1	64	1	6	CAS-TypeI	Class1
GCA_008935055.1	RS_GCF_008935055.1	185007	Pseudobutyrivibrio xylanivorans	Complete Genome	1.005	0.00498754	1	1	37.36	1	8	1	3	CAS-TypeV	Class2
GCA_009068765.1	RS_GCF_009068765.1	2509341	Sulfurimonas hydrogeniphila	Complete Genome	1.0741	0.0714831	0	0	24.3	1	14	1	9	CAS-TypeIII	Class1
GCA_009176645.1	RS_GCF_009176645.1	2478464	Enterobacter oligotrophicus	Complete Genome	1.6988	0.529922	1	1	32.81	1	12	1	6	CAS-TypeI	Class1
GCA_009176705.1	RS_GCF_009176705.1	116092	Pseudoalteromonas sp. A25	Complete Genome	0.3362	-1.09005	2	1	27.42	1	41	1	6	CAS-TypeI	Class1
GCA_009177095.1	RS_GCF_009177095.1	2650471	Lacipirellula parvula	Complete Genome	5.7005	1.74055	3	1	28.59	1	72	1	7	CAS-TypeI	Class1
GCA_009258225.1	RS_GCF_009258225.1	2590022	Sulfurimonas lithotrophica	Complete Genome	1.7939	0.584392	0	0	24.41	1	31	1	3	CAS-TypeII	Class2
GCA_009296025.1	RS_GCF_009296025.1	83656	Streptomyces tsukubensis	Complete Genome	0.935	-0.0672087	1	1	27.24	1	5	1	5	CAS-TypeI	Class1
GCA_009363055.1	RS_GCF_009363055.1	683124	Flavobacterium haoranii	Complete Genome	1.1854	0.17008	0	0	29.91	1	22	1	3	CAS-TypeII	Class2
GCA_009363415.1	RS_GCF_009363415.1	2587862	Vibrio aquimaris	Complete Genome	0.5386	-0.618782	1	1	26.47	1	37	1	7	CAS-TypeI	Class1
GCA_009363755.1	RS_GCF_009363755.1	2587844	Halomonas sp. THAF5a	Complete Genome	2.6398	0.970703	2	1	30.16	1	42	1	9	CAS-TypeIII	Class1
GCA_009363855.1	RS_GCF_009363855.1	2651334	Microvirga thermotolerans	Complete Genome	2.4456	0.89429	0	0	36.69	1	28	1	7	CAS-TypeI	Class1
GCA_009498295.1	RS_GCF_009498295.1	2529032	Oceanihabitans sp. IOP_32	Complete Genome	3.0093	1.10171	0	0	24.77	1	41	1	3	CAS-TypeII	Class2
GCA_009557235.1	RS_GCF_009557235.1	2662362	Acinetobacter wanghuae	Complete Genome	0.743	-0.297059	1	1	28.85	1	165	1	6	CAS-TypeI	Class1
GCA_009671065.1	RS_GCF_009671065.1	2666100	Neisseria brasiliensis	Complete Genome	0.7825	-0.245261	3	1	33.85	1	19	1	7	CAS-TypeI	Class1
GCA_009684715.1	RS_GCF_009684715.1	1032623	Otariodibacter oris	Complete Genome	2.0124	0.699328	1	1	34.7	1	9	1	3	CAS-TypeII	Class2
GCA_009688945.1	RS_GCF_009688945.1	571177	Desulfosarcina alkanivorans	Complete Genome	18.7089	2.929	2	1	30.48	1	26	1	7	CAS-TypeI	Class1
GCA_009708005.2	RS_GCF_009708005.2	2587808	Cellulosimicrobium sp. BI34T	Complete Genome	1.3072	0.267887	0	0	30.02	1	4	1	4	CAS-TypeIV	Class1
GCA_009720145.1	RS_GCF_009720145.1	2676077	Sphingobium sp. CAP-1	Complete Genome	0.9417	-0.0600685	1	1	28.93	1	16	1	3	CAS-TypeII	Class2
GCA_009734265.1	RS_GCF_009734265.1	47960	Guyparkeria halophila	Complete Genome	4.2474	1.44631	1	1	29.95	1	38	1	8	CAS-TypeI	Class1
GCA_009734385.1	RS_GCF_009734385.1	2675216	Corynebacterium kalinowskii	Complete Genome	0.3492	-1.05211	1	1	33.97	1	46	1	3	CAS-TypeII	Class2
GCA_009756665.1	RS_GCF_009756665.1	1510150	Permianibacter aggregans	Complete Genome	3.7749	1.32837	0	0	29.61	1	33	1	3	CAS-TypeII	Class2
GCA_009759685.1	RS_GCF_009759685.1	470	Acinetobacter baumannii	Complete Genome	1.1389	0.130063	2	1	32.26	1	45	1	5	CAS-TypeI	Class1
GCA_009762795.1	RS_GCF_009762795.1	2678688	Pseudodesulfovibrio cashew	Complete Genome	4.9013	1.5895	0	0	31.09	1	61	1	7	CAS-TypeI	Class1
GCA_009763805.1	RS_GCF_009763805.1	1763883	Vibrio cidicii	Complete Genome	0.2143	-1.54038	1	1	29.51	1	7	1	7	CAS-TypeIII	Class1
GCA_009792315.1	RS_GCF_009792315.1	2683967	Mycoplasma sp. NEAQ87857	Complete Genome	0.7022	-0.353537	1	1	38.04	1	22	1	1	CAS-TypeVI	Class2
GCA_009799805.1	RS_GCF_009799805.1	702745	Myroides phaeus	Complete Genome	1.8334	0.606172	1	1	28.65	1	95	1	7	CAS-TypeI	Class1
GCA_009834025.1	RS_GCF_009834025.1	1891644	Epidermidibacterium keratini	Complete Genome	2.3566	0.85722	1	1	29.98	1	53	1	7	CAS-TypeI	Class1
GCA_009834345.1	RS_GCF_009834345.1	2497861	Halomonas tianxiuensis	Complete Genome	3.7683	1.32662	1	1	29.81	1	109	1	6	CAS-TypeI	Class1
GCA_009856625.1	RS_GCF_009856625.1	519081	Aquitalea denitrificans	Complete Genome	0.888	-0.118784	0	0	28.97	1	27	1	6	CAS-TypeI	Class1
GCA_009867135.1	RS_GCF_009867135.1	34062	Moraxella osloensis	Complete Genome	0.8252	-0.192129	0	0	31.19	1	114	1	3	CAS-TypeI	Class1
GCA_009901525.1	RS_GCF_009901525.1	1218801	Kordia antarctica	Complete Genome	2.127	0.754713	1	1	24.42	1	36	1	3	CAS-TypeII	Class2
GCA_009914315.1	RS_GCF_009914315.1	2602070	Granulicella sp. WH15	Complete Genome	4.2548	1.44805	2	1	23.66	1	11	1	3	CAS-TypeII	Class2
GCA_009937955.1	RS_GCF_009937955.1	2058624	Undibacterium sp. KW1	Complete Genome	1.6877	0.523367	4	1	25.77	1	52	1	3	CAS-TypeII	Class2
GCA_010092425.1	RS_GCF_010092425.1	2698684	Sinimarinibacterium sp. NLF-5-8	Complete Genome	7.4458	2.00765	1	1	29.62	1	48	1	7	CAS-TypeI	Class1
GCA_010093025.1	RS_GCF_010093025.1	2703788	Edaphobacter sp. 12200R-103	Complete Genome	4.5347	1.51176	1	1	26.59	1	58	1	7	CAS-TypeI	Class1
GCA_010448835.1	RS_GCF_010448835.1	2706887	Draconibacterium halophilum	Complete Genome	4.8117	1.57105	1	1	28.3	1	64	1	3	CAS-TypeII	Class2
GCA_010537335.1	RS_GCF_010537335.1	2583452	Amedibacterium intestinale	Complete Genome	1.2006	0.182821	2	1	36.16	1	13	1	3	CAS-TypeII	Class2
GCA_010669285.1	RS_GCF_010669285.1	2708301	Kineobactrum salinum	Complete Genome	10.7618	2.376	2	1	25.2	1	66	1	8	CAS-TypeI	Class1
GCA_010977575.1	RS_GCF_010977575.1	1081866	Halomonas socia	Complete Genome	2.94	1.07841	2	1	29.27	1	72	1	8	CAS-TypeI	Class1
GCA_011038655.2	RS_GCF_011038655.2	2709394	Corynebacterium lizhenjunii	Complete Genome	0.311	-1.16796	1	1	33.44	1	35	1	8	CAS-TypeI	Class1
GCA_011038885.2	RS_GCF_011038885.2	2709403	Schaalia sp. ZJ405	Complete Genome	1.0792	0.07622	2	1	38	1	14	1	3	CAS-TypeII	Class2
GCA_011040495.1	RS_GCF_011040495.1	1591409	Pseudohalocynthiibacter aestuariivivens	Complete Genome	4.396	1.4807	0	0	27.17	1	19	1	3	CAS-TypeII	Class2
GCA_011044155.1	RS_GCF_011044155.1	2748098	Pikeienuella piscinae	Complete Genome	6.6695	1.89754	2	1	30.13	1	22	1	7	CAS-TypeI	Class1
GCA_011057975.1	RS_GCF_011057975.1	2711215	Sphingosinithalassobacter tenebrarum	Complete Genome	2.0341	0.710053	3	1	27.39	1	69	1	7	CAS-TypeI	Class1
GCA_011058315.1	RS_GCF_011058315.1	2713414	Chryseobacterium sp. POL2	Complete Genome	0.9213	-0.0819696	0	0	29.21	1	14	1	3	CAS-TypeII	Class2
GCA_011299575.1	RS_GCF_011299575.1	2714935	Leucobacter viscericola	Complete Genome	0.9563	-0.0446836	6	1	28.67	1	33	1	7	CAS-TypeI	Class1
GCA_011303755.1	RS_GCF_011303755.1	2714923	Acidovorax sp. HDW3	Complete Genome	1.7229	0.544009	1	1	27.95	1	75	1	7	CAS-TypeI	Class1
GCA_011304195.1	RS_GCF_011304195.1	2714947	Vagococcus hydrophili	Complete Genome	1.2907	0.255185	2	1	32.21	1	37	1	4	CAS-TypeII	Class2
GCA_011306175.1	RS_GCF_011306175.1	2714948	Vibrio sp. HDW18	Complete Genome	0.5184	-0.657008	1	1	27.87	1	43	1	6	CAS-TypeI	Class1
GCA_011382965.1	RS_GCF_011382965.1	2714934	Leucobacter insecticola	Complete Genome	0.9445	-0.0570996	0	0	28.36	1	109	1	8	CAS-TypeI	Class1
GCA_011455495.1	RS_GCF_011455495.1	123824	Frederiksenia canicola	Complete Genome	0.8706	-0.138573	3	1	38.24	1	48	1	7	CAS-TypeI	Class1
GCA_011455695.1	RS_GCF_011455695.1	85402	Mannheimia granulomatis	Complete Genome	1.4078	0.342028	2	1	36.02	1	34	1	7	CAS-TypeI	Class1
GCA_011455875.1	RS_GCF_011455875.1	653940	Basfia succiniciproducens	Complete Genome	0.7914	-0.233952	0	0	35.98	1	18	1	7	CAS-TypeI	Class1
GCA_011578045.1	RS_GCF_011578045.1	2715164	Acinetobacter shaoyimingii	Complete Genome	0.7579	-0.277204	0	0	31.21	1	70	1	6	CAS-TypeI	Class1
GCA_011578285.1	RS_GCF_011578285.1	2715163	Acinetobacter lanii	Complete Genome	0.5775	-0.549047	1	1	28.76	1	124	1	3	CAS-TypeI	Class1
GCA_011751945.2	RS_GCF_011751945.2	2708340	Actinomyces sp. zg-332	Complete Genome	0.7713	-0.259678	0	0	40.7	1	15	1	4	CAS-TypeII	Class2
GCA_012221805.1	GB_GCA_012221805.1	1823760	Pasteurellaceae bacterium RH1A	Complete Genome	0.2826	-1.26372	1	1	34.75	1	26	1	3	CAS-TypeII	Class2
GCA_012277275.1	RS_GCF_012277275.1	2716227	Gephyromycinifex aptenodytis	Complete Genome	2.3926	0.872381	0	0	32	1	78	1	7	CAS-TypeI	Class1
GCA_012563545.1	RS_GCF_012563545.1	2722751	Arcanobacterium sp. 2701	Complete Genome	0.7303	-0.3143	2	1	38.22	1	11	1	3	CAS-TypeII	Class2
GCA_900005615.1	RS_GCF_900005615.1	34004	Paracoccus aminovorans	Complete Genome	2.3598	0.858577	3	1	29.59	1	89	1	7	CAS-TypeI	Class1
GCA_900070325.1	RS_GCF_900070325.1	1679721	Herbinix luporum	Complete Genome	5.034	1.61621	1	1	45.98	1	70	1	7	CAS-TypeI	Class1
GCA_900086985.1	RS_GCF_900086985.1	1666906	Halomonas sp. HL-93	Chromosome	2.901	1.06506	0	0	30.27	1	73	1	6	CAS-TypeI	Class1
GCA_900089495.1	RS_GCF_900089495.1	1050370	Thiomonas sp. X19	Chromosome	10.4879	2.35022	1	1	27.65	1	76	1	7	CAS-TypeI	Class1
GCA_900095795.1	RS_GCF_900095795.1	1642646	Petrimonas mucosa	Complete Genome	7.3775	1.99843	0	0	36.14	1	108	1	7	CAS-TypeI	Class1
GCA_900103625.1	RS_GCF_900103625.1	38302	Corynebacterium mycetoides	Chromosome	1.4001	0.336544	0	0	34.99	1	84	1	6	CAS-TypeI	Class1
GCA_900105025.1	RS_GCF_900105025.1	604330	Parafannyhessea umbonata	Chromosome	0.6894	-0.371934	2	1	37.26	1	54	1	8	CAS-TypeI	Class1
GCA_900105865.1	RS_GCF_900105865.1	131112	Arcanobacterium phocae	Chromosome	2.1725	0.775879	0	0	36.83	1	99	1	7	CAS-TypeI	Class1
GCA_900105885.1	RS_GCF_900105885.1	1245526	Pseudomonas guangdongensis	Chromosome	0.7302	-0.314437	0	0	32.74	1	52	1	8	CAS-TypeI	Class1
GCA_900119795.1	RS_GCF_900119795.1	107401	Tenacibaculum maritimum NCIMB 2154	Complete Genome	2.1821	0.780288	1	1	24.97	1	24	1	3	CAS-TypeII	Class2
GCA_900120165.1	RS_GCF_900120165.1	1852374	Ezakiella massiliensis	Complete Genome	2.5651	0.941997	0	0	37.17	1	12	1	4	CAS-TypeI	Class1
GCA_900120345.1	RS_GCF_900120345.1	1871021	Lachnoclostridium phocaeense	Complete Genome	0.8568	-0.154551	0	0	36.9	1	15	1	3	CAS-TypeII	Class2
GCA_900128415.1	RS_GCF_900128415.1	1870984	Anaerococcus mediterraneensis	Complete Genome	0.8794	-0.128515	2	1	37.59	1	12	1	8	CAS-TypeI	Class1
GCA_900183975.1	RS_GCF_900183975.1	48664	Xanthomonas fragariae	Complete Genome	3.9651	1.37753	1	1	28.72	1	41	1	6	CAS-TypeI	Class1
GCA_900186975.1	RS_GCF_900186975.1	33011	Cutibacterium granulosum	Complete Genome	3.0725	1.12249	1	1	37.01	1	31	1	8	CAS-TypeI	Class1
GCA_900186985.1	GB_GCA_900186985.1	70258	Staphylococcus piscifermentans	Complete Genome	0.7822	-0.245645	0	0	35.68	1	13	1	3	CAS-TypeII	Class2
GCA_900187045.1	RS_GCF_900187045.1	1863	Dermatophilus congolensis	Complete Genome	1.4154	0.347412	0	0	34.94	1	9	1	9	CAS-TypeI	Class1
GCA_900187285.1	RS_GCF_900187285.1	248315	Veillonella rodentium	Complete Genome	1.3034	0.264976	1	1	35.63	1	26	1	4	CAS-TypeII	Class2
GCA_900187405.1	RS_GCF_900187405.1	1277350	Geobacter sp. DSM 9736	Chromosome	18.6604	2.9264	1	1	29.31	1	43	1	6	CAS-TypeI	Class1
GCA_900198195.1	RS_GCF_900198195.1	584609	Tenacibaculum jejuense	Complete Genome	2.5091	0.919924	1	1	27.79	1	29	1	3	CAS-TypeII	Class2
GCA_900215155.1	RS_GCF_900215155.1	1415568	Marinobacter sp. LV10R510-11A	Chromosome	6.4756	1.86804	2	1	25.9	1	38	1	8	CAS-TypeI	Class1
GCA_900215505.1	RS_GCF_900215505.1	1798205	Cohaesibacter sp. ES.047	Chromosome	3.4378	1.23483	4	1	26.7	1	8	1	5	CAS-TypeIII	Class1
GCA_900343145.1	RS_GCF_900343145.1	2161816	Tessaracoccus timonensis	Complete Genome	2.7702	1.01892	0	0	36.22	1	14	1	5	CAS-TypeI	Class1
GCA_900475315.1	RS_GCF_900475315.1	483	Neisseria cinerea	Complete Genome	1.3298	0.285029	1	1	34.85	1	7	1	3	CAS-TypeII	Class2
GCA_900475595.1	RS_GCF_900475595.1	1349	Streptococcus uberis	Complete Genome	0.4859	-0.721752	1	1	37.43	1	15	1	4	CAS-TypeII	Class2
GCA_900475675.1	RS_GCF_900475675.1	150055	Streptococcus lutetiensis	Complete Genome	0.5548	-0.589148	0	0	37.94	1	27	1	4	CAS-TypeII	Class2
GCA_900476215.1	RS_GCF_900476215.1	217	Helicobacter mustelae	Complete Genome	4.1652	1.42676	0	0	38.02	1	10	1	3	CAS-TypeII	Class2
GCA_900478025.1	GB_GCA_900478025.1	197614	Streptococcus pasteurianus	Complete Genome	0.5589	-0.581785	2	1	36.04	1	39	1	4	CAS-TypeII	Class2
GCA_900635495.1	GB_GCA_900635495.1	565	Atlantibacter hermannii	Complete Genome	1.5034	0.407729	3	1	31.99	1	93	1	8	CAS-TypeI	Class1
GCA_900635955.1	RS_GCF_900635955.1	158823	Cedecea lapagei	Complete Genome	1.6132	0.47822	3	1	30.65	1	19	1	6	CAS-TypeI	Class1
GCA_900636475.1	RS_GCF_900636475.1	1328	Streptococcus anginosus	Complete Genome	0.5397	-0.616742	2	1	37.93	1	23	1	4	CAS-TypeII	Class2
GCA_900636515.1	RS_GCF_900636515.1	492	Neisseria animalis	Complete Genome	1.0898	0.0859942	3	1	37.27	1	10	1	3	CAS-TypeII	Class2
GCA_900636745.1	RS_GCF_900636745.1	718	Actinobacillus equuli	Complete Genome	0.8204	-0.197963	1	1	36.95	1	26	1	6	CAS-TypeI	Class1
GCA_900636765.1	RS_GCF_900636765.1	493	Neisseria canis	Complete Genome	1.7173	0.540753	1	1	34.69	1	34	1	7	CAS-TypeI	Class1
GCA_900636915.1	RS_GCF_900636915.1	732	Aggregatibacter aphrophilus ATCC 33389	Complete Genome	1.9719	0.678998	4	1	37.5	1	4	1	7	CAS-TypeI	Class1
GCA_900637515.1	RS_GCF_900637515.1	39778	Veillonella dispar	Complete Genome	2.5483	0.935426	2	1	37.08	1	20	1	9	CAS-TypeIII	Class1
GCA_900637555.1	RS_GCF_900637555.1	47671	Lautropia mirabilis	Complete Genome	5.692	1.73906	0	0	34.21	1	31	1	7	CAS-TypeI	Class1
GCA_900637655.1	RS_GCF_900637655.1	28135	Prevotella oris	Complete Genome	1.7374	0.55239	3	1	35.85	1	34	1	6	CAS-TypeI	Class1
GCA_900637665.1	RS_GCF_900637665.1	1241982	Chryseobacterium nakagawai	Complete Genome	0.6374	-0.450358	3	1	28.4	1	17	1	3	CAS-TypeII	Class2
GCA_900637955.1	RS_GCF_900637955.1	312285	Trueperella bialowiezensis	Complete Genome	2.0859	0.7352	2	1	38.17	1	36	1	8	CAS-TypeI	Class1
GCA_900638555.1	RS_GCF_900638555.1	487	Neisseria meningitidis	Complete Genome	1.919	0.651804	3	1	36.59	1	18	1	3	CAS-TypeII	Class2
GCA_900638685.1	RS_GCF_900638685.1	28091	Neisseria weaveri	Complete Genome	1.1953	0.178397	2	1	36.07	1	62	1	6	CAS-TypeI	Class1
GCA_900699785.1	RS_GCF_900699785.1	204	Campylobacter showae	Complete Genome	3.0011	1.09898	1	1	36.97	1	9	1	6	CAS-TypeI	Class1
GCA_901472455.1	GB_GCA_901472455.1	83655	Leclercia adecarboxylata	Complete Genome	0.7291	-0.315944	5	1	33.57	1	26	1	4	CAS-TypeI	Class1
GCA_901542335.1	RS_GCF_901542335.1	1340	Streptococcus porcinus	Complete Genome	0.4085	-0.895263	1	1	35.77	1	7	1	7	CAS-TypeI	Class1
GCA_901543175.1	RS_GCF_901543175.1	113107	Streptococcus australis	Complete Genome	0.3125	-1.16315	1	1	35.79	1	27	1	7	CAS-TypeI	Class1
GCA_901827155.1	RS_GCF_901827155.1	434009	Variovorax sp. PBL-H6	Complete Genome	4.7979	1.56818	2	1	26.87	1	15	1	8	CAS-TypeI	Class1
GCA_901827185.1	RS_GCF_901827185.1	434014	Variovorax sp. PBL-E5	Complete Genome	3.0891	1.12788	3	1	26.89	1	15	1	8	CAS-TypeI	Class1
GCA_902702775.1	RS_GCF_902702775.1	1307	Streptococcus suis	Complete Genome	0.3164	-1.15075	2	1	35.59	1	25	1	4	CAS-TypeII	Class2
GCA_902702935.1	RS_GCF_902702935.1	2719119	Corynebacterium rouxii	Complete Genome	0.2752	-1.29026	3	1	35.54	1	33	1	7	CAS-TypeI	Class1

## Sheet: Table S4
Supplemental Table S4. The CRISPR-Cas contents and optimal growth temperature of each strains used in the first dataset.
species_taxid	n	superkingdom	phylum	class	order	family	genus	species	assembly_accession	GCA_num	assembly_level	CRISPR_array	CRISPR_spacer	Cas_gene_cluster	Cas_gene	CRISPR_type	optimal_growth_temperature
103690	1	Bacteria	Cyanobacteria	Cyanobacteriia	Cyanobacteriales	Nostocaceae	Trichormus	Trichormus sp000009705	GCA_000009705.1	GCA_000009705.1_ASM970v1	Complete Genome	9	97	4	19		22.78
1063	1	Bacteria	Proteobacteria	Alphaproteobacteria	Rhodobacterales	Rhodobacteraceae	Rhodobacter	Rhodobacter sphaeroides	GCA_000012905.2	GCA_000012905.2_ASM1290v2	Chromosome	0	0	0	0		28.67
1076	3	Bacteria	Proteobacteria	Alphaproteobacteria	Rhizobiales	Xanthobacteraceae	Rhodopseudomonas	Rhodopseudomonas palustris	GCA_003031265.1	GCA_003031265.1_ASM303126v1	Complete Genome	0	0	0	0		28.12
1076	3	Bacteria	Proteobacteria	Alphaproteobacteria	Rhizobiales	Xanthobacteraceae	Rhodopseudomonas	Rhodopseudomonas palustris	GCA_000013365.1	GCA_000013365.1_ASM1336v1	Complete Genome	0	0	0	0		26.59
1076	3	Bacteria	Proteobacteria	Alphaproteobacteria	Rhizobiales	Xanthobacteraceae	Rhodopseudomonas	Rhodopseudomonas palustris	GCA_013415845.1	GCA_013415845.1_ASM1341584v1	Complete Genome	0	0	0	0		28
1085	1	Bacteria	Proteobacteria	Alphaproteobacteria	Rhodospirillales	Rhodospirillaceae	Rhodospirillum	Rhodospirillum rubrum	GCA_000013085.1	GCA_000013085.1_ASM1308v1	Complete Genome	11	203	5	29		26.11
1097	1	Bacteria	Bacteroidota	Chlorobia	Chlorobiales	Chlorobiaceae	Chlorobaculum	Chlorobaculum tepidum	GCA_000006985.1	GCA_000006985.1_ASM698v1	Complete Genome	2	62	2	15		34.25
110500	1	Bacteria	Firmicutes	Desulfotomaculia	Desulfotomaculales	Pelotomaculaceae	Pelotomaculum	Pelotomaculum thermopropionicum	GCA_000010565.1	GCA_000010565.1_ASM1056v1	Complete Genome	5	423	4	25		54.06
1108	1	Bacteria	Chloroflexota	Chloroflexia	Chloroflexales	Chloroflexaceae	Chloroflexus	Chloroflexus aurantiacus	GCA_000018865.1	GCA_000018865.1_ASM1886v1	Complete Genome	3	539	4	26		50.22
1126	3	Bacteria	Cyanobacteria	Cyanobacteriia	Cyanobacteriales	Microcystaceae	Microcystis	Microcystis aeruginosa	GCA_009792235.1	GCA_009792235.1_ASM979223v1	Complete Genome	3	63	3	11		18.03
1126	3	Bacteria	Cyanobacteria	Cyanobacteriia	Cyanobacteriales	Microcystaceae	Microcystis	Microcystis aeruginosa	GCA_000981785.2	GCA_000981785.2_ASM98178v2	Complete Genome	4	118	2	10		18.31
1126	3	Bacteria	Cyanobacteria	Cyanobacteriia	Cyanobacteriales	Microcystaceae	Microcystis	Microcystis aeruginosa	GCA_000010625.1	GCA_000010625.1_ASM1062v1	Complete Genome	3	172	1	7		18.74
1131703	1	Bacteria	Spirochaetota	Spirochaetia	Sphaerochaetales	Sphaerochaetaceae	Sphaerochaeta	Sphaerochaeta globosa	GCA_000190435.1	GCA_000190435.1_ASM19043v1	Complete Genome	1	42	1	3	CAS-TypeII	25.91
1131707	1	Bacteria	Spirochaetota	Spirochaetia	Sphaerochaetales	Sphaerochaetaceae	Sphaerochaeta	Sphaerochaeta pleomorpha	GCA_000236685.1	GCA_000236685.1_ASM23668v1	Complete Genome	1	48	1	7	CAS-TypeI	25.83
1148	1	Bacteria	Cyanobacteria	Cyanobacteriia	Cyanobacteriales	Microcystaceae	Synechocystis	Synechocystis sp000284455	GCA_000284455.1	GCA_000284455.1_ASM28445v1	Complete Genome	0	0	0	0		22.56
1160	1	Bacteria	Cyanobacteria	Cyanobacteriia	Cyanobacteriales	Phormidiaceae	Planktothrix	Planktothrix rubescens	GCA_003609755.1	GCA_003609755.1_ASM360975v1	Complete Genome	5	62	3	19		21.22
1165	1	Bacteria	Cyanobacteria	Cyanobacteriia	Cyanobacteriales	Nostocaceae	Anabaena	Anabaena cylindrica	GCA_000317695.1	GCA_000317695.1_ASM31769v1	Complete Genome	12	364	10	49		21.68
117207	1	Bacteria	Proteobacteria	Alphaproteobacteria	Sphingomonadales	Sphingomonadaceae	Sphingopyxis	Sphingopyxis alaskensis	GCA_000013985.1	GCA_000013985.1_ASM1398v1	Complete Genome	0	0	0	0		30.05
1184387	1	Bacteria	Thermotogota	Thermotogae	Petrotogales	Kosmotogaceae	Mesotoga	Mesotoga prima	GCA_000147715.3	GCA_000147715.3_ASM14771v3	Complete Genome	7	317	4	27		43.19
1219	10	Bacteria	Cyanobacteria	Cyanobacteriia	Synechococcales	Cyanobiaceae	Prochlorococcus	Prochlorococcus marinus	GCA_000012645.1	GCA_000012645.1_ASM1264v1	Complete Genome	0	0	0	0		28.86
1219	10	Bacteria	Cyanobacteria	Cyanobacteriia	Synechococcales	Cyanobiaceae	Prochlorococcus	Prochlorococcus marinus	GCA_000015665.1	GCA_000015665.1_ASM1566v1	Complete Genome	0	0	0	0		28.95
1219	10	Bacteria	Cyanobacteria	Cyanobacteriia	Synechococcales	Cyanobiaceae	Prochlorococcus	Prochlorococcus marinus	GCA_000015645.1	GCA_000015645.1_ASM1564v1	Complete Genome	0	0	0	0		28.36
1219	10	Bacteria	Cyanobacteria	Cyanobacteriia	Synechococcales	Cyanobiaceae	Prochlorococcus	Prochlorococcus marinus	GCA_000011485.1	GCA_000011485.1_ASM1148v1	Complete Genome	0	0	0	0		24.1
1219	10	Bacteria	Cyanobacteria	Cyanobacteriia	Synechococcales	Cyanobiaceae	Prochlorococcus	Prochlorococcus marinus	GCA_000007925.1	GCA_000007925.1_ASM792v1	Complete Genome	0	0	0	0		22.47
1219	10	Bacteria	Cyanobacteria	Cyanobacteriia	Synechococcales	Cyanobiaceae	Prochlorococcus	Prochlorococcus marinus	GCA_000012465.1	GCA_000012465.1_ASM1246v1	Complete Genome	0	0	0	0		21.93
1219	10	Bacteria	Cyanobacteria	Cyanobacteriia	Synechococcales	Cyanobiaceae	Prochlorococcus	Prochlorococcus marinus	GCA_000011465.1	GCA_000011465.1_ASM1146v1	Complete Genome	0	0	0	0		26.94
1219	10	Bacteria	Cyanobacteria	Cyanobacteriia	Synechococcales	Cyanobiaceae	Prochlorococcus	Prochlorococcus marinus	GCA_000018585.1	GCA_000018585.1_ASM1858v1	Chromosome	0	0	0	0		21.99
1219	10	Bacteria	Cyanobacteria	Cyanobacteriia	Synechococcales	Cyanobiaceae	Prochlorococcus	Prochlorococcus marinus	GCA_000015965.1	GCA_000015965.1_ASM1596v1	Complete Genome	0	0	0	0		28.27
1219	10	Bacteria	Cyanobacteria	Cyanobacteriia	Synechococcales	Cyanobiaceae	Prochlorococcus	Prochlorococcus marinus	GCA_000018065.1	GCA_000018065.1_ASM1806v1	Complete Genome	0	0	0	0		29.21
122	1	Bacteria	Planctomycetota	Planctomycetes	Planctomycetales	Planctomycetaceae	Gimesia	Gimesia maris	GCA_008298035.1	GCA_008298035.1_ASM829803v1	Complete Genome	0	0	0	0		29.2
128	1	Bacteria	Planctomycetota	Planctomycetes	Isosphaerales	Isosphaeraceae	Isosphaera	Isosphaera pallida	GCA_000186345.1	GCA_000186345.1_ASM18634v1	Complete Genome	2	388	3	12		43.96
1280	1	Bacteria	Firmicutes	Bacilli	Staphylococcales	Staphylococcaceae	Staphylococcus	Staphylococcus aureus	GCA_001027105.1	GCA_001027105.1_ASM102710v1	Complete Genome	0	0	0	0		36.69
1282	1	Bacteria	Firmicutes	Bacilli	Staphylococcales	Staphylococcaceae	Staphylococcus	Staphylococcus epidermidis	GCA_006742205.1	GCA_006742205.1_ASM674220v1	Complete Genome	0	0	0	0		35.36
1299	1	Bacteria	Deinococcota	Deinococci	Deinococcales	Deinococcaceae	Deinococcus	Deinococcus radiodurans	GCA_000008565.1	GCA_000008565.1_ASM856v1	Complete Genome	0	0	0	0		29.76
1308	1	Bacteria	Firmicutes	Bacilli	Lactobacillales	Streptococcaceae	Streptococcus	Streptococcus thermophilus	GCA_010120595.1	GCA_010120595.1_ASM1012059v1	Complete Genome	2	57	2	8		37
1309	1	Bacteria	Firmicutes	Bacilli	Lactobacillales	Streptococcaceae	Streptococcus	Streptococcus mutans	GCA_006739205.1	GCA_006739205.1_ASM673920v1	Complete Genome	1	6	2	11		36.81
1313	1	Bacteria	Firmicutes	Bacilli	Lactobacillales	Streptococcaceae	Streptococcus	Streptococcus pneumoniae	GCA_001457635.1	GCA_001457635.1_NCTC7465	Complete Genome	0	0	0	0		37.14
1314	1	Bacteria	Firmicutes	Bacilli	Lactobacillales	Streptococcaceae	Streptococcus	Streptococcus pyogenes	GCA_002055535.1	GCA_002055535.1_NCTC8198	Complete Genome	1	4	2	12		37.66
132132	1	Bacteria	Desulfobacterota	Desulfovibrionia	Desulfovibrionales	Desulfomicrobiaceae	Desulfomicrobium	Desulfomicrobium orale	GCA_001553625.1	GCA_001553625.1_ASM155362v1	Complete Genome	2	46	2	12		36.01
132919	1	Bacteria	Actinobacteriota	Actinobacteria	Mycobacteriales	Mycobacteriaceae	Rhodococcus	Rhodococcus jostii	GCA_000014565.1	GCA_000014565.1_ASM1456v1	Complete Genome	0	0	2	8		27.87
1330330	1	Bacteria	Thermotogota	Thermotogae	Petrotogales	Kosmotogaceae	Kosmotoga	Kosmotoga pacifica	GCA_001027025.1	GCA_001027025.1_ASM102702v1	Complete Genome	0	0	0	0		57.33
133453	1	Bacteria	Chloroflexota	Anaerolineae	Caldilineales	Caldilineaceae	Caldilinea	Caldilinea aerophila	GCA_000281175.1	GCA_000281175.1_ASM28117v1	Complete Genome	4	665	3	21		53.7
13373	1	Bacteria	Proteobacteria	Gammaproteobacteria	Burkholderiales	Burkholderiaceae	Burkholderia	Burkholderia mallei	GCA_000011705.1	GCA_000011705.1_ASM1170v1	Complete Genome	0	0	0	0		34.6
1355477	5	Bacteria	Proteobacteria	Alphaproteobacteria	Rhizobiales	Xanthobacteraceae	Bradyrhizobium	Bradyrhizobium diazoefficiens	GCA_000011365.1	GCA_000011365.1_ASM1136v1	Complete Genome	0	0	0	0		28.08
1355477	5	Bacteria	Proteobacteria	Alphaproteobacteria	Rhizobiales	Xanthobacteraceae	Bradyrhizobium	Bradyrhizobium diazoefficiens	GCA_016616235.1	GCA_016616235.1_ASM1661623v1	Complete Genome	0	0	0	0		28.88
1355477	5	Bacteria	Proteobacteria	Alphaproteobacteria	Rhizobiales	Xanthobacteraceae	Bradyrhizobium	Bradyrhizobium diazoefficiens	GCA_016599855.1	GCA_016599855.1_ASM1659985v1	Complete Genome	0	0	0	0		28.07
1355477	5	Bacteria	Proteobacteria	Alphaproteobacteria	Rhizobiales	Xanthobacteraceae	Bradyrhizobium	Bradyrhizobium diazoefficiens	GCA_016616425.1	GCA_016616425.1_ASM1661642v1	Complete Genome	0	0	0	0		28.63
1355477	5	Bacteria	Proteobacteria	Alphaproteobacteria	Rhizobiales	Xanthobacteraceae	Bradyrhizobium	Bradyrhizobium diazoefficiens	GCA_016616885.1	GCA_016616885.1_ASM1661688v1	Complete Genome	0	0	0	0		28.26
139	1	Bacteria	Spirochaetota	Spirochaetia	Borreliales	Borreliaceae	Borreliella	Borreliella burgdorferi	GCA_000008685.2	GCA_000008685.2_ASM868v2	Complete Genome	0	0	0	0		34.1
1390	1	Bacteria	Firmicutes	Bacilli	Bacillales	Bacillaceae	Bacillus	Bacillus velezensis	GCA_000196735.1	GCA_000196735.1_ASM19673v1	Complete Genome	0	0	0	0		29.65
1392	1	Bacteria	Firmicutes	Bacilli	Bacillales	Bacillaceae	Bacillus	Bacillus anthracis	GCA_000742895.1	GCA_000742895.1_ASM74289v1	Complete Genome	0	0	0	0		30.79
1396	3	Bacteria	Firmicutes	Bacilli	Bacillales	Bacillaceae	Bacillus	Bacillus sp001884105	GCA_000007825.1	GCA_000007825.1_ASM782v1	Complete Genome	0	0	0	0		30.83
1396	3	Bacteria	Firmicutes	Bacilli	Bacillales	Bacillaceae	Bacillus	Bacillus sp001884105	GCA_006384875.1	GCA_006384875.1_ASM638487v1	Complete Genome	0	0	0	0		30.75
1396	3	Bacteria	Firmicutes	Bacilli	Bacillales	Bacillaceae	Bacillus	Bacillus sp001884105	GCA_000021305.1	GCA_000021305.1_ASM2130v1	Complete Genome	0	0	0	0		30.35
1397	1	Bacteria	Firmicutes	Bacilli	Bacillales	Bacillaceae	Bacillus	Bacillus circulans	GCA_003726095.1	GCA_003726095.1_ASM372609v1	Complete Genome	0	0	0	0		31.13
1398	1	Bacteria	Firmicutes	Bacilli	Bacillales	Bacillaceae	Bacillus	Bacillus coagulans	GCA_000169195.2	GCA_000169195.2_ASM16919v2	Complete Genome	4	117	1	7		37.46
14	1	Bacteria	Dictyoglomota	Dictyoglomia	Dictyoglomales	Dictyoglomaceae	Dictyoglomus	Dictyoglomus thermophilum	GCA_000020965.1	GCA_000020965.1_ASM2096v1	Complete Genome	3	160	3	21		74.05
1402	1	Bacteria	Firmicutes	Bacilli	Bacillales	Bacillaceae	Bacillus	Bacillus haynesii	GCA_000011645.1	GCA_000011645.1_ASM1164v1	Complete Genome	0	0	0	0		32
1404	2	Bacteria	Firmicutes	Bacilli	Bacillales	Bacillaceae	Bacillus	Bacillus megaterium	GCA_009497655.1	GCA_009497655.1_ASM949765v1	Complete Genome	0	0	0	0		30.03
1404	2	Bacteria	Firmicutes	Bacilli	Bacillales	Bacillaceae	Bacillus	Bacillus megaterium	GCA_000832985.1	GCA_000832985.1_ASM83298v1	Complete Genome	0	0	0	0		28.82
1405	2	Bacteria	Firmicutes	Bacilli	Bacillales	Bacillaceae	Bacillus	Bacillus mycoides	GCA_000832605.1	GCA_000832605.1_ASM83260v1	Complete Genome	0	0	0	0		30.11
1405	2	Bacteria	Firmicutes	Bacilli	Bacillales	Bacillaceae	Bacillus	Bacillus mycoides	GCA_018742245.1	GCA_018742245.1_ASM1874224v1	Complete Genome	0	0	0	0		30.2
1423	1	Bacteria	Firmicutes	Bacilli	Bacillales	Bacillaceae	Bacillus	Bacillus cereus	GCA_000009045.1	GCA_000009045.1_ASM904v1	Complete Genome	0	0	0	0		29.28
1428	3	Bacteria	Firmicutes	Bacilli	Bacillales	Bacillaceae	Bacillus	Bacillus thuringiensis	GCA_001455345.1	GCA_001455345.1_ASM145534v1	Complete Genome	0	0	0	0		30.42
1428	3	Bacteria	Firmicutes	Bacilli	Bacillales	Bacillaceae	Bacillus	Bacillus thuringiensis	GCA_002119445.1	GCA_002119445.1_ASM211944v1	Complete Genome	0	0	0	0		30.41
1428	3	Bacteria	Firmicutes	Bacilli	Bacillales	Bacillaceae	Bacillus	Bacillus thuringiensis	GCA_001595725.1	GCA_001595725.1_ASM159572v1	Complete Genome	0	0	2	10		30.82
1465	3	Bacteria	Firmicutes	Bacilli	Brevibacillales	Brevibacillaceae	Brevibacillus	Brevibacillus laterosporus	GCA_002706795.1	GCA_002706795.1_ASM270679v1	Complete Genome	0	0	0	0		29.99
1465	3	Bacteria	Firmicutes	Bacilli	Brevibacillales	Brevibacillaceae	Brevibacillus	Brevibacillus laterosporus	GCA_007833815.1	GCA_007833815.1_ASM783381v1	Complete Genome	0	0	1	4		28.65
1465	3	Bacteria	Firmicutes	Bacilli	Brevibacillales	Brevibacillaceae	Brevibacillus	Brevibacillus laterosporus	GCA_000219535.3	GCA_000219535.3_ASM21953v3	Complete Genome	0	0	0	0		29.53
146786	2	Bacteria	Cyanobacteria	Cyanobacteriia	Thermosynechococcales	Thermosynechococcaceae	Thermosynechococcus	Thermosynechococcus elongatus	GCA_003555505.2	GCA_003555505.2_ASM355550v2	Complete Genome	5	80	2	12		46
146786	2	Bacteria	Cyanobacteria	Cyanobacteriia	Thermosynechococcales	Thermosynechococcaceae	Thermosynechococcus	Thermosynechococcus elongatus	GCA_000011345.1	GCA_000011345.1_ASM1134v1	Complete Genome	0	0	0	0		49.08
146919	1	Bacteria	Bacteroidota	Rhodothermia	Rhodothermales	Salinibacteraceae	Salinibacter	Salinibacter ruber	GCA_000013045.1	GCA_000013045.1_ASM1304v1	Complete Genome	0	0	0	0		36.45
1488	1	Bacteria	Firmicutes	Clostridia	Clostridiales	Clostridiaceae	Clostridium	Clostridium acetobutylicum	GCA_000008765.1	GCA_000008765.1_ASM876v1	Complete Genome	0	0	0	0		38.13
1491	3	Bacteria	Firmicutes	Clostridia	Clostridiales	Clostridiaceae	Clostridium	Clostridium haemolyticum	GCA_000204565.1	GCA_000204565.1_ASM20456v1	Complete Genome	6	80	3	8		35
1491	3	Bacteria	Firmicutes	Clostridia	Clostridiales	Clostridiaceae	Clostridium	Clostridium haemolyticum	GCA_017100085.1	GCA_017100085.1_ASM1710008v1	Complete Genome	5	81	2	12		36.87
1491	3	Bacteria	Firmicutes	Clostridia	Clostridiales	Clostridiaceae	Clostridium	Clostridium haemolyticum	GCA_000827935.1	GCA_000827935.1_ASM82793v1	Complete Genome	2	15	0	0		33.77
1492	1	Bacteria	Firmicutes	Clostridia	Clostridiales	Clostridiaceae	Clostridium	Clostridium butyricum	GCA_006742065.1	GCA_006742065.1_ASM674206v1	Complete Genome	0	0	0	0		34.65
1496	1	Bacteria	Firmicutes	Clostridia	Peptostreptococcales	Peptostreptococcaceae	Clostridioides	Clostridioides difficile	GCA_001077535.2	GCA_001077535.2_ASM107753v2	Complete Genome	7	67	2	12		33.94
149715	1	Bacteria	Thermotogota	Thermotogae	Petrotogales	Petrotogaceae	Marinitoga	Marinitoga piezophila	GCA_000255135.1	GCA_000255135.1_ASM25513v1	Complete Genome	5	65	2	16		62.3
1502	1	Bacteria	Firmicutes	Clostridia	Clostridiales	Clostridiaceae	Clostridium	Clostridium perfringens	GCA_000013285.1	GCA_000013285.1_ASM1328v1	Complete Genome	0	0	0	0		37.31
1508419	1	Bacteria	Thermotogota	Thermotogae	Thermotogales	Thermotogaceae	Pseudothermotoga	Pseudothermotoga caldifontis	GCA_000828655.1	GCA_000828655.1_ASM82865v1	Complete Genome	2	38	1	6		68.84
1508420	1	Bacteria	Thermotogota	Thermotogae	Thermotogales	Thermotogaceae	Pseudothermotoga	Pseudothermotoga profunda	GCA_000828675.1	GCA_000828675.1_ASM82867v1	Complete Genome	3	161	4	34		60.32
1510	1	Bacteria	Firmicutes	Clostridia	Acetivibrionales	Ruminiclostridiaceae	Ruminiclostridium	Ruminiclostridium stercorarium	GCA_000331995.1	GCA_000331995.1_ASM33199v1	Complete Genome	7	130	3	18		59.17
1515	1	Bacteria	Firmicutes	Clostridia	Acetivibrionales	Acetivibrionaceae	Ruminiclostridium	Ruminiclostridium thermocellum	GCA_000015865.1	GCA_000015865.1_ASM1586v1	Complete Genome	5	432	4	25		55.22
1520	2	Bacteria	Firmicutes	Clostridia	Clostridiales	Clostridiaceae	Clostridium	Clostridium beijerinckii	GCA_018223745.1	GCA_018223745.1_ASM1822374v1	Complete Genome	0	0	0	0		35.16
1520	2	Bacteria	Firmicutes	Clostridia	Clostridiales	Clostridiaceae	Clostridium	Clostridium beijerinckii	GCA_003129525.1	GCA_003129525.1_ASM312952v1	Complete Genome	1	42	1	7	CAS-TypeI	30.81
1525	1	Bacteria	Firmicutes	Moorellia	Moorellales	Moorellaceae	Moorella	Moorella thermoacetica	GCA_001267405.1	GCA_001267405.1_ASM126740v1	Complete Genome	2	63	2	14		57.76
153151	1	Bacteria	Firmicutes	Bacilli	Bacillales	Anoxybacillaceae	Parageobacillus	Parageobacillus galactosidasius	GCA_003688615.2	GCA_003688615.2_ASM368861v2	Complete Genome	1	8	0	0		56.4
1538	1	Bacteria	Firmicutes	Clostridia	Clostridiales	Clostridiaceae	Clostridium	Clostridium ljungdahlii	GCA_000143685.1	GCA_000143685.1_ASM14368v1	Complete Genome	0	0	0	0		35.7
1548	1	Bacteria	Firmicutes	Clostridia	Clostridiales	Clostridiaceae	Clostridium	Clostridium scatologenes	GCA_000968375.1	GCA_000968375.1_ASM96837v1	Complete Genome	5	102	2	14		33.64
155892	1	Bacteria	Proteobacteria	Alphaproteobacteria	Caulobacterales	Caulobacteraceae	Caulobacter	Caulobacter vibrioides	GCA_002310375.3	GCA_002310375.3_ASM231037v3	Complete Genome	0	0	0	0		30.19
155978	2	Bacteria	Cyanobacteria	Cyanobacteriia	Thermosynechococcales	Thermosynechococcaceae	Acaryochloris	Acaryochloris marina	GCA_000018105.1	GCA_000018105.1_ASM1810v1	Complete Genome	0	0	0	0		21.36
155978	2	Bacteria	Cyanobacteria	Cyanobacteriia	Thermosynechococcales	Thermosynechococcaceae	Acaryochloris	Acaryochloris marina	GCA_018336915.1	GCA_018336915.1_ASM1833691v1	Complete Genome	0	0	1	1		20.79
1575	3	Bacteria	Actinobacteriota	Actinobacteria	Actinomycetales	Microbacteriaceae	Curtobacterium	Curtobacterium xyli	GCA_001647635.1	GCA_001647635.1_ASM164763v1	Complete Genome	0	0	0	0		30.13
1575	3	Bacteria	Actinobacteriota	Actinobacteria	Actinomycetales	Microbacteriaceae	Curtobacterium	Curtobacterium xyli	GCA_000007665.1	GCA_000007665.1_ASM766v1	Complete Genome	0	0	0	0		29.41
1575	3	Bacteria	Actinobacteriota	Actinobacteria	Actinomycetales	Microbacteriaceae	Curtobacterium	Curtobacterium xyli	GCA_000470775.1	GCA_000470775.1_ASM47077v1	Complete Genome	0	0	0	0		30.2
158	1	Bacteria	Spirochaetota	Spirochaetia	Treponematales	Treponemataceae	Treponema	Treponema denticola	GCA_000008185.1	GCA_000008185.1_ASM818v1	Complete Genome	1	57	1	4	CAS-TypeII	35.59
1582	1	Bacteria	Firmicutes	Bacilli	Lactobacillales	Lactobacillaceae	Lactobacillus	Lactobacillus paracasei	GCA_000829055.1	GCA_000829055.1_ASM82905v1	Complete Genome	0	0	0	0		33.37
1590	1	Bacteria	Firmicutes	Bacilli	Lactobacillales	Lactobacillaceae	Lactobacillus	Lactobacillus plantarum	GCA_014131735.1	GCA_014131735.1_ASM1413173v1	Complete Genome	0	0	0	0		33.83
159743	1	Bacteria	Firmicutes	Bacilli	Paenibacillales	Paenibacillaceae	Paenibacillus	Paenibacillus terrae	GCA_000235585.1	GCA_000235585.1_ASM23558v1	Complete Genome	10	118	2	13		29.81
160	1	Bacteria	Spirochaetota	Spirochaetia	Treponematales	Treponemataceae	Treponema	Treponema pallidum	GCA_000410535.2	GCA_000410535.2_ASM41053v2	Chromosome	0	0	0	0		38.12
161154	1	Bacteria	Firmicutes	Moorellia	Moorellales	Moorellaceae	Thermanaeromonas	Thermanaeromonas toyohensis	GCA_900176005.1	GCA_900176005.1_IMG-taxon_2503538017_annotated_assembly	Chromosome	2	81	1	7		69.33
161493	2	Bacteria	Myxococcota	Myxococcia	Myxococcales	Anaeromyxobacteraceae	Anaeromyxobacter	Anaeromyxobacter dehalogenans	GCA_000013385.1	GCA_000013385.1_ASM1338v1	Complete Genome	0	0	0	0		30.22
161493	2	Bacteria	Myxococcota	Myxococcia	Myxococcales	Anaeromyxobacteraceae	Anaeromyxobacter	Anaeromyxobacter dehalogenans	GCA_000022145.1	GCA_000022145.1_ASM2214v1	Complete Genome	2	108	1	8		30.37
1639	3	Bacteria	Firmicutes	Bacilli	Lactobacillales	Listeriaceae	Listeria	Listeria monocytogenes	GCA_013282665.1	GCA_013282665.1_ASM1328266v1	Chromosome	2	29	1	4		36.06
1639	3	Bacteria	Firmicutes	Bacilli	Lactobacillales	Listeriaceae	Listeria	Listeria monocytogenes	GCA_000307025.1	GCA_000307025.1_ASM30702v1	Complete Genome	0	0	0	0		36.1
1639	3	Bacteria	Firmicutes	Bacilli	Lactobacillales	Listeriaceae	Listeria	Listeria monocytogenes	GCA_900187225.1	GCA_900187225.1_51881_G01	Complete Genome	2	40	1	4		36.15
166501	1	Bacteria	Chloroflexota	Chloroflexia	Thermobaculales	Thermobaculaceae	Thermobaculum	Thermobaculum terrenum	GCA_000025005.1	GCA_000025005.1_ASM2500v1	Complete Genome	5	206	3	21		55.71
171695	1	Bacteria	Desulfobacterota	Thermodesulfobacteria	Thermodesulfobacteriales	Thermodesulfatatoraceae	Thermodesulfatator	Thermodesulfatator indicus	GCA_000217795.1	GCA_000217795.1_ASM21779v1	Complete Genome	3	126	3	22		70.25
1717	1	Bacteria	Actinobacteriota	Actinobacteria	Mycobacteriales	Mycobacteriaceae	Corynebacterium	Corynebacterium diphtheriae	GCA_001457455.1	GCA_001457455.1_NCTC11397	Complete Genome	1	6	1	3	CAS-TypeII	36.39
1718	1	Bacteria	Actinobacteriota	Actinobacteria	Mycobacteriales	Mycobacteriaceae	Corynebacterium	Corynebacterium glutamicum	GCA_000011325.1	GCA_000011325.1_ASM1132v1	Complete Genome	0	0	0	0		31.91
[truncated: 313 more rows]
